# Supplementary material for: Premature transcription termination modulates stochastic gene expression in bacteria
Source: Sci Adv. 2026 May 15;12(20):eaed0831. doi: 10.1126/sciadv.aed0831 (PMC13178558; doi:10.1126/sciadv.aed0831)
Supplement: Supplementary file 2 — Data S1 to S5 [file sciadv.aed0831_data_s1_to_s5.zip]

Archive with 5 entries (5 files):
- sciadv.aed0831_data_s1.csv
- sciadv.aed0831_data_s2.csv
- sciadv.aed0831_data_s3.csv
- sciadv.aed0831_data_s4.csv
- sciadv.aed0831_data_s5.csv
