# Supplementary material for: Premature transcription termination modulates stochastic gene expression in bacteria
Source: Sci Adv. 2026 May 15;12(20):eaed0831. doi: 10.1126/sciadv.aed0831 (PMC13178558; doi:10.1126/sciadv.aed0831)
Supplement: Supplementary file 2 — Data S1 to S5 [file sciadv.aed0831_data_s1_to_s5.zip › sciadv.aed0831_data_s1.csv]

			Bacillus Subtilis
			Replicate 1																								Replicate 2
Strain			WT								ΔrtpA								ΔmtrB								WT								ΔrtpA								ΔmtrB
tryptophan concenctration (µM)			0		5		50		100		0		5		50		100		0		5		50		100		0		5		50		100		0		5		50		100		0		5		50		100
			cell	trpE mRNA	cell	trpE mRNA	cell	trpE mRNA	cell	trpE mRNA	cell	trpE mRNA	cell	trpE mRNA	cell	trpE mRNA	cell	trpE mRNA	cell	trpE mRNA	cell	trpE mRNA	cell	trpE mRNA	cell	trpE mRNA	cell	trpE mRNA	cell	trpE mRNA	cell	trpE mRNA	cell	trpE mRNA	cell	trpE mRNA	cell	trpE mRNA	cell	trpE mRNA	cell	trpE mRNA	cell	trpE mRNA	cell	trpE mRNA	cell	trpE mRNA	cell
			1	0	1	0	1	0	1	0	1	0	1	3	1	0	1	0	1	67	1	3	1	32	1	0	1	0	1	0	1	0	1	1	1	0	1	3	1	0	1	0	1	0	1	10	1	0	1
			2	3	2	0	2	1	2	0	2	1	2	6	2	4	2	2	2	82	2	11	2	20	2	0	2	0	2	3	2	0	2	0	2	0	2	0	2	0	2	0	2	31	2	29	2	0	2
			3	0	3	0	3	0	3	0	3	0	3	5	3	0	3	0	3	26	3	4	3	36	3	0	3	3	3	0	3	4	3	3	3	0	3	1	3	0	3	1	3	0	3	18	3	10	3
			4	2	4	0	4	0	4	0	4	2	4	0	4	0	4	1	4	81	4	25	4	62	4	0	4	6	4	2	4	1	4	0	4	1	4	0	4	0	4	0	4	25	4	25	4	31	4
			5	0	5	1	5	0	5	0	5	0	5	1	5	0	5	0	5	3	5	21	5	26	5	29	5	2	5	1	5	1	5	0	5	0	5	0	5	0	5	0	5	20	5	19	5	23	5
			6	1	6	0	6	2	6	0	6	6	6	1	6	0	6	0	6	91	6	17	6	17	6	9	6	1	6	0	6	0	6	0	6	1	6	0	6	0	6	0	6	7	6	82	6	12	6
			7	0	7	0	7	2	7	0	7	1	7	1	7	0	7	0	7	33	7	0	7	25	7	0	7	0	7	3	7	1	7	0	7	0	7	5	7	0	7	0	7	29	7	24	7	6	7
			8	0	8	0	8	0	8	0	8	0	8	0	8	2	8	0	8	7	8	25	8	33	8	0	8	0	8	6	8	0	8	0	8	0	8	5	8	0	8	0	8	12	8	0	8	25	8
			9	7	9	0	9	1	9	0	9	0	9	0	9	2	9	0	9	31	9	21	9	54	9	1	9	3	9	2	9	1	9	0	9	0	9	2	9	0	9	0	9	0	9	41	9	3	9
			10	0	10	0	10	3	10	0	10	2	10	2	10	0	10	0	10	63	10	0	10	33	10	19	10	7	10	0	10	2	10	0	10	0	10	3	10	0	10	0	10	101	10	32	10	16	10
			11	0	11	1	11	0	11	0	11	0	11	0	11	0	11	0	11	30	11	42	11	38	11	15	11	0	11	0	11	1	11	0	11	0	11	0	11	0	11	0	11	23	11	10	11	2	11
			12	0	12	0	12	0	12	0	12	0	12	0	12	0	12	0	12	1	12	10	12	19	12	0	12	10	12	1	12	1	12	0	12	0	12	0	12	0	12	0	12	55	12	0	12	0	12
			13	0	13	0	13	0	13	0	13	2	13	0	13	0	13	0	13	1	13	0	13	39	13	0	13	3	13	0	13	1	13	0	13	0	13	1	13	0	13	0	13	41	13	31	13	41	13
			14	0	14	0	14	0	14	2	14	1	14	0	14	0	14	0	14	96	14	19	14	14	14	4	14	6	14	2	14	0	14	1	14	1	14	0	14	0	14	0	14	34	14	0	14	16	14
			15	0	15	1	15	2	15	0	15	0	15	2	15	0	15	0	15	43	15	11	15	17	15	12	15	8	15	0	15	2	15	0	15	2	15	0	15	0	15	0	15	37	15	28	15	24	15
			16	0	16	1	16	0	16	0	16	1	16	3	16	4	16	0	16	2	16	13	16	16	16	0	16	9	16	4	16	5	16	0	16	0	16	1	16	0	16	0	16	1	16	34	16	10	16
			17	2	17	1	17	0	17	0	17	0	17	0	17	2	17	0	17	0	17	8	17	12	17	6	17	0	17	7	17	0	17	0	17	0	17	0	17	0	17	0	17	7	17	36	17	0	17
			18	0	18	9	18	0	18	0	18	0	18	6	18	0	18	0	18	116	18	20	18	12	18	4	18	11	18	10	18	0	18	0	18	0	18	0	18	0	18	0	18	7	18	28	18	18	18
			19	1	19	0	19	0	19	0	19	1	19	0	19	0	19	0	19	53	19	23	19	19	19	0	19	0	19	0	19	2	19	0	19	1	19	0	19	0	19	0	19	5	19	2	19	36	19
			20	2	20	0	20	0	20	0	20	0	20	0	20	0	20	0	20	80	20	12	20	18	20	32	20	1	20	1	20	3	20	0	20	0	20	0	20	0	20	0	20	2	20	27	20	9	20
			21	0	21	0	21	0	21	0	21	0	21	4	21	0	21	0	21	5	21	58	21	43	21	7	21	0	21	6	21	0	21	3	21	0	21	1	21	0	21	0	21	24	21	0	21	23	21
			22	7	22	1	22	0	22	0	22	0	22	0	22	0	22	0	22	72	22	19	22	0	22	16	22	26	22	0	22	0	22	6	22	0	22	0	22	0	22	0	22	76	22	49	22	33	22
			23	0	23	2	23	0	23	0	23	0	23	0	23	3	23	0	23	119	23	18	23	11	23	29	23	2	23	2	23	1	23	0	23	0	23	2	23	0	23	0	23	30	23	32	23	38	23
			24	0	24	0	24	0	24	0	24	1	24	2	24	0	24	0	24	87	24	23	24	0	24	10	24	0	24	10	24	2	24	0	24	10	24	0	24	0	24	0	24	1	24	0	24	23	24
			25	0	25	0	25	0	25	1	25	2	25	3	25	0	25	0	25	7	25	67	25	15	25	17	25	0	25	7	25	0	25	0	25	7	25	0	25	0	25	0	25	0	25	70	25	19	25
			26	3	26	4	26	0	26	0	26	0	26	8	26	0	26	0	26	3	26	9	26	11	26	103	26	0	26	3	26	0	26	0	26	0	26	0	26	0	26	0	26	20	26	53	26	20	26
			27	0	27	2	27	0	27	0	27	0	27	2	27	0	27	0	27	68	27	1	27	24	27	6	27	1	27	0	27	0	27	0	27	0	27	0	27	0	27	0	27	4	27	15	27	12	27
			28	0	28	0	28	0	28	1	28	9	28	0	28	0	28	0	28	0	28	0	28	15	28	45	28	0	28	0	28	3	28	0	28	0	28	0	28	0	28	0	28	0	28	31	28	16	28
			29	0	29	0	29	4	29	1	29	0	29	0	29	0	29	0	29	58	29	16	29	28	29	22	29	2	29	10	29	3	29	0	29	3	29	3	29	0	29	0	29	23	29	13	29	0	29
			30	0	30	0	30	0	30	0	30	3	30	0	30	2	30	0	30	0	30	10	30	20	30	13	30	6	30	2	30	0	30	1	30	0	30	1	30	0	30	0	30	50	30	35	30	15	30
			31	0	31	0	31	1	31	0	31	0	31	0	31	0	31	0	31	57	31	1	31	23	31	76	31	15	31	10	31	0	31	0	31	0	31	2	31	0	31	0	31	34	31	5	31	0	31
			32	5	32	0	32	1	32	0	32	0	32	0	32	0	32	0	32	71	32	6	32	34	32	21	32	1	32	6	32	2	32	1	32	3	32	1	32	0	32	1	32	51	32	48	32	26	32
			33	1	33	0	33	0	33	0	33	0	33	0	33	0	33	0	33	260	33	0	33	5	33	24	33	1	33	8	33	0	33	0	33	0	33	0	33	1	33	0	33	5	33	31	33	18	33
			34	2	34	0	34	2	34	0	34	3	34	1	34	0	34	0	34	97	34	0	34	14	34	0	34	9	34	3	34	0	34	0	34	1	34	1	34	0	34	0	34	0	34	64	34	55	34
			35	0	35	1	35	3	35	0	35	3	35	0	35	0	35	0	35	89	35	34	35	12	35	11	35	0	35	1	35	0	35	0	35	0	35	1	35	0	35	0	35	41	35	33	35	14	35
			36	2	36	0	36	0	36	0	36	12	36	1	36	0	36	0	36	138	36	5	36	5	36	14	36	0	36	8	36	0	36	0	36	0	36	0	36	0	36	0	36	8	36	54	36	35	36
			37	4	37	0	37	3	37	0	37	0	37	0	37	0	37	0	37	0	37	16	37	21	37	25	37	0	37	8	37	5	37	0	37	0	37	1	37	0	37	0	37	24	37	22	37	11	37
			38	0	38	1	38	0	38	0	38	3	38	0	38	0	38	0	38	172	38	0	38	0	38	0	38	0	38	6	38	2	38	0	38	0	38	4	38	0	38	1	38	3	38	29	38	14	38
			39	4	39	1	39	0	39	0	39	1	39	0	39	0	39	0	39	42	39	27	39	139	39	1	39	0	39	2	39	1	39	1	39	0	39	8	39	0	39	0	39	76	39	2	39	31	39
			40	0	40	0	40	0	40	0	40	0	40	0	40	0	40	0	40	63	40	24	40	50	40	25	40	3	40	6	40	1	40	0	40	0	40	0	40	2	40	0	40	36	40	40	40	31	40
			41	0	41	1	41	1	41	0	41	1	41	0	41	0	41	0	41	0	41	24	41	18	41	52	41	8	41	0	41	3	41	0	41	0	41	1	41	0	41	0	41	10	41	49	41	60	41
			42	0	42	1	42	0	42	0	42	2	42	0	42	0	42	0	42	0	42	16	42	18	42	0	42	5	42	5	42	4	42	0	42	0	42	1	42	0	42	0	42	4	42	88	42	28	42
			43	1	43	0	43	0	43	0	43	0	43	2	43	0	43	0	43	46	43	65	43	29	43	45	43	0	43	5	43	0	43	0	43	0	43	0	43	0	43	0	43	8	43	0	43	53	43
			44	0	44	0	44	0	44	0	44	0	44	0	44	0	44	0	44	0	44	0	44	0	44	25	44	1	44	5	44	0	44	1	44	0	44	2	44	0	44	0	44	28	44	66	44	25	44
			45	2	45	0	45	0	45	0	45	0	45	4	45	0	45	0	45	2	45	10	45	2	45	0	45	1	45	0	45	0	45	5	45	0	45	0	45	0	45	0	45	0	45	46	45	84	45
			46	7	46	2	46	1	46	0	46	0	46	2	46	0	46	0	46	8	46	19	46	44	46	40	46	9	46	3	46	1	46	0	46	0	46	0	46	0	46	0	46	5	46	36	46	46	46
			47	0	47	0	47	0	47	0	47	0	47	0	47	0	47	0	47	138	47	0	47	82	47	36	47	2	47	2	47	3	47	0	47	0	47	0	47	0	47	0	47	22	47	49	47	14	47
			48	0	48	0	48	0	48	0	48	7	48	2	48	0	48	0	48	24	48	11	48	0	48	36	48	0	48	1	48	0	48	0	48	0	48	0	48	0	48	0	48	7	48	0	48	13	48
			49	6	49	1	49	0	49	0	49	8	49	0	49	3	49	0	49	17	49	1	49	40	49	41	49	12	49	1	49	2	49	0	49	1	49	2	49	0	49	0	49	0	49	11	49	0	49
			50	3	50	0	50	0	50	0	50	7	50	0	50	0	50	0	50	84	50	83	50	17	50	10	50	1	50	0	50	7	50	0	50	2	50	1	50	0	50	0	50	39	50	23	50	59	50
			51	6	51	0	51	0	51	0	51	3	51	0	51	2	51	0	51	49	51	18	51	10	51	0	51	2	51	4	51	1	51	0	51	0	51	2	51	0	51	0	51	0	51	42	51	26	51
			52	3	52	0	52	0	52	0	52	0	52	0	52	0	52	0	52	56	52	8	52	11	52	60	52	0	52	1	52	8	52	0	52	0	52	0	52	0	52	0	52	0	52	53	52	22	52
			53	5	53	1	53	0	53	4	53	2	53	0	53	0	53	0	53	0	53	25	53	29	53	0	53	7	53	0	53	2	53	2	53	1	53	7	53	0	53	0	53	4	53	41	53	13	53
			54	2	54	0	54	0	54	0	54	0	54	0	54	0	54	0	54	0	54	19	54	24	54	44	54	0	54	1	54	1	54	0	54	0	54	0	54	0	54	0	54	9	54	42	54	43	54
			55	4	55	4	55	0	55	1	55	1	55	3	55	0	55	0	55	17	55	0	55	18	55	33	55	3	55	1	55	0	55	0	55	1	55	0	55	0	55	0	55	0	55	65	55	24	55
			56	1	56	1	56	5	56	0	56	0	56	0	56	0	56	0	56	89	56	4	56	64	56	103	56	0	56	0	56	1	56	0	56	0	56	0	56	0	56	0	56	12	56	43	56	28	56
			57	7	57	4	57	0	57	0	57	1	57	0	57	0	57	0	57	55	57	38	57	15	57	9	57	0	57	4	57	2	57	0	57	0	57	0	57	0	57	0	57	8	57	82	57	9	57
			58	0	58	0	58	0	58	0	58	0	58	0	58	1	58	1	58	0	58	18	58	1	58	0	58	8	58	5	58	0	58	0	58	2	58	0	58	0	58	0	58	8	58	68	58	62	58
			59	0	59	0	59	0	59	0	59	4	59	0	59	0	59	0	59	37	59	0	59	32	59	27	59	2	59	0	59	1	59	0	59	1	59	1	59	0	59	0	59	27	59	22	59	12	59
			60	1	60	0	60	0	60	0	60	1	60	2	60	2	60	0	60	65	60	0	60	25	60	0	60	0	60	0	60	7	60	0	60	0	60	0	60	0	60	0	60	15	60	7	60	11	60
			61	0	61	0	61	0	61	0	61	0	61	1	61	0	61	0	61	27	61	20	61	12	61	15	61	1	61	3	61	0	61	0	61	0	61	3	61	0	61	0	61	8	61	51	61	8	61
			62	1	62	0	62	0	62	0	62	4	62	0	62	4	62	0	62	78	62	14	62	55	62	8	62	9	62	3	62	0	62	0	62	1	62	0	62	0	62	0	62	17	62	57	62	7	62
			63	2	63	1	63	1	63	0	63	0	63	0	63	0	63	0	63	22	63	11	63	14	63	17	63	3	63	1	63	0	63	0	63	0	63	1	63	0	63	0	63	22	63	36	63	64	63
			64	2	64	0	64	0	64	0	64	0	64	0	64	0	64	0	64	46	64	18	64	25	64	22	64	0	64	1	64	0	64	2	64	0	64	0	64	0	64	0	64	20	64	7	64	28	64
			65	0	65	0	65	2	65	0	65	0	65	0	65	8	65	0	65	40	65	54	65	8	65	19	65	0	65	0	65	0	65	1	65	0	65	0	65	0	65	1	65	31	65	17	65	0	65
			66	8	66	0	66	0	66	0	66	12	66	0	66	0	66	0	66	34	66	22	66	4	66	27	66	2	66	0	66	4	66	0	66	0	66	0	66	0	66	0	66	23	66	31	66	0	66
			67	0	67	0	67	0	67	0	67	17	67	0	67	1	67	0	67	45	67	7	67	20	67	0	67	3	67	3	67	0	67	0	67	0	67	1	67	0	67	0	67	0	67	69	67	55	67
			68	0	68	0	68	1	68	0	68	0	68	0	68	1	68	0	68	3	68	33	68	23	68	14	68	4	68	0	68	0	68	0	68	1	68	0	68	0	68	0	68	23	68	30	68	13	68
			69	0	69	0	69	1	69	0	69	14	69	0	69	0	69	0	69	33	69	29	69	52	69	19	69	1	69	4	69	0	69	0	69	3	69	0	69	0	69	0	69	23	69	25	69	13	69
			70	7	70	0	70	0	70	0	70	1	70	4	70	1	70	1	70	3	70	0	70	11	70	0	70	2	70	0	70	0	70	0	70	0	70	1	70	0	70	0	70	0	70	18	70	22	70
			71	9	71	0	71	0	71	0	71	2	71	0	71	0	71	0	71	73	71	1	71	54	71	36	71	4	71	1	71	0	71	0	71	1	71	0	71	0	71	0	71	33	71	19	71	0	71
			72	0	72	0	72	0	72	1	72	5	72	3	72	0	72	0	72	0	72	11	72	43	72	16	72	0	72	0	72	0	72	0	72	0	72	0	72	0	72	0	72	1	72	9	72	31	72
			73	3	73	0	73	0	73	0	73	2	73	0	73	4	73	0	73	0	73	15	73	2	73	13	73	0	73	1	73	3	73	0	73	0	73	11	73	0	73	0	73	1	73	13	73	13	73
			74	2	74	2	74	0	74	0	74	12	74	0	74	0	74	0	74	14	74	0	74	43	74	17	74	0	74	0	74	0	74	0	74	2	74	0	74	0	74	0	74	4	74	20	74	24	74
			75	5	75	3	75	0	75	0	75	0	75	6	75	1	75	0	75	23	75	48	75	53	75	14	75	0	75	0	75	0	75	0	75	1	75	1	75	0	75	0	75	7	75	0	75	13	75
			76	7	76	0	76	0	76	0	76	18	76	0	76	0	76	1	76	14	76	47	76	42	76	13	76	3	76	0	76	0	76	0	76	1	76	2	76	0	76	0	76	9	76	34	76	23	76
			77	2	77	6	77	0	77	0	77	2	77	0	77	0	77	0	77	17	77	12	77	24	77	26	77	10	77	0	77	3	77	0	77	0	77	2	77	0	77	0	77	68	77	17	77	31	77
			78	3	78	0	78	0	78	0	78	0	78	2	78	1	78	0	78	3	78	13	78	25	78	7	78	5	78	1	78	1	78	0	78	1	78	0	78	0	78	0	78	57	78	8	78	34	78
			79	1	79	1	79	1	79	0	79	4	79	0	79	0	79	0	79	2	79	0	79	35	79	46	79	0	79	3	79	1	79	0	79	0	79	2	79	1	79	0	79	16	79	9	79	17	79
			80	1	80	0	80	0	80	0	80	1	80	1	80	0	80	0	80	68	80	19	80	32	80	10	80	4	80	1	80	0	80	0	80	0	80	0	80	1	80	0	80	26	80	9	80	12	80
			81	1	81	0	81	0	81	2	81	0	81	1	81	0	81	0	81	63	81	20	81	13	81	29	81	0	81	1	81	0	81	0	81	1	81	0	81	0	81	0	81	19	81	16	81	5	81
			82	0	82	1	82	0	82	0	82	0	82	0	82	1	82	0	82	23	82	50	82	15	82	57	82	1	82	0	82	0	82	0	82	0	82	1	82	0	82	0	82	5	82	31	82	4	82
			83	0	83	2	83	0	83	0	83	1	83	0	83	0	83	0	83	0	83	0	83	1	83	7	83	4	83	1	83	0	83	0	83	0	83	1	83	0	83	0	83	59	83	19	83	28	83
			84	2	84	0	84	0	84	0	84	7	84	2	84	0	84	0	84	28	84	0	84	19	84	11	84	0	84	0	84	0	84	0	84	0	84	0	84	0	84	0	84	83	84	12	84	1	84
			85	0	85	0	85	5	85	0	85	11	85	0	85	0	85	0	85	17	85	26	85	7	85	17	85	0	85	0	85	0	85	1	85	0	85	0	85	0	85	0	85	52	85	33	85	19	85
			86	3	86	3	86	0	86	0	86	0	86	1	86	1	86	0	86	62	86	4	86	24	86	11	86	0	86	2	86	1	86	0	86	0	86	0	86	0	86	0	86	0	86	2	86	1	86
			87	2	87	0	87	3	87	0	87	10	87	0	87	0	87	0	87	19	87	69	87	42	87	6	87	0	87	1	87	2	87	0	87	0	87	0	87	0	87	0	87	47	87	52	87	9	87
			88	2	88	1	88	0	88	0	88	3	88	0	88	0	88	0	88	0	88	12	88	18	88	24	88	0	88	1	88	2	88	2	88	0	88	0	88	0	88	0	88	3	88	18	88	14	88
			89	0	89	0	89	0	89	0	89	1	89	0	89	1	89	0	89	90	89	0	89	19	89	12	89	0	89	0	89	0	89	0	89	13	89	0	89	0	89	0	89	16	89	28	89	0	89
			90	2	90	0	90	0	90	0	90	4	90	0	90	1	90	0	90	20	90	7	90	50	90	30	90	0	90	0	90	0	90	0	90	0	90	0	90	0	90	0	90	5	90	2	90	35	90
			91	0	91	1	91	0	91	0	91	0	91	1	91	0	91	0	91	61	91	20	91	101	91	18	91	0	91	0	91	0	91	0	91	0	91	1	91	0	91	0	91	6	91	1	91	18	91
			92	0	92	0	92	0	92	1	92	0	92	0	92	1	92	0	92	12	92	13	92	19	92	23	92	0	92	0	92	0	92	0	92	0	92	0	92	0	92	0	92	0	92	7	92	0	92
			93	2	93	0	93	0	93	0	93	3	93	1	93	1	93	0	93	0	93	0	93	24	93	12	93	0	93	0	93	3	93	0	93	0	93	0	93	0	93	0	93	14	93	40	93	7	93
			94	6	94	0	94	2	94	3	94	2	94	0	94	0	94	0	94	31	94	6	94	21	94	4	94	0	94	1	94	0	94	0	94	0	94	1	94	0	94	0	94	51	94	13	94	18	94
			95	2	95	0	95	2	95	0	95	7	95	0			95	0	95	0	95	28	95	10	95	15	95	8	95	1	95	13	95	0	95	0	95	3	95	0	95	0	95	70	95	38	95	0	95
			96	0	96	0	96	0	96	0	96	9	96	0			96	0	96	0	96	57	96	0	96	15	96	1	96	0	96	0	96	0	96	0	96	6	96	0	96	0	96	97	96	9	96	24	96
					97	0	97	0	97	3	97	2	97	0			97	0	97	38	97	3	97	4	97	19	97	1	97	5	97	0	97	0	97	0	97	0	97	0	97	0	97	60	97	39	97	0	97
					98	1	98	0	98	0	98	0	98	1					98	22	98	28	98	16	98	2	98	0	98	0	98	3	98	0	98	0	98	0	98	0	98	0	98	63	98	16	98	28	98
					99	0	99	0	99	0	99	2	99	0					99	0	99	20	99	6	99	27	99	2	99	0	99	0	99	1	99	0	99	0	99	0	99	0	99	40	99	53	99	43	99
					100	0	100	0	100	0	100	0	100	0					100	0	100	19	100	56	100	42	100	2	100	0	100	1	100	0	100	1	100	0	100	1	100	0	100	30	100	7	100	24	100
					101	0	101	2	101	0	101	0	101	0					101	44	101	15	101	13	101	17	101	3	101	1	101	2	101	0	101	0	101	0	101	0	101	0	101	14	101	36	101	0	101
					102	3	102	2	102	1	102	4	102	0					102	49	102	34	102	3	102	8	102	0	102	0	102	2	102	4	102	12	102	3	102	0	102	2	102	15	102	0	102	20	102
					103	2	103	0	103	0	103	0							103	16	103	2	103	5	103	16	103	0	103	1	103	0	103	0	103	5	103	0	103	0	103	0	103	3	103	0	103	22	103
					104	0	104	0	104	0	104	12							104	0	104	25	104	14	104	1	104	1	104	1	104	0	104	0	104	1	104	0	104	1	104	0	104	0	104	28	104	5	104
					105	2	105	0	105	0	105	0							105	73	105	0	105	36	105	2	105	0	105	5	105	3	105	0	105	0	105	0	105	0	105	0	105	76	105	2	105	15	105
					106	0	106	0	106	0	106	0							106	48	106	10	106	7	106	8	106	0	106	3	106	2	106	0	106	0	106	0	106	0	106	0	106	23	106	4	106	19	106
					107	6	107	0	107	0	107	6							107	66	107	1	107	14	107	2	107	0	107	5	107	2	107	0	107	0	107	1	107	0	107	0	107	9	107	34	107	0	107
					108	3	108	0	108	0	108	0							108	0	108	15	108	0	108	1	108	7	108	0	108	0	108	2	108	0	108	2	108	0	108	0	108	21	108	0	108	19	108
					109	0	109	0	109	0	109	4							109	129	109	17	109	16	109	14	109	0	109	0	109	0	109	0	109	1	109	0	109	0	109	0	109	40	109	0	109	39	109
					110	1	110	0	110	0	110	3							110	155	110	64	110	14	110	31	110	0	110	2	110	1	110	0	110	3	110	0	110	0	110	0	110	21	110	0	110	21	110
					111	0	111	0	111	0	111	3							111	23	111	0	111	4	111	10	111	2	111	4	111	0	111	3	111	1	111	0	111	0	111	0	111	23	111	4	111	9	111
					112	6	112	1	112	0	112	0							112	19	112	11	112	24	112	21	112	1	112	9	112	0	112	1	112	0	112	7	112	0	112	0	112	18	112	0	112	0	112
					113	0	113	0	113	0	113	0							113	77	113	0	113	13	113	2	113	0	113	3	113	0	113	1	113	1	113	4	113	0	113	0	113	17	113	11	113	21	113
					114	0	114	0	114	0	114	3							114	85	114	12	114	7	114	0	114	0	114	2	114	0	114	0	114	0	114	6	114	10	114	0	114	15	114	13	114	16	114
					115	2	115	0	115	0	115	4							115	87	115	28	115	42	115	4	115	2	115	0	115	0	115	1	115	0	115	0	115	0	115	0	115	6	115	15	115	39	115
					116	0	116	0	116	0	116	0							116	88	116	27	116	28	116	5	116	0	116	4	116	0	116	0	116	1	116	3	116	0	116	0	116	0	116	0	116	2	116
					117	0	117	0	117	0	117	0							117	1	117	33	117	13	117	1	117	0	117	5	117	0	117	0	117	0	117	1	117	0	117	0	117	8	117	19	117	24	117
					118	0	118	0	118	0	118	0							118	17	118	5	118	39	118	5	118	2	118	3	118	1	118	2	118	3	118	0	118	0	118	0	118	10	118	39	118	7	118
					119	0	119	0	119	0	119	0							119	116	119	32	119	36	119	10	119	0	119	2	119	1	119	0	119	2	119	1	119	0	119	0	119	6	119	4	119	0	119
					120	1	120	0	120	0	120	0							120	92	120	25	120	24	120	23	120	1	120	3	120	0	120	3	120	0	120	0	120	0	120	0	120	14	120	8	120	0	120
					121	0	121	1	121	0	121	2							121	0	121	13	121	19	121	24	121	2	121	0	121	0	121	0	121	3	121	1	121	0	121	0	121	20	121	0	121	35	121
					122	0	122	0	122	0	122	0							122	56	122	5	122	5	122	6	122	0	122	1	122	4	122	2	122	0	122	0	122	1	122	0	122	13	122	9	122	15	122
					123	0	123	0	123	0	123	0							123	0	123	54	123	31	123	8	123	4	123	4	123	6	123	2	123	0	123	3	123	0	123	0	123	8	123	0	123	56	123
					124	0	124	0	124	1	124	0							124	62	124	0	124	11	124	12	124	0	124	0	124	0	124	4	124	0	124	1	124	0	124	0	124	1	124	27	124	16	124
					125	0	125	0	125	0	125	1							125	53	125	0	125	8	125	0	125	10	125	0	125	0	125	5	125	6	125	0	125	0	125	0	125	5	125	8	125	14	125
					126	0	126	0	126	0	126	5							126	0	126	35	126	19			126	3	126	0	126	0	126	0	126	7	126	0	126	0	126	0	126	23	126	33	126	30	126
					127	0	127	0	127	0	127	1							127	25	127	33	127	4			127	0	127	1	127	0	127	0	127	0	127	0	127	3	127	1	127	14	127	8	127	13	127
					128	0	128	0	128	0	128	0							128	28	128	21	128	11			128	18	128	4	128	0	128	0	128	0	128	4	128	0	128	0	128	19	128	36	128	0	128
					129	1	129	0	129	0	129	4							129	39	129	2	129	16			129	3	129	1	129	0	129	0	129	0	129	0	129	0	129	0	129	57	129	24	129	30	129
					130	1	130	0	130	0	130	2							130	0	130	58	130	19			130	0	130	7	130	0	130	0	130	0	130	0	130	0	130	0	130	1	130	14	130	4	130
					131	4	131	2	131	0	131	0							131	5	131	44	131	25			131	2	131	4	131	2	131	0	131	0	131	0	131	0	131	0	131	0	131	0	131	21	131
					132	6	132	0	132	0	132	5							132	114	132	7	132	22			132	6	132	1	132	0	132	2	132	6	132	1	132	0	132	0	132	8	132	32	132	6	132
					133	1	133	0	133	0	133	0							133	0	133	28	133	20			133	3	133	1	133	2	133	0	133	0	133	0	133	0	133	0	133	25	133	7	133	0	133
					134	4	134	1	134	2	134	0							134	88	134	45	134	21			134	0	134	0	134	0	134	0	134	0	134	9	134	0	134	0	134	42	134	12	134	10	134
					135	0	135	0	135	0	135	0							135	55	135	9	135	17			135	5	135	0	135	0	135	0	135	7	135	0	135	0	135	0	135	19	135	0	135	12	135
					136	0	136	2	136	0	136	0							136	197	136	32	136	35			136	11	136	0	136	1	136	0	136	0	136	1	136	0	136	0	136	1	136	0	136	16	136
					137	0	137	1	137	0	137	0							137	112	137	18	137	19			137	2	137	7	137	1	137	3	137	0	137	0	137	0	137	0	137	34	137	54	137	10	137
					138	3	138	2	138	0	138	0							138	0	138	29	138	30			138	0	138	7	138	0	138	1	138	0	138	0	138	0	138	0	138	0	138	69	138	1	138
					139	0	139	0	139	0	139	0							139	99	139	79	139	31			139	1	139	3	139	1	139	0	139	0	139	1	139	0	139	0	139	4	139	0	139	19	139
					140	3	140	0	140	0	140	1							140	43	140	0	140	28			140	1	140	5	140	0	140	8	140	0	140	3	140	1	140	0	140	0	140	26	140	53	140
					141	0	141	4	141	0	141	0							141	147	141	11	141	2			141	0	141	2	141	1	141	2	141	0	141	0	141	0	141	0	141	0	141	21	141	20	141
					142	2	142	0	142	0	142	0							142	76	142	16	142	39			142	0	142	3	142	0	142	5	142	8	142	1	142	0	142	0	142	0	142	5	142	13	142
					143	0	143	0	143	0	143	0							143	200	143	4	143	12			143	0	143	3	143	0	143	1	143	0	143	1	143	0	143	0	143	32	143	7	143	29	143
					144	0	144	0	144	0	144	0							144	79	144	0	144	31			144	0	144	0	144	0	144	1	144	0	144	4	144	0	144	0	144	31	144	0	144	6	144
					145	0	145	0	145	0	145	0							145	65	145	71	145	10			145	0	145	1	145	0	145	0	145	0	145	0	145	0	145	0	145	7	145	0	145	31	145
					146	1	146	0	146	0	146	0							146	26	146	53	146	33			146	0	146	0	146	4	146	0	146	0	146	0	146	0	146	0	146	37	146	34	146	60	146
					147	0	147	0	147	2	147	0							147	22	147	0	147	24			147	0	147	0	147	0	147	0	147	0	147	0	147	0	147	0	147	11	147	50	147	56	147
					148	0	148	0	148	0	148	0							148	90	148	0	148	18			148	1	148	0	148	1	148	0	148	0	148	5	148	0	148	0	148	4	148	13	148	33	148
					149	1	149	2	149	0	149	0							149	67	149	6	149	10			149	0	149	24	149	1	149	8	149	0	149	9	149	0	149	0	149	2	149	18	149	0	149
					150	0	150	2	150	0	150	0							150	0	150	0	150	36			150	4	150	1	150	1	150	0	150	0	150	1	150	0	150	0	150	11	150	9	150	18	150
					151	0	151	0	151	0	151	0							151	43	151	3	151	23			151	0	151	0	151	3	151	4	151	1	151	0	151	0	151	0	151	3	151	13	151	29	151
					152	0	152	0	152	0	152	0							152	0	152	37	152	25			152	0	152	3	152	0	152	0	152	0	152	2	152	0	152	0	152	4	152	30	152	15	152
					153	0	153	0	153	0	153	0							153	1	153	0	153	40			153	0	153	2	153	1	153	0	153	0	153	0	153	0	153	0	153	1	153	19	153	0	153
					154	0	154	0			154	0							154	1	154	47	154	25			154	4	154	2	154	0	154	0	154	0	154	3	154	1	154	0	154	43	154	27	154	17	154
					155	0	155	0			155	0							155	23	155	3	155	4			155	5	155	3	155	1	155	2	155	1	155	3	155	0	155	0	155	2	155	12	155	32	155
					156	0	156	0			156	0							156	2	156	33	156	16			156	1	156	0	156	5	156	2	156	2	156	9	156	0	156	0	156	8	156	6	156	17	156
					157	0	157	4			157	0							157	0	157	4	157	37			157	49	157	19	157	0	157	0	157	0	157	0	157	0	157	0	157	38	157	5	157	7	157
					158	2	158	1			158	0							158	0	158	59	158	0			158	0	158	0	158	3	158	0	158	2	158	2	158	0	158	3	158	5	158	17	158	7	158
					159	3	159	0			159	0							159	36	159	0	159	7			159	8	159	1	159	0	159	0	159	0	159	1	159	0	159	0	159	0	159	8	159	5	159
					160	0	160	0			160	0							160	42	160	63	160	22			160	0	160	1	160	1	160	0	160	0	160	7	160	1	160	0	160	1	160	29	160	0	160
					161	0	161	0			161	0							161	9	161	24	161	38			161	0	161	0	161	0	161	1	161	0	161	4	161	0	161	0	161	3	161	15	161	15	161
					162	3	162	0			162	0							162	4	162	50	162	29			162	1	162	2	162	0	162	0	162	0	162	0	162	1	162	1	162	7	162	10	162	31	162
					163	2	163	1			163	0							163	62	163	5	163	20			163	1	163	0	163	2	163	0	163	0	163	4	163	0	163	0	163	0	163	37	163	45	163
					164	0	164	0			164	1							164	31	164	9	164	47			164	5	164	0	164	0	164	0	164	0	164	1	164	0	164	0	164	0	164	6	164	20	164
					165	0	165	0			165	0							165	33	165	35	165	13			165	0	165	0	165	0	165	0	165	2	165	0	165	1	165	0	165	0	165	38	165	35	165
					166	0	166	5			166	0							166	26	166	21	166	6			166	0	166	0	166	0	166	0	166	5	166	3	166	0	166	0	166	0	166	1	166	3	166
					167	5	167	0			167	0							167	69	167	32	167	42			167	0	167	2	167	0	167	0	167	5	167	4	167	0	167	0	167	0	167	73	167	2	167
					168	0	168	0			168	0							168	52	168	17	168	9			168	0	168	5	168	0	168	1	168	0	168	1	168	0	168	0	168	2	168	39	168	14	168
					169	4	169	0			169	0							169	59	169	11	169	36			169	9	169	6	169	7	169	0	169	0	169	0	169	0	169	0	169	23	169	0	169	16	169
					170	0	170	0			170	0							170	0	170	0	170	15			170	20	170	4	170	0	170	0	170	0	170	0	170	0	170	0	170	109	170	26	170	44	170
					171	5	171	3			171	0							171	52	171	15					171	0	171	0	171	1	171	0	171	0	171	2	171	0	171	0	171	99	171	4	171	11	171
					172	0					172	0							172	37	172	0					172	10	172	0	172	0	172	3	172	0	172	2	172	0	172	0	172	70	172	3	172	71	172
					173	0					173	0							173	9	173	0					173	0	173	0	173	1	173	1	173	0	173	0	173	1	173	0	173	33	173	7	173	8	173
					174	1					174	0							174	88	174	33					174	13	174	0	174	0	174	0	174	0	174	1	174	1	174	0	174	60	174	17	174	0	174
					175	0					175	0							175	18	175	10					175	2	175	0	175	4	175	0	175	0	175	0	175	0	175	0	175	0	175	21	175	8	175
					176	0					176	0							176	6	176	48					176	5	176	6	176	1	176	0	176	1	176	0	176	0	176	1	176	22	176	0	176	6	176
											177	0							177	34	177	10					177	0	177	6	177	1	177	0	177	0	177	0	177	0	177	0	177	31	177	55	177	12	177
											178	0							178	65	178	11					178	9	178	2	178	1	178	9	178	0	178	2	178	1	178	0	178	101	178	62	178	23	178
											179	0							179	31	179	16					179	5	179	0	179	2	179	0	179	0	179	6	179	0	179	0	179	43	179	21	179	0	179
											180	0							180	65	180	33					180	0	180	0	180	2	180	2	180	0	180	0	180	0	180	0	180	3	180	14	180	1	180
											181	0							181	8	181	0					181	0	181	2	181	0	181	0	181	8	181	3	181	0	181	0	181	0	181	22	181	1	181
											182	0							182	8	182	31					182	10	182	10	182	9	182	1	182	0	182	0	182	2	182	0	182	20	182	13	182	17	182
											183	0							183	67	183	26					183	18	183	1	183	0	183	0	183	1	183	0	183	0	183	0	183	27	183	11	183	5	183
											184	0							184	29	184	0					184	0	184	7	184	3	184	0	184	1	184	1	184	0	184	0	184	14	184	0	184	18	184
											185	5							185	28	185	13					185	0	185	0	185	2	185	0	185	1	185	1	185	2	185	0	185	35	185	14	185	59	185
																			186	45	186	12					186	1	186	8	186	1	186	0	186	1	186	2	186	3	186	0	186	34	186	14	186	4	186
																			187	16	187	30					187	0	187	0	187	3	187	2	187	0	187	0	187	0	187	0	187	58	187	40	187	40	187
																			188	38	188	2					188	0	188	9	188	2	188	0	188	0	188	2	188	0	188	0	188	39	188	23	188	13	188
																			189	17	189	28					189	2	189	0	189	5	189	0	189	0	189	0	189	0	189	0	189	16	189	13	189	18	189
																			190	14	190	14					190	5	190	1	190	0	190	1	190	0	190	1	190	0	190	0	190	25	190	0	190	10	190
																			191	15	191	6					191	6	191	10	191	1	191	0	191	0	191	1	191	0	191	0	191	31	191	94	191	44	191
																			192	22	192	44					192	0	192	0	192	0	192	0	192	3	192	3	192	3	192	0	192	0			192	28	192
																			193	63	193	20					193	6	193	1	193	0	193	0	193	0	193	3	193	0	193	0	193	27			193	4	193
																			194	38	194	24					194	0	194	0	194	0	194	0	194	0	194	2	194	0	194	1	194	0			194	10	194
																			195	48	195	10					195	1	195	1	195	2	195	0	195	0	195	0	195	1	195	0	195	64			195	8	195
																			196	38	196	0					196	1	196	1	196	0	196	0	196	0	196	0	196	0	196	0	196	23			196	38	196
																			197	79	197	0					197	0	197	5	197	0	197	0	197	0	197	3	197	1	197	0	197	24			197	22	197
																			198	31	198	4					198	4	198	0	198	4	198	4	198	7	198	0	198	0	198	0	198	0			198	18	198
																			199	65	199	12					199	0	199	0	199	21	199	1	199	0	199	1	199	0	199	0	199	0			199	22	199
																			200	159	200	27					200	0	200	4	200	0	200	0	200	5	200	1	200	0	200	0	200	15			200	25	200
																			201	66	201	31					201	0	201	0	201	0	201	6	201	6	201	2	201	0	201	0	201	26			201	17	201
																			202	19	202	24					202	1	202	5	202	9	202	0	202	30	202	0	202	0	202	0	202	0			202	19	202
																			203	34	203	13					203	0	203	16	203	3	203	0	203	2	203	1	203	2	203	0	203	67			203	14	203
																			204	52	204	20					204	2	204	2	204	0	204	0	204	1	204	1	204	0	204	0	204	83			204	6	204
																			205	16	205	28					205	1	205	7	205	0	205	0	205	8	205	1	205	0	205	0	205	53			205	26	205
																			206	7	206	50					206	3	206	0	206	0	206	0	206	1	206	0	206	2	206	0	206	100			206	4	206
																			207	154	207	26					207	5	207	2	207	6	207	0	207	0	207	0	207	0	207	0	207	132			207	29	207
																			208	0	208	214					208	3	208	1	208	1	208	1	208	1	208	0	208	3	208	0	208	0			208	25	208
																			209	0	209	20					209	5	209	3	209	1	209	0	209	0	209	0	209	0	209	0	209	0			209	3	209
																			210	15	210	19					210	6	210	0	210	0	210	0	210	3	210	0	210	0	210	0	210	113			210	0	210
																			211	34	211	1					211	2	211	6	211	1	211	0	211	3	211	0	211	1	211	0	211	8			211	15	211
																			212	110	212	0					212	11	212	3	212	0	212	1	212	4	212	0	212	0	212	0	212	67			212	2	212
																			213	60	213	0					213	6	213	2	213	1	213	0	213	5	213	0	213	0	213	0	213	77			213	26	213
																			214	46	214	17					214	6	214	0	214	0	214	0	214	3	214	0	214	0	214	0	214	12			214	1	214
																			215	20	215	13					215	5	215	0	215	1	215	0	215	0	215	0	215	0	215	0	215	31			215	20	215
																			216	131	216	29					216	4	216	0	216	0	216	0	216	5	216	0	216	0	216	0	216	6			216	24	216
																			217	72	217	35					217	3	217	1	217	0	217	0	217	1	217	0	217	0	217	0	217	6			217	35	217
																			218	49	218	44					218	6	218	2	218	0	218	0	218	2	218	0	218	2	218	0	218	10			218	7	218
																			219	38	219	13					219	1	219	0	219	0	219	0	219	11	219	0	219	0	219	0	219	125			219	0	219
																			220	7	220	5					220	1	220	0	220	1	220	0	220	3	220	0	220	0	220	0	220	18			220	11	220
																			221	52	221	54					221	0	221	1	221	0	221	0	221	1	221	0	221	0	221	0	221	7			221	26	221
																			222	99	222	10					222	1	222	0	222	0	222	1	222	2	222	0	222	0	222	0	222	25			222	15	222
																			223	31	223	37					223	1	223	0	223	1	223	0	223	0	223	0	223	0	223	0	223	27			223	0	223
																			224	16	224	18					224	0	224	8	224	0	224	0	224	2	224	0	224	0	224	0	224	41			224	83	224
																			225	98	225	58					225	7	225	0	225	1	225	0	225	12	225	0	225	1	225	0	225	62			225	5	225
																			226	61	226	25					226	0	226	0	226	5	226	0	226	5	226	0	226	0	226	0	226	76			226	22	226
																			227	101	227	0					227	6	227	0	227	0	227	0	227	0	227	0	227	0	227	0	227	0			227	13	227
																			228	0	228	13					228	9	228	0	228	1	228	0	228	7	228	0	228	0	228	0	228	36			228	44	228
																			229	11	229	7					229	1	229	0	229	1	229	0	229	0	229	0	229	1	229	0	229	67			229	35	229
																			230	25	230	14					230	13	230	0	230	0	230	0	230	7	230	1	230	0	230	0	230	242			230	4	230
																			231	50	231	15					231	0	231	0	231	2	231	2	231	5	231	0	231	0	231	0	231	81			231	9	231
																			232	51	232	19					232	2	232	1	232	3	232	0	232	3	232	0	232	0	232	0	232	0			232	19	232
																			233	36	233	20					233	0	233	0	233	5	233	2	233	3	233	1	233	0	233	0	233	139			233	21	233
																			234	0	234	7					234	2	234	0	234	0	234	4	234	15	234	0	234	0	234	0	234	0			234	19	234
																			235	0	235	19					235	1	235	0	235	0	235	0	235	15	235	0	235	0	235	0	235	0			235	41	235
																			236	36	236	12					236	0	236	1	236	0	236	3	236	0	236	1	236	0	236	0	236	6			236	0	236
																			237	0	237	35					237	3	237	0	237	0	237	0	237	3	237	1	237	0	237	0	237	8			237	31	237
																			238	0	238	0					238	4	238	3	238	0	238	4	238	1	238	0	238	0	238	0	238	175			238	8	238
																			239	0	239	40					239	1	239	0	239	0	239	0	239	0	239	0	239	0	239	0	239	76			239	13	239
																			240	38	240	3					240	0	240	0	240	0	240	0	240	1	240	0	240	0	240	0	240	17			240	24	240
																			241	48	241	41					241	9	241	2	241	0	241	0	241	0	241	0	241	0	241	0	241	20			241	0	241
																			242	68	242	40					242	3	242	0	242	0	242	1	242	4	242	0	242	0	242	0	242	92			242	8	242
																			243	83	243	10					243	0	243	0	243	0	243	1	243	4	243	0	243	0	243	0	243	41			243	0	243
																			244	139	244	0					244	3	244	3	244	0	244	1	244	1	244	0	244	0	244	0	244	2			244	0	244
																			245	1	245	12					245	1	245	1	245	0	245	1	245	10	245	0	245	0	245	0	245	12			245	11	245
																			246	23	246	0					246	2	246	1	246	2	246	0	246	0	246	0	246	0	246	0	246	72			246	0	246
																			247	63	247	1					247	1	247	0	247	0	247	0	247	0	247	0	247	2	247	0	247	30			247	4	247
																			248	83	248	40					248	0	248	0	248	0	248	0	248	4	248	0	248	0	248	0	248	4			248	14	248
																			249	61	249	69					249	2	249	3	249	0	249	1	249	3	249	0	249	0	249	0	249	14			249	0	249
																			250	66	250	58					250	7	250	27	250	2	250	0	250	4	250	0	250	0	250	0	250	14			250	14	250
																			251	0	251	18					251	0	251	2	251	1	251	0	251	13	251	0	251	0	251	1	251	31			251	32	251
																			252	33	252	41					252	0	252	5	252	1	252	0	252	11	252	0	252	0	252	0	252	0			252	0	252
																			253	0	253	56					253	11	253	2	253	3	253	1	253	2	253	0	253	0	253	0	253	19			253	0	253
																			254	12	254	23					254	0	254	2	254	1	254	0	254	3	254	0	254	0	254	0	254	0			254	8	254
																			255	66	255	51					255	0	255	0	255	0	255	2	255	13	255	0	255	0	255	0	255	1			255	61	255
																			256	59	256	34					256	5	256	0	256	0	256	3	256	13	256	0	256	0	256	0	256	5			256	30	256
																			257	0	257	18					257	3	257	2	257	0	257	2	257	5	257	0	257	0	257	0	257	3			257	2	257
																			258	56	258	11					258	3	258	0	258	0	258	0	258	3	258	0	258	0	258	0	258	23			258	15	258
																			259	38	259	50					259	36	259	0	259	1	259	1	259	3	259	0	259	0	259	0	259	2			259	81	259
																			260	55	260	7					260	8	260	0	260	1	260	0	260	1	260	0	260	0	260	0	260	42			260	17	260
																			261	0	261	0					261	3	261	1	261	1	261	1	261	0	261	0	261	0	261	0	261	33			261	38	261
																			262	49	262	0					262	0	262	2	262	0	262	6	262	5	262	0	262	0	262	0	262	37			262	10	262
																			263	3	263	0					263	0	263	8	263	0	263	0	263	2	263	0	263	0	263	0	263	19			263	28	263
																			264	28	264	13					264	0	264	0	264	0	264	0	264	0	264	0	264	1	264	0	264	79			264	16	264
																			265	32	265	68					265	9	265	0	265	7	265	0	265	0	265	0	265	1	265	0	265	100			265	3	265
																			266	45	266	70					266	0	266	0	266	2	266	1	266	0	266	1	266	0	266	0	266	104			266	14	266
																			267	12	267	19					267	0	267	1	267	1	267	2	267	0	267	0	267	0	267	0	267	35			267	0	267
																			268	5	268	40					268	6	268	0	268	0	268	1	268	0	268	0	268	0	268	0	268	2			268	18	268
																			269	18	269	0					269	2	269	9	269	1	269	7	269	0	269	0	269	0	269	0	269	33			269	0	269
																			270	38	270	0					270	0	270	2	270	0	270	0	270	7	270	0	270	0	270	0	270	12			270	0	270
																			271	14	271	47					271	5	271	0	271	0	271	0	271	1	271	0	271	1	271	0	271	132			271	0	271
																			272	89	272	12					272	0	272	1	272	0	272	11	272	0	272	0	272	1	272	0	272	4			272	3	272
																			273	95	273	4					273	5	273	0	273	0	273	1	273	0	273	0	273	0	273	1	273	35			273	21	273
																			274	0	274	19					274	0	274	4	274	0	274	0	274	0	274	0	274	1	274	0	274	15			274	4	274
																			275	10	275	37					275	7	275	0	275	0	275	1	275	0	275	0	275	0	275	0	275	0			275	53	275
																			276	0	276	0					276	0	276	2	276	0	276	0	276	0	276	0	276	0	276	0	276	33			276	36	276
																			277	8	277	2					277	0	277	2	277	0	277	1	277	11	277	0	277	0	277	0	277	30			277	0
																			278	32	278	32					278	0	278	1	278	0	278	1	278	2	278	0	278	0	278	0	278	11			278	60
																			279	1	279	17					279	0	279	8	279	0	279	0	279	3	279	0	279	0	279	0	279	6			279	18
																			280	49	280	48					280	3	280	1	280	0	280	1	280	10	280	1	280	0	280	0	280	65			280	11
																			281	0	281	8					281	7	281	1	281	8	281	0	281	0	281	0	281	0	281	0	281	42			281	19
																			282	10	282	17					282	1	282	0	282	1	282	0	282	0	282	1	282	0	282	0	282	49			282	0
																			283	22	283	0					283	1	283	0	283	0	283	0	283	2	283	0	283	0	283	0	283	51			283	11
																			284	10	284	33					284	6	284	0	284	0	284	3	284	0	284	0	284	0	284	0	284	25			284	18
																			285	57	285	0					285	0	285	4	285	0	285	0	285	0	285	0	285	0	285	0	285	191			285	3
																			286	144	286	44					286	0	286	0	286	2	286	0	286	0	286	0	286	1	286	0	286	102			286	18
																			287	0	287	4					287	0	287	8	287	0	287	0	287	0	287	0	287	0	287	0	287	81			287	17
																			288	34	288	0					288	0	288	1	288	1	288	2	288	1	288	0	288	0	288	0	288	14			288	0
																			289	35	289	13					289	2	289	7	289	1	289	0	289	2	289	0	289	3	289	0	289	29			289	40
																			290	99	290	7					290	45	290	1	290	0	290	0	290	3	290	0	290	0	290	0	290	74			290	0
																			291	1	291	12					291	0	291	0	291	0	291	0	291	1	291	0	291	1	291	0	291	79			291	28
																			292	20	292	17					292	5	292	1	292	0	292	0	292	2	292	0	292	0	292	0	292	211			292	20
																			293	0	293	16					293	5	293	2	293	0	293	1	293	1	293	0	293	2	293	0	293	114			293	10
																			294	0	294	2					294	3	294	3	294	2	294	0	294	3	294	0	294	0	294	0	294	66			294	0
																			295	0	295	54					295	1	295	3	295	0	295	1	295	1	295	0	295	0	295	0	295	45			295	41
																			296	58	296	14					296	31	296	0	296	1	296	0	296	2	296	0	296	0	296	0	296	21			296	0
																			297	0	297	26					297	10	297	0	297	0	297	1	297	6	297	0	297	0	297	0	297	9			297	13
																			298	140	298	26					298	0	298	0	298	1	298	0	298	5	298	0	298	0	298	0	298	0			298	85
																			299	0	299	6					299	1	299	6	299	0	299	0	299	12	299	2	299	1	299	0	299	0			299	17
																			300	65	300	0					300	14	300	0	300	5	300	0	300	26	300	1	300	0	300	0	300	4			300	11
																			301	47	301	9					301	5	301	0	301	0	301	1	301	8	301	0	301	0	301	0	301	4			301	32
																			302	50	302	7					302	2	302	0	302	3	302	0	302	0	302	0	302	0	302	0	302	3			302	16
																			303	15	303	2					303	5	303	0	303	0	303	1	303	2	303	0	303	0	303	0	303	21			303	38
																			304	166	304	39					304	0	304	13	304	0	304	0	304	1	304	0	304	0	304	0	304	26			304	22
																			305	47	305	18					305	6	305	0	305	0	305	0	305	4	305	0	305	0	305	0	305	0			305	25
																			306	40	306	19					306	2	306	0	306	0	306	0	306	0	306	0	306	0	306	0	306	18			306	71
																			307	0	307	32					307	0	307	6	307	2	307	1	307	0	307	0	307	2	307	0	307	13			307	152
																			308	33	308	17					308	3	308	3	308	0	308	0	308	4	308	0	308	0	308	0	308	35			308	33
																			309	0	309	36					309	21	309	0	309	0	309	0	309	2	309	0	309	0	309	0	309	100			309	12
																			310	53	310	37					310	5	310	0	310	0	310	1	310	5	310	0	310	0	310	0	310	143			310	0
																			311	33	311	23					311	1	311	12	311	1	311	0	311	12	311	0	311	0	311	0	311	112			311	38
																			312	10	312	42					312	1	312	0	312	2	312	0	312	10	312	0	312	0	312	0	312	0			312	0
																			313	29	313	0					313	2	313	0	313	0	313	0	313	0	313	0	313	2	313	0	313	63			313	0
																			314	0	314	21					314	0	314	0	314	0	314	0	314	3	314	0	314	1	314	0	314	97			314	0
																			315	208	315	60					315	1	315	4	315	0	315	0	315	8	315	0	315	2	315	0	315	2			315	32
																			316	58	316	60					316	7	316	1	316	0	316	0	316	2	316	0	316	1	316	0	316	28			316	22
																			317	18	317	10					317	3	317	2	317	4	317	0	317	0	317	0	317	0	317	0	317	27			317	38
																			318	87	318	26					318	1	318	1	318	0	318	5	318	0	318	0	318	0	318	0	318	21			318	36
																			319	24	319	48					319	3	319	0	319	0	319	0	319	3	319	0	319	1	319	0	319	96			319	54
																			320	43	320	23					320	2	320	0	320	0	320	0	320	4	320	0	320	0	320	0	320	15			320	52
																			321	10	321	0					321	15	321	0	321	0	321	0	321	6	321	0	321	2	321	0	321	10			321	38
																			322	0							322	0	322	0	322	0	322	0	322	1	322	0	322	7	322	0	322	95			322	58
																			323	6							323	23	323	0	323	1	323	0	323	0	323	0	323	0	323	0	323	28			323	33
																			324	0							324	4	324	2	324	0	324	1	324	8	324	0	324	2	324	0	324	117
																			325	89							325	0	325	0	325	0	325	0	325	2	325	0	325	1	325	0	325	7
																			326	45							326	15	326	1	326	0	326	8	326	4	326	0	326	0	326	0	326	63
																			327	16							327	0	327	0	327	2	327	6	327	1	327	0	327	2	327	0	327	1
																			328	57							328	1	328	3	328	0	328	0	328	5	328	0	328	0	328	0	328	17
																			329	9							329	0	329	0	329	0	329	0	329	5	329	0	329	1	329	0	329	25
																			330	12							330	7	330	2	330	0	330	0	330	0	330	0	330	0	330	0	330	40
																			331	105							331	5	331	4	331	1	331	1	331	0	331	0	331	1	331	0	331	24
																			332	1							332	2	332	8	332	0	332	2	332	0	332	0	332	0	332	0	332	14
																			333	68							333	11	333	5	333	0	333	1	333	0	333	0	333	1	333	0	333	8
																			334	48							334	3	334	0	334	0	334	0	334	0	334	0	334	0	334	0	334	0
																			335	0							335	2	335	3	335	0	335	0	335	1	335	1	335	1	335	0	335	24
																			336	0							336	10	336	0	336	3	336	0	336	6	336	0	336	2	336	0	336	30
																			337	88							337	15	337	4	337	7	337	0	337	6	337	0	337	4	337	1	337	151
																			338	31							338	5	338	3	338	0	338	0	338	3	338	0	338	2	338	0	338	8
																			339	133							339	9	339	2	339	1	339	1	339	1	339	0	339	0	339	0	339	1
																			340	69							340	9	340	1	340	0	340	0	340	8	340	1	340	0	340	0	340	0
																			341	0							341	5	341	0	341	0	341	0	341	2	341	0	341	1	341	0	341	30
																			342	17							342	11	342	3	342	0	342	0	342	3	342	0	342	1	342	0	342	11
																			343	103							343	4	343	7	343	0	343	0	343	1	343	0	343	0	343	0	343	22
																			344	62							344	4	344	6	344	0	344	0	344	0	344	0	344	0	344	0	344	10
																			345	0							345	4	345	0	345	0	345	0	345	15	345	0	345	0	345	0	345	3
																			346	40							346	7	346	0	346	0	346	0	346	3	346	0	346	0	346	0	346	178
																			347	0							347	2	347	0	347	0	347	0	347	6	347	0	347	1	347	0	347	15
																			348	15							348	1	348	1	348	0	348	2	348	2	348	0	348	0	348	0	348	22
																			349	52							349	2	349	2	349	0	349	0	349	0	349	0	349	0	349	0	349	23
																			350	20							350	6	350	0	350	0	350	0	350	7	350	2	350	8	350	2	350	18
																			351	107							351	0	351	10	351	0	351	0	351	8	351	0	351	0	351	0	351	35
																			352	31							352	11	352	4	352	0	352	0	352	12	352	0	352	2	352	0	352	55
																			353	99							353	11	353	1	353	0	353	3	353	3	353	0	353	0	353	0	353	119
																			354	64							354	8	354	0	354	0	354	0	354	2	354	1	354	4	354	0	354	29
																			355	59							355	6	355	9	355	0	355	0	355	6	355	0	355	0	355	0	355	32
																			356	38							356	6	356	2	356	0	356	0	356	0	356	0	356	0	356	0	356	0
																			357	0							357	23	357	7	357	0	357	0	357	1	357	0	357	0	357	0	357	44
																			358	0							358	10	358	0	358	0	358	0	358	0	358	0	358	2	358	0	358	25
																											359	28	359	1	359	0	359	5	359	0	359	0	359	1	359	0	359	0
																											360	0	360	4	360	0	360	0	360	0	360	0	360	0	360	3	360	0
																											361	13	361	3	361	0	361	0	361	0	361	0	361	0	361	1	361	24
																											362	2	362	4	362	0	362	0	362	0	362	0	362	2	362	0	362	43
																											363	3	363	4	363	0	363	0	363	4	363	0	363	1	363	0	363	5
																											364	1	364	0	364	0	364	0	364	0	364	0	364	2	364	0	364	24
																											365	9	365	2	365	2	365	0	365	0	365	0	365	0	365	0	365	115
																											366	4	366	1	366	0	366	1	366	2	366	0	366	0	366	0	366	1
																											367	10	367	1	367	0	367	4	367	1	367	0	367	0	367	0	367	45
																											368	15	368	1	368	0	368	0	368	0	368	0	368	0	368	0	368	18
																											369	3	369	7	369	1	369	0	369	0	369	0	369	0	369	0	369	21
																													370	0	370	0	370	0	370	0	370	0	370	0	370	0	370	11
																													371	0	371	0	371	0	371	0	371	0	371	5	371	0	371	0
																													372	2	372	0	372	0	372	0	372	0	372	0	372	0	372	106
																													373	0	373	0	373	1	373	0	373	0	373	0	373	0	373	0
																													374	0	374	1	374	0	374	0	374	0	374	1	374	0	374	24
																													375	3	375	0	375	0	375	0	375	0	375	0	375	0	375	44
																													376	0	376	0	376	0	376	0	376	0	376	1	376	0	376	25
																													377	4	377	1	377	0	377	0	377	0	377	0	377	0	377	20
																													378	0	378	1	378	0	378	12	378	0	378	0	378	0	378	20
																													379	2	379	0	379	0	379	0	379	0	379	0	379	1	379	50
																													380	0	380	0	380	2	380	0	380	0	380	0	380	0	380	1
																													381	0	381	1	381	0	381	0	381	0	381	0	381	0	381	31
																													382	2	382	0	382	0	382	0	382	0	382	1	382	0	382	23
																													383	9	383	0	383	0	383	6	383	0	383	0	383	0	383	54
																													384	4	384	2	384	0	384	0	384	0	384	1	384	0	384	8
																													385	0	385	5	385	0	385	0	385	0	385	0	385	0	385	46
																													386	4	386	0	386	0	386	0	386	0	386	0	386	0	386	7
																													387	4	387	0	387	0	387	0	387	0	387	7	387	0	387	0
																													388	2	388	6	388	1	388	1	388	0	388	0	388	0	388	69
																													389	0	389	0	389	0	389	0	389	0	389	1	389	0	389	34
																													390	0	390	0	390	0	390	0	390	0	390	0	390	0	390	52
																													391	0	391	0	391	0	391	1	391	0	391	0	391	0	391	25
																													392	0	392	0	392	1	392	0	392	0	392	0	392	0	392	5
																													393	2	393	0	393	0	393	0	393	0	393	2	393	0	393	9
																													394	0	394	0	394	0	394	0	394	2	394	0	394	1	394	13
																													395	0	395	0	395	0	395	2	395	0	395	0	395	0	395	5
																													396	0	396	0	396	0	396	0	396	0	396	0	396	0	396	27
																													397	0	397	0	397	0	397	1	397	0	397	0	397	0	397	24
																													398	1	398	0	398	0	398	0	398	0	398	0	398	0	398	19
																													399	0	399	4	399	0	399	0	399	0	399	0	399	0	399	25
																													400	0	400	1	400	0	400	0	400	0	400	3	400	0	400	84
																													401	0	401	1	401	0	401	0	401	0	401	0	401	0	401	57
																													402	4	402	0	402	1	402	0	402	0	402	2	402	0	402	9
																													403	0	403	4	403	0	403	0	403	0	403	0	403	0	403	7
																													404	2	404	0	404	0	404	0	404	0	404	0	404	0	404	0
																													405	0	405	0	405	1	405	2	405	0	405	5	405	0	405	56
																													406	0	406	0	406	0	406	0	406	0	406	1	406	0	406	16
																													407	0	407	1	407	0	407	0	407	0	407	0	407	0	407	51
																													408	1	408	1	408	0	408	1	408	0	408	0	408	0	408	74
																													409	1	409	1	409	2	409	4	409	0	409	0	409	0	409	19
																													410	4	410	8	410	0	410	0	410	0	410	1	410	0	410	75
																													411	3	411	1	411	0	411	0	411	0	411	2	411	0	411	15
																													412	2	412	0	412	1	412	0	412	0	412	0	412	0	412	1
																													413	3	413	0	413	0	413	3	413	0	413	0	413	0	413	0
																													414	2	414	0	414	5	414	0	414	0	414	0	414	0	414	0
																													415	3	415	0	415	0	415	0	415	0	415	2	415	1	415	0
																													416	0	416	0	416	0	416	0	416	0	416	0	416	0	416	17
																													417	0	417	1	417	0	417	0	417	0	417	0	417	0	417	2
																													418	1	418	0	418	0	418	0	418	0	418	0	418	0	418	0
																													419	7	419	0	419	0	419	0	419	0	419	0	419	0	419	0
																													420	14	420	0	420	6	420	3	420	0	420	1	420	0	420	1
																													421	2	421	1	421	0	421	0	421	0	421	1	421	0	421	36
																													422	0	422	0	422	0	422	0	422	0	422	4	422	0	422	8
																													423	4	423	2	423	0	423	0	423	0	423	2	423	0	423	5
																													424	8	424	0	424	0	424	2	424	0	424	1	424	0	424	0
																													425	7	425	1	425	0	425	0	425	0	425	0	425	0	425	0
																													426	8	426	2	426	0	426	0	426	0	426	0	426	0	426	0
																													427	0	427	0	427	2	427	0	427	0	427	1	427	0	427	0
																													428	1	428	4	428	0	428	0	428	0	428	1	428	0	428	0
																													429	0	429	0	429	0	429	1	429	2	429	0	429	0	429	0
																													430	0	430	0	430	0	430	0	430	1	430	0	430	0	430	0
																													431	8	431	0	431	0	431	0	431	0	431	0	431	0	431	39
																													432	0	432	4	432	1	432	0	432	0	432	0	432	0	432	41
																													433	1	433	1	433	0	433	0	433	0	433	0	433	0	433	0
																													434	3	434	1	434	0	434	0	434	0	434	0	434	0	434	0
																													435	11	435	0	435	0	435	0	435	0	435	0	435	0	435	11
																													436	0	436	2	436	1	436	0	436	0			436	0	436	15
																													437	2	437	10	437	0	437	0	437	0			437	0	437	0
																													438	0	438	1	438	10	438	0	438	0			438	0	438	0
																													439	6	439	0	439	1	439	0	439	0			439	0	439	17
																													440	0	440	0	440	1	440	0	440	0			440	0	440	5
																													441	6	441	0	441	0	441	0	441	0			441	0	441	24
																													442	1	442	1	442	1	442	0	442	0			442	0	442	26
																													443	0	443	4	443	3	443	1	443	0			443	0	443	13
																													444	0	444	0	444	0	444	0	444	0			444	0	444	3
																													445	0	445	1	445	0	445	0	445	0			445	0	445	4
																													446	2	446	1	446	0	446	0	446	0			446	0	446	42
																													447	4	447	2	447	0	447	0	447	0					447	90
																													448	11	448	1	448	0	448	0	448	0					448	42
																													449	3	449	0	449	4	449	1	449	0					449	18
																													450	6	450	0	450	0	450	4	450	0					450	0
																													451	12	451	1	451	0	451	0	451	0					451	16
																													452	0	452	1	452	1	452	2							452	0
																													453	3	453	0	453	0	453	0							453	5
																													454	0	454	0	454	2	454	0							454	56
																													455	0	455	8	455	0	455	0							455	89
																													456	6	456	0	456	0	456	0							456	1
																													457	3	457	0	457	0	457	0							457	0
																													458	3	458	8	458	0	458	0							458	2
																													459	1	459	0	459	0	459	0							459	16
																													460	10	460	0	460	0	460	0							460	45
																													461	0	461	0	461	0	461	0							461	2
																													462	0	462	2	462	0	462	0							462	37
																													463	0	463	2	463	0	463	0							463	58
																													464	2	464	0	464	0	464	0							464	28
																													465	0	465	0	465	2	465	0							465	20
																													466	6	466	0	466	0	466	0							466	4
																													467	0	467	0	467	2	467	0							467	7
																													468	9	468	0	468	2	468	0							468	17
																													469	6	469	1	469	0	469	2							469	75
																													470	0	470	0	470	0	470	0							470	33
																													471	3	471	0	471	0	471	0							471	0
																													472	3	472	0	472	0	472	0							472	9
																													473	18	473	1	473	0	473	0							473	32
																													474	0	474	1	474	0	474	2							474	30
																													475	1	475	1	475	0	475	0							475	47
																													476	12	476	1	476	0	476	0							476	10
																													477	7	477	1	477	0	477	1							477	9
																													478	2	478	0	478	0	478	0							478	2
																													479	7	479	2	479	1	479	0							479	79
																													480	5	480	5	480	3	480	0							480	12
																													481	5	481	0	481	0	481	0							481	98
																													482	9	482	0	482	0	482	0							482	4
																													483	3	483	5	483	0	483	0							483	76
																													484	0	484	3	484	0	484	0							484	0
																													485	1	485	0	485	0	485	2							485	45
																													486	3	486	0	486	0	486	0							486	12
																													487	2	487	1	487	0	487	0							487	9
																													488	3	488	0	488	0	488	0							488	33
																													489	15	489	2	489	0	489	0							489	184
																													490	10	490	1	490	0	490	0							490	58
																													491	7	491	1	491	0	491	0							491	21
																													492	1	492	3	492	0	492	0							492	57
																													493	0	493	1	493	0	493	0							493	3
																													494	0	494	1	494	0	494	1							494	4
																													495	10	495	1	495	2	495	0							495	15
																													496	0	496	0	496	0	496	0							496	111
																													497	1	497	0	497	0	497	1							497	0
																													498	0	498	1	498	0									498	9
																													499	0	499	0	499	0									499	21
																													500	0	500	1	500	0									500	21
																													501	0	501	1	501	0									501	43
																													502	7			502	0									502	71
																													503	6			503	1									503	12
																													504	2			504	6									504	15
																													505	5			505	8									505	0
																													506	0			506	0									506	21
																													507	5			507	0									507	3
																													508	3			508	0									508	1
																													509	0			509	0									509	2
																													510	1			510	0									510	1
																													511	8			511	0									511	50
																													512	0			512	1									512	2
																													513	2			513	0									513	15
																													514	1			514	0									514	20
																													515	0			515	0									515	11
																													516	0			516	2									516	14
																													517	1			517	1									517	0
																													518	3			518	1									518	0
																													519	0			519	0									519	3
																													520	5			520	0									520	202
																													521	0			521	0									521	7
																													522	6			522	0									522	41
																													523	3			523	0									523	24
																													524	1			524	1									524	50
																													525	2			525	3									525	18
																													526	0			526	0									526	0
																													527	0			527	3									527	0
																													528	0			528	0									528	41
																													529	0			529	0									529	3
																													530	4			530	1									530	64
																													531	1			531	6									531	65
																													532	3			532	0									532	85
																													533	9			533	0									533	0
																													534	0			534	0									534	19
																													535	1			535	1									535	28
																													536	4			536	0									536	42
																													537	0			537	1									537	11
																													538	0			538	0									538	107
																													539	9			539	0									539	36
																													540	4			540	0									540	0
																													541	5			541	0									541	3
																													542	5			542	0									542	14
																													543	3			543	1									543	0
																													544	0			544	0									544	15
																													545	0			545	0									545	30
																													546	2			546	0									546	81
																													547	4			547	1									547	98
																													548	0			548	3									548	51
																													549	1			549	0									549	32
																													550	1			550	0									550	19
																													551	5			551	0									551	0
																													552	3			552	0									552	40
																													553	0			553	3
																													554	4			554	0
																													555	1			555	2
																													556	3			556	0
																													557	2			557	0
																													558	2			558	0
																													559	1			559	0
																													560	2			560	2
																													561	14			561	0
																													562	1			562	1
																													563	0			563	0
																													564	0			564	0
																													565	0			565	0
																													566	0			566	0
																													567	5			567	0
																													568	1			568	0
																													569	0			569	0
																													570	0			570	6
																													571	1			571	8
																													572	2			572	0
																													573	3			573	0
																													574	2			574	0
																													575	0			575	0
																													576	0			576	0
																													577	2			577	3
																													578	0			578	0
																													579	0			579	0
																													580	0			580	3
																													581	11			581	0
																													582	1			582	0
																													583	0			583	0
																													584	3			584	2
																													585	0			585	0
																													586	0			586	0
																													587	1			587	0
																													588	0			588	0
																													589	4			589	0
																													590	7			590	0
																													591	0			591	0
																													592	2			592	0
																													593	0			593	1
																													594	0			594	0
																													595	0			595	0
																													596	0			596	0
																													597	0			597	0
																													598	1			598	0
																													599	3			599	0
																													600	2			600	0
																													601	2			601	0
																													602	3			602	1
																													603	0			603	1
																													604	3			604	0
																													605	3			605	0
																													606	0			606	1
																													607	0			607	0
																													608	0			608	0
																													609	2			609	0
																													610	1			610	0
																													611	1			611	0
																													612	7			612	0
																													613	3			613	0
																													614	1			614	8
																													615	1			615	0
																													616	13			616	0
																													617	6			617	4
																													618	2			618	0
																													619	2			619	6
																													620	2			620	1
																													621	0			621	0
																													622	0			622	0
																													623	3			623	0
																													624	6			624	0
																													625	2			625	1
																													626	0			626	0
																													627	11			627	2
																													628	0			628	0
																													629	8			629	0
																													630	4			630	5
																													631	0			631	3
																													632	0			632	0
																													633	3			633	0
																													634	0			634	0
																													635	1			635	0
																													636	4			636	1
																													637	2			637	4
																													638	1			638	0
																													639	0			639	0
																													640	6			640	0
																													641	7			641	0
																													642	0			642	0
																													643	1			643	1
																													644	1			644	1
																													645	2			645	0
																													646	6			646	1
																													647	3			647	0
																													648	1			648	0
																													649	9			649	0
																													650	1			650	6
																													651	0			651	0
																													652	2			652	4
																													653	0
																													654	0
																													655	1
																													656	0
																													657	0
																													658	1
																													659	0
																													660	6
																													661	0
																													662	1
																													663	1
																													664	0
																													665	9
																													666	0
																													667	1
																													668	0
																													669	0
																													670	1
																													671	5
																													672	0
																													673	0
																													674	1
																													675	6
																													676	3
																													677	0
																													678	0
																													679	1
																													680	6
																													681	1
																													682	8
																													683	0
																													684	2
																													685	5
																													686	7
																													687	1
																													688	8
																													689	1
																													690	1
																													691	0
																													692	1
																													693	2
																													694	6
																													695	11
																													696	7
																													697	6
																													698	7
																													699	2
																													700	1
																													701	1
																													702	4
																													703	1
																													704	4
																													705	0
																													706	15
																													707	5
																													708	0
																													709	0
																													710	3
																													711	0
																													712	0
																													713	0
																													714	0
																													715	1
																													716	18
																													717	1
																													718	5
																													719	0
																													720	1
																													721	3
																													722	1
																													723	13
																													724	11
																													725	1
																													726	2
																													727	6
																													728	0
																													729	1
																													730	1
																													731	1
																													732	0
																													733	0
																													734	3
																													735	11
																													736	6
																													737	2
																													738	11
																													739	13
																													740	5
																													741	8
																													742	1
																													743	10
																													744	2
																													745	1
																													746	0
																													747	3
																													748	2
																													749	5
																													750	1
																													751	0
																													752	2
																													753	25
																													754	4
																													755	0
																													756	1
																													757	0
																													758	4
																													759	0
																													760	0
																													761	1
																													762	2
																													763	4
																													764	2
[truncated: 1 more columns]
