# Supplementary material for: Premature transcription termination modulates stochastic gene expression in bacteria
Source: Sci Adv. 2026 May 15;12(20):eaed0831. doi: 10.1126/sciadv.aed0831 (PMC13178558; doi:10.1126/sciadv.aed0831)
Supplement: Supplementary file 2 — Data S1 to S5 [file sciadv.aed0831_data_s1_to_s5.zip › sciadv.aed0831_data_s2.csv]

WT + ΔmtrB co-culture
replicate 1		replicate 2
cell	trpE mRNA	cell	trpE mRNA
1	0	1	0
2	0	2	2
3	2	3	1
4	7	4	0
5	0	5	0
6	0	6	0
7	0	7	0
8	2	8	0
9	0	9	0
10	1	10	4
11	0	11	0
12	1	12	0
13	0	13	0
14	0	14	2
15	0	15	4
16	3	16	0
17	2	17	0
18	0	18	1
19	0	19	7
20	0	20	2
21	0	21	4
22	0	22	4
23	0	23	0
24	0	24	0
25	0	25	6
26	0	26	1
27	0	27	1
28	0	28	6
29	0	29	9
30	0	30	15
31	0	31	2
32	0	32	0
33	0	33	0
34	0	34	0
35	0	35	0
36	0	36	2
37	1	37	0
38	0	38	0
39	0	39	0
40	0	40	0
41	1	41	1
42	2	42	0
43	4	43	0
44	2	44	2
45	1	45	0
46	0	46	1
47	1	47	0
48	4	48	2
49	6	49	2
50	0	50	9
51	2	51	2
52	0	52	0
53	1	53	0
54	0	54	0
55	0	55	0
56	0	56	1
57	1	57	1
58	2	58	4
59	1
60	0
61	0
62	2
63	0
64	1
65	0
66	1
67	0
68	0
69	0
70	0
71	2
72	7
73	0
74	0
75	0
76	2
77	0
78	1
79	1
80	2
81	0
82	0
83	0
84	0
85	1
86	11
87	0
88	0
89	0
90	2
91	3
92	2
93	1
94	1
95	0
96	2
97	0
98	5
99	1
100	1
101	0
102	0
103	0
104	1
105	0
106	1
107	2
108	0
109	2
110	1
111	0
112	1
113	0
114	2
115	0
116	0
117	0
118	1
119	0
120	0
121	0
122	0
123	4
124	1
125	0
126	0
127	0
128	0
129	3
130	8
131	0
132	5
133	9
134	0
135	7
136	1
137	3
138	0
139	2
140	0
141	0
142	8
143	2
144	0
145	2
146	1
147	0
148	0
149	1
150	0
151	1
152	1
153	4
154	0
155	1
156	3
157	0
158	0
159	23
160	7
161	0
