# Supplementary material for: Premature transcription termination modulates stochastic gene expression in bacteria
Source: Sci Adv. 2026 May 15;12(20):eaed0831. doi: 10.1126/sciadv.aed0831 (PMC13178558; doi:10.1126/sciadv.aed0831)
Supplement: Supplementary file 2 — Data S1 to S5 [file sciadv.aed0831_data_s1_to_s5.zip › sciadv.aed0831_data_s3.csv]

			Escherichia coli
			Replicate 1																																Replicate 2
Strain			WT								ΔtrpR								ΔtrpL								ΔtrpRΔtrpL								WT								ΔtrpR
tryptophan concenctration (µM)			0		5		50		100		0		5		50		100		0		5		50		100		0		5		50		100		0		5		50		100		0		5		50		100
			cell	trpE mRNA	cell	trpE mRNA	cell	trpE mRNA	cell	trpE mRNA	cell	trpE mRNA	cell	trpE mRNA	cell	trpE mRNA	cell	trpE mRNA	cell	trpE mRNA	cell	trpE mRNA	cell	trpE mRNA	cell	trpE mRNA	cell	trpE mRNA	cell	trpE mRNA	cell	trpE mRNA	cell	trpE mRNA	cell	trpE mRNA	cell	trpE mRNA	cell	trpE mRNA	cell	trpE mRNA	cell	trpE mRNA	cell	trpE mRNA	cell	trpE mRNA	cell
			1	2	1	0	1	0	1	0	1	10	1	0	1	1	1	3	1	0	1	0	1	0	1	0	1	34	1	0	1	0	1	0	1	0	1	0	1	0	1	0	1	28	1	3	1	0	1
			2	0	2	0	2	0	2	0	2	3	2	2	2	4	2	4	2	0	2	0	2	0	2	0	2	8	2	0	2	0	2	0	2	0	2	0	2	0	2	0	2	3	2	5	2	3	2
			3	0	3	0	3	0	3	0	3	3	3	0	3	3	3	2	3	0	3	0	3	0	3	0	3	12	3	1	3	0	3	0	3	0	3	0	3	0	3	0	3	0	3	0	3	0	3
			4	0	4	0	4	0	4	0	4	1	4	1	4	0	4	1	4	0	4	0	4	0	4	0	4	11	4	0	4	0	4	0	4	0	4	0	4	0	4	0	4	7	4	4	4	7	4
			5	0	5	0	5	0	5	0	5	1	5	0	5	1	5	2	5	0	5	0	5	0	5	0	5	12	5	0	5	0	5	0	5	0	5	0	5	0	5	0	5	9	5	4	5	0	5
			6	1	6	0	6	0	6	0	6	1	6	0	6	2	6	1	6	0	6	0	6	0	6	0	6	12	6	1	6	0	6	0	6	0	6	0	6	0	6	0	6	13	6	5	6	3	6
			7	2	7	0	7	0	7	0	7	2	7	0	7	0	7	3	7	0	7	0	7	0	7	0	7	19	7	1	7	0	7	0	7	4	7	0	7	0	7	0	7	22	7	2	7	2	7
			8	0	8	0	8	0	8	0	8	1	8	1	8	3	8	4	8	0	8	0	8	0	8	0	8	22	8	0	8	0	8	0	8	0	8	0	8	0	8	0	8	3	8	4	8	6	8
			9	0	9	0	9	0	9	0	9	0	9	2	9	3	9	4	9	0	9	0	9	0	9	0	9	28	9	0	9	1	9	0	9	0	9	0	9	0	9	0	9	2	9	2	9	5	9
			10	0	10	0	10	0	10	0	10	0	10	1	10	1	10	4	10	0	10	0	10	0	10	0	10	17	10	1	10	2	10	0	10	0	10	0	10	0	10	0	10	5	10	2	10	6	10
			11	0	11	1	11	0	11	0	11	1	11	0	11	0	11	11	11	0	11	0	11	0	11	0	11	20	11	1	11	0	11	0	11	0	11	0	11	0	11	0	11	6	11	5	11	1	11
			12	0	12	0	12	0	12	1	12	1	12	1	12	1	12	5	12	0	12	0	12	0	12	0	12	40	12	0	12	1	12	0	12	3	12	0	12	0	12	0	12	4	12	6	12	8	12
			13	2	13	0	13	0	13	0	13	4	13	1	13	2	13	6	13	0	13	0	13	0	13	0	13	15	13	0	13	1	13	0	13	0	13	0	13	0	13	0	13	18	13	0	13	2	13
			14	0	14	0	14	0	14	0	14	2	14	1	14	0	14	2	14	0	14	0	14	0	14	0	14	19	14	0	14	0	14	0	14	0	14	0	14	0	14	0	14	10	14	9	14	0	14
			15	0	15	0	15	0	15	0	15	1	15	1	15	0	15	2	15	0	15	0	15	0	15	0	15	0	15	0	15	0	15	0	15	0	15	0	15	0	15	0	15	3	15	5	15	1	15
			16	0	16	0	16	0	16	0	16	15	16	0	16	1	16	4	16	0	16	0	16	0	16	0	16	16	16	0	16	0	16	0	16	0	16	0	16	0	16	0	16	4	16	13	16	5	16
			17	0	17	0	17	0	17	0	17	5	17	4	17	3	17	2	17	0	17	0	17	0	17	0	17	16	17	0	17	0	17	0	17	0	17	0	17	0	17	0	17	3	17	0	17	4	17
			18	0	18	0	18	0	18	0	18	0	18	0	18	2	18	2	18	0	18	0	18	0	18	0	18	18	18	1	18	0	18	0	18	0	18	0	18	0	18	0	18	7	18	2	18	0	18
			19	0	19	0	19	0	19	0	19	4	19	0	19	0	19	5	19	0	19	0	19	0	19	0	19	16	19	1	19	0	19	0	19	2	19	0	19	0	19	0	19	0	19	3	19	5	19
			20	0	20	0	20	0	20	0	20	1	20	0	20	1	20	0	20	0	20	0	20	0	20	0	20	5	20	1	20	0	20	0	20	2	20	0	20	0	20	0	20	7	20	7	20	1	20
			21	12	21	0	21	0	21	0	21	24	21	0	21	1	21	2	21	0	21	0	21	0	21	0	21	0	21	0	21	0	21	0	21	0	21	0	21	0	21	0	21	10	21	2	21	2	21
			22	0	22	0	22	0	22	0	22	4	22	1	22	0	22	1	22	0	22	0	22	0	22	0	22	15	22	1	22	0	22	0	22	0	22	0	22	0	22	0	22	0	22	7	22	0	22
			23	0	23	0	23	0	23	0	23	0	23	0	23	0	23	0	23	0	23	0	23	0	23	0	23	3	23	2	23	0	23	0	23	0	23	0	23	0	23	0	23	0	23	3	23	4	23
			24	0	24	0	24	0	24	0	24	0	24	0	24	0	24	5	24	0	24	0	24	0	24	0	24	8	24	1	24	0	24	0	24	0	24	0	24	0	24	0	24	15	24	6	24	1	24
			25	0	25	0	25	0	25	0	25	18	25	0	25	1	25	5	25	0	25	0	25	0	25	0	25	10	25	0	25	0	25	0	25	0	25	0	25	0	25	0	25	25	25	5	25	4	25
			26	1	26	0	26	0	26	0	26	1	26	2	26	2	26	2	26	0	26	0	26	0	26	0	26	9	26	0	26	0	26	0	26	0	26	0	26	0	26	0	26	0	26	8	26	5	26
			27	0	27	0	27	0	27	0	27	2	27	0	27	2	27	0	27	0	27	0	27	0	27	0	27	11	27	0	27	2	27	0	27	0	27	0	27	0	27	0	27	10	27	6	27	2	27
			28	0	28	0	28	0	28	0	28	0	28	0	28	1	28	4	28	0	28	0	28	0	28	0	28	22	28	0	28	0	28	0	28	0	28	0	28	0	28	0	28	10	28	3	28	2	28
			29	0	29	0	29	0	29	0	29	2	29	1	29	0	29	4	29	0	29	0	29	0	29	0	29	7	29	1	29	0	29	0	29	0	29	0	29	0	29	0	29	21	29	7	29	5	29
			30	0	30	0	30	0	30	0	30	1	30	0	30	0	30	4	30	0	30	0	30	0	30	0	30	5	30	0	30	0	30	1	30	0	30	0	30	0	30	0	30	11	30	12	30	2	30
			31	0	31	0	31	0	31	0	31	4	31	1	31	4	31	6	31	0	31	0	31	0	31	0	31	0	31	0	31	0	31	1	31	0	31	0	31	0	31	0	31	11	31	2	31	2	31
			32	1	32	0	32	0	32	0	32	5	32	1	32	3	32	6	32	0	32	0	32	0	32	0	32	8	32	0	32	0	32	0	32	2	32	0	32	0	32	0	32	5	32	5	32	1	32
			33	0	33	0	33	0	33	0	33	2	33	0	33	2	33	2	33	0	33	0	33	0	33	0	33	64	33	0	33	0	33	0	33	3	33	0	33	0	33	0	33	8	33	5	33	5	33
			34	0	34	0	34	0	34	0	34	1	34	0	34	0	34	1	34	0	34	0	34	0	34	0	34	0	34	1	34	0	34	0	34	2	34	0	34	0	34	0	34	11	34	7	34	4	34
			35	0	35	0	35	0	35	0	35	2	35	0	35	1	35	3	35	0	35	0	35	0	35	0	35	24	35	4	35	0	35	0	35	0	35	0	35	0	35	0	35	1	35	0	35	1	35
			36	0	36	0	36	0	36	0	36	3	36	0	36	0	36	11	36	0	36	0	36	0	36	0	36	31	36	1	36	1	36	0	36	0	36	0	36	0	36	0	36	5	36	12	36	1	36
			37	0	37	0	37	0	37	0	37	1	37	1	37	3	37	2	37	0	37	0	37	0	37	0	37	18	37	0	37	0	37	0	37	0	37	0	37	0	37	0	37	10	37	13	37	7	37
			38	0	38	0	38	0	38	0	38	0	38	1	38	2	38	2	38	0	38	0	38	0	38	0	38	0	38	0	38	0	38	0	38	0	38	0	38	0	38	0	38	6	38	3	38	5	38
			39	0	39	0	39	0	39	0	39	4	39	0	39	4	39	0	39	0	39	0	39	0	39	0	39	0	39	0	39	0	39	0	39	0	39	0	39	0	39	0	39	0	39	3	39	4	39
			40	0	40	0	40	0	40	0	40	0	40	0	40	2	40	22	40	0	40	0	40	0	40	0	40	8	40	1	40	0	40	0	40	0	40	0	40	0	40	0	40	8	40	9	40	1	40
			41	0	41	0	41	0	41	0	41	15	41	0	41	2	41	7	41	0	41	0	41	0	41	0	41	22	41	0	41	0	41	0	41	0	41	0	41	0	41	0	41	8	41	4	41	1	41
			42	0			42	0	42	0	42	6	42	1	42	5	42	0	42	0	42	0	42	0	42	0	42	23	42	0	42	1	42	0	42	6	42	0	42	0	42	0	42	4	42	3	42	2	42
			43	0			43	0	43	0	43	3	43	0	43	4	43	2	43	0	43	0	43	0	43	0	43	67	43	0	43	1	43	0	43	0	43	0	43	0	43	0	43	8	43	2	43	0	43
			44	0			44	0	44	0	44	0	44	1	44	0	44	2	44	0	44	0	44	0	44	0	44	0	44	0	44	2	44	0	44	0	44	0	44	0	44	0	44	6	44	0	44	5	44
			45	0			45	0	45	0	45	4	45	0	45	0	45	1	45	0	45	0	45	0	45	0	45	29	45	2	45	0	45	0	45	0	45	0	45	0	45	0	45	6	45	1	45	7	45
			46	0			46	0	46	0	46	1	46	0	46	3	46	1	46	0	46	0	46	0	46	0	46	25	46	3	46	0	46	0	46	0	46	0	46	0	46	0	46	6	46	9	46	0	46
			47	0			47	0	47	0	47	3	47	1	47	1	47	1	47	0	47	0	47	0	47	0	47	17	47	1	47	0	47	0	47	0	47	0	47	0	47	0	47	8	47	3	47	3	47
			48	0			48	0	48	0	48	5	48	0	48	6	48	0	48	0	48	0	48	0	48	0	48	0	48	0	48	0	48	0	48	0	48	0	48	0	48	0	48	0	48	2	48	4	48
			49	1			49	0	49	0	49	12	49	0	49	1	49	5	49	0	49	0	49	0	49	0	49	10	49	6	49	0	49	0	49	0	49	0	49	0	49	0	49	0	49	7	49	3	49
			50	0			50	0	50	0	50	1	50	3	50	1	50	4	50	0	50	0	50	0	50	0	50	30	50	4	50	0	50	0	50	0	50	0	50	0	50	0	50	0	50	15	50	3	50
			51	0			51	0	51	0	51	4	51	0	51	1	51	3	51	0	51	0	51	0	51	0	51	12	51	1	51	1	51	0	51	0	51	0	51	0	51	0	51	12	51	5	51	3	51
			52	1			52	0	52	0	52	1	52	0	52	1	52	0	52	0	52	0	52	0	52	0	52	12	52	0	52	0	52	0	52	0	52	0	52	0	52	0	52	0	52	0	52	5	52
			53	0			53	0	53	0	53	9	53	0	53	0	53	0	53	0	53	0	53	0	53	0	53	11	53	0	53	1	53	0	53	0	53	0	53	0	53	0	53	14	53	1	53	2	53
			54	0			54	0	54	0	54	0	54	0	54	1	54	0	54	0	54	0	54	0	54	0	54	0	54	0	54	0	54	1	54	0	54	0	54	0	54	0	54	0	54	2	54	0	54
			55	0			55	0	55	0	55	0	55	3	55	2	55	1	55	0	55	0	55	0	55	0	55	16	55	1	55	1	55	0	55	0	55	1	55	0	55	0	55	3	55	4	55	1	55
			56	0			56	0	56	0	56	2	56	0	56	1	56	1	56	0	56	0	56	0	56	0	56	23	56	3	56	0	56	0	56	0	56	0	56	0	56	0	56	9	56	3	56	2	56
			57	0			57	0	57	0	57	2	57	0	57	0	57	9	57	0	57	0	57	0	57	0	57	17	57	0	57	2	57	1	57	0	57	0	57	0	57	0	57	4	57	7	57	0	57
			58	0			58	0	58	0	58	1	58	0	58	6	58	2	58	0	58	0	58	0	58	0	58	22	58	0	58	0	58	0	58	0	58	0	58	0	58	0	58	7	58	7	58	4	58
			59	0			59	0	59	0	59	4	59	0	59	4	59	2	59	0	59	0	59	0	59	0	59	9	59	0	59	0	59	0	59	0	59	0	59	0	59	0	59	9	59	6	59	1	59
			60	0			60	0	60	1	60	0	60	0	60	0	60	6	60	0	60	0	60	0	60	0	60	11	60	2	60	0	60	0	60	0	60	0	60	0	60	0	60	25	60	5	60	0	60
			61	0			61	0	61	0	61	4	61	1	61	1	61	2	61	0	61	0	61	0	61	0	61	6	61	1	61	1	61	2	61	0	61	0	61	0	61	0	61	5	61	3	61	0	61
			62	0			62	0	62	0	62	2	62	0	62	0	62	26	62	0	62	0	62	0	62	0	62	39	62	1	62	0	62	0	62	0	62	0	62	0	62	0	62	0	62	5	62	1	62
			63	0			63	0	63	0	63	5	63	0	63	1	63	2	63	0	63	0	63	0	63	0	63	2	63	1	63	0	63	0	63	0	63	0	63	0	63	0	63	0	63	5	63	7	63
			64	0			64	1	64	0	64	0	64	1	64	0	64	2	64	0	64	0	64	0	64	0	64	7	64	2	64	0	64	0	64	0	64	0	64	0	64	0	64	8	64	5	64	8	64
			65	0			65	0	65	0	65	1	65	1	65	5	65	0	65	0	65	0	65	0	65	0	65	0	65	0	65	0	65	0	65	0	65	0	65	0	65	0	65	0	65	4	65	1	65
			66	0			66	0	66	0	66	0	66	1	66	1	66	6	66	0	66	0	66	0	66	0	66	0	66	2	66	1	66	0	66	0	66	0	66	0	66	0	66	9	66	22	66	1	66
			67	0			67	0	67	0	67	3	67	1	67	0	67	0	67	0	67	1	67	0	67	0	67	1	67	0	67	0	67	0	67	0	67	0	67	0	67	0	67	3	67	6	67	0	67
			68	0			68	0	68	0	68	8	68	0	68	0	68	0	68	0	68	0	68	0	68	0	68	2	68	1	68	0	68	0	68	0	68	0	68	0	68	0	68	0	68	3	68	3	68
			69	0			69	0	69	0	69	10	69	2	69	0	69	1	69	0	69	0	69	0	69	0	69	0	69	2	69	0	69	1	69	0	69	0	69	0	69	0	69	8	69	3	69	4	69
			70	0			70	0	70	0	70	0	70	0	70	0	70	1	70	0	70	0	70	0	70	0	70	1	70	2	70	0	70	0	70	0	70	0	70	0	70	0	70	11	70	9	70	2	70
			71	0			71	0	71	0	71	3	71	0	71	2	71	2	71	0	71	0	71	0	71	0	71	4	71	0	71	0	71	1	71	0	71	0	71	0	71	0	71	13	71	5	71	1	71
			72	1			72	0	72	0	72	1	72	0	72	2	72	6	72	0	72	0	72	0	72	0	72	1	72	1	72	0	72	0	72	12	72	0	72	0	72	0	72	18	72	7	72	7	72
			73	0			73	0	73	0	73	4	73	2	73	2	73	12	73	0	73	0	73	0	73	0	73	3	73	2	73	1	73	0	73	0	73	0	73	0	73	0	73	8	73	1	73	8	73
			74	0			74	0	74	0	74	1	74	1	74	1	74	6	74	0	74	0	74	0	74	0	74	1	74	0	74	0	74	0	74	0	74	0	74	0	74	0	74	19	74	11	74	6	74
			75	0			75	0	75	0	75	10	75	0	75	6	75	3	75	0	75	0	75	0	75	0	75	2	75	0	75	0	75	0	75	0	75	0	75	0	75	0	75	4	75	3	75	4	75
			76	27			76	0	76	0	76	5	76	1	76	3	76	0	76	0	76	0	76	0	76	0	76	2	76	2	76	0	76	0	76	0	76	0	76	0	76	0	76	10	76	15	76	8	76
			77	0			77	0	77	0	77	0	77	0	77	0	77	1	77	0	77	0	77	0	77	0	77	2	77	0	77	6	77	0	77	0	77	0	77	0	77	0	77	1	77	9	77	0	77
			78	0			78	0	78	0	78	0	78	0	78	2	78	2	78	0	78	0	78	0	78	0	78	0	78	0	78	0	78	0	78	0	78	0	78	0	78	0	78	8	78	3	78	2	78
			79	0			79	0	79	0	79	1	79	0	79	2	79	3	79	0	79	0	79	0	79	0	79	0	79	0	79	0	79	0	79	0	79	0	79	0	79	0	79	0	79	2	79	5	79
			80	4			80	0	80	0	80	4	80	1	80	0	80	2	80	0	80	0	80	0	80	0	80	0	80	0	80	0	80	0	80	0	80	0	80	0	80	0	80	1	80	8	80	1	80
			81	0			81	0	81	0	81	7	81	1	81	0	81	1	81	0	81	0	81	0	81	0	81	1	81	0	81	0	81	0	81	0	81	0	81	0	81	0	81	4	81	6	81	5	81
			82	0			82	0	82	0	82	3	82	0	82	3	82	5	82	0	82	0	82	0	82	0	82	2	82	0	82	3	82	1	82	0	82	0	82	0	82	0	82	4	82	9	82	4	82
			83	0			83	0	83	0	83	2	83	1	83	0	83	13	83	0	83	0	83	0	83	0	83	3	83	1	83	0	83	0	83	0	83	0	83	0	83	0	83	4	83	8	83	3	83
			84	0			84	0	84	0	84	1	84	1	84	0	84	4	84	0	84	0	84	0	84	0	84	3	84	0	84	3	84	0	84	0	84	0	84	0	84	0	84	13	84	0	84	1	84
			85	1			85	0	85	0	85	1	85	0	85	0	85	2	85	0	85	0	85	0	85	0	85	3	85	1	85	0	85	0	85	0	85	0	85	0	85	0	85	0	85	5	85	17	85
			86	0			86	0	86	0	86	4	86	0	86	5	86	1	86	0	86	0	86	0	86	0	86	1	86	3	86	0	86	0	86	0	86	0	86	0	86	0	86	11	86	4	86	3	86
			87	0			87	0	87	0	87	0	87	0	87	0	87	3	87	0	87	0	87	0	87	0	87	1	87	1	87	0	87	0	87	0	87	0	87	0	87	0	87	10	87	11	87	4	87
			88	0			88	0	88	0	88	4	88	0	88	0	88	5	88	0	88	0	88	0	88	0	88	3	88	4	88	0	88	0	88	0	88	0	88	0	88	0	88	7	88	4	88	2	88
			89	0			89	0	89	0	89	10	89	2			89	0	89	0	89	0	89	0	89	0	89	5	89	3	89	4	89	0	89	0	89	0	89	0	89	0	89	6	89	2	89	5	89
			90	0			90	0	90	0	90	0	90	1			90	1	90	0	90	0	90	0	90	0	90	3	90	3	90	0	90	0	90	0	90	0	90	0	90	0	90	18	90	3	90	3	90
			91	3			91	0	91	0	91	2	91	0			91	5	91	0	91	0	91	0	91	0	91	3	91	0	91	0	91	0	91	0	91	0	91	0	91	0	91	3	91	3	91	3	91
			92	0			92	0	92	0	92	9	92	1			92	3	92	0	92	0	92	0	92	0	92	2	92	1	92	0	92	0	92	14	92	0	92	0	92	0	92	0	92	1	92	2	92
			93	0			93	0	93	0	93	0	93	2			93	3	93	0	93	0	93	0	93	0	93	0	93	0	93	0	93	0	93	7	93	0	93	0	93	0	93	2	93	4	93	2	93
			94	0			94	0	94	0	94	2	94	2			94	7	94	0	94	0	94	0	94	0	94	3	94	1	94	2	94	0	94	0	94	0	94	0	94	0	94	4	94	8	94	1	94
			95	0			95	0	95	0	95	1	95	0			95	5	95	0	95	0	95	0	95	0	95	0	95	0	95	0	95	0	95	0	95	0	95	0	95	0	95	9	95	7	95	0	95
			96	0			96	0	96	0	96	0	96	2			96	5	96	0	96	0	96	0	96	0	96	4	96	0	96	0	96	0	96	6	96	0	96	0	96	0	96	0	96	2	96	0	96
			97	0			97	0	97	0	97	0	97	0			97	0	97	0	97	0	97	0	97	0	97	1	97	1	97	0	97	0	97	0	97	0	97	0	97	0	97	9	97	9	97	4	97
			98	0			98	0	98	0	98	6	98	0			98	3	98	0	98	0	98	0	98	0	98	0	98	1	98	0	98	2	98	0	98	0	98	0	98	0	98	14	98	18	98	2	98
			99	0			99	0	99	0	99	5	99	3			99	5	99	0	99	0	99	0	99	0	99	3	99	0	99	2	99	2	99	0	99	0	99	0	99	0	99	18	99	7	99	2	99
			100	0			100	0	100	0	100	1	100	0			100	4	100	0	100	0	100	0	100	0	100	2	100	0	100	0	100	0	100	0	100	0	100	0	100	0	100	5	100	3	100	5	100
			101	0			101	0	101	0	101	0	101	1			101	5	101	1	101	0	101	0	101	0	101	1	101	0	101	0	101	0	101	0	101	0	101	0	101	0	101	34	101	1	101	16	101
			102	0			102	0	102	0	102	0	102	1			102	2	102	0	102	0	102	0	102	0	102	0	102	1	102	0	102	1	102	0	102	0	102	0	102	0	102	5	102	10	102	4	102
			103	0			103	0	103	0	103	1	103	4			103	1	103	0	103	0	103	0	103	0	103	0	103	0	103	0	103	0	103	0	103	0	103	0	103	0	103	11	103	7	103	6	103
			104	0			104	0	104	0	104	3					104	2	104	0	104	0	104	0	104	0	104	1	104	0	104	1	104	1	104	0	104	0	104	0	104	0	104	12	104	2	104	11	104
			105	0			105	0	105	0	105	1					105	1	105	0	105	0	105	0	105	0	105	1	105	0	105	2	105	0	105	0	105	0	105	0	105	0	105	0	105	8	105	7	105
			106	0			106	0	106	0	106	5					106	4	106	0	106	0	106	0	106	0	106	0	106	1	106	0	106	0	106	1	106	0	106	0	106	0	106	6	106	6	106	3	106
			107	0			107	0	107	0	107	0					107	2	107	0	107	0	107	0	107	0	107	1	107	1	107	0	107	0	107	6	107	0	107	0	107	0	107	6	107	7	107	4	107
			108	0			108	0	108	0	108	2					108	4	108	0	108	0	108	0	108	0	108	3	108	0	108	0	108	0	108	0	108	0	108	0	108	0	108	16	108	5	108	4	108
			109	0			109	0	109	0	109	2					109	2	109	0	109	0	109	0	109	0	109	0	109	3	109	1	109	1	109	0	109	0	109	0	109	0	109	8	109	7	109	1	109
			110	0			110	0	110	0	110	1					110	1	110	0	110	0			110	0	110	1	110	1	110	0	110	0	110	0	110	0	110	0	110	0	110	5	110	10	110	1	110
			111	0			111	0	111	0	111	2					111	3	111	0	111	0			111	0	111	5	111	1	111	0	111	1	111	1	111	0	111	0	111	0	111	7	111	4	111	2	111
			112	0			112	0	112	0	112	3					112	4	112	0	112	0			112	0	112	1	112	0	112	2	112	1	112	0	112	0	112	0	112	0	112	5	112	1	112	2	112
			113	0			113	0	113	0	113	8					113	5	113	0	113	0			113	0	113	3	113	0	113	0	113	0	113	0	113	0	113	0	113	0	113	7	113	8	113	2	113
			114	0			114	0	114	0	114	0					114	3	114	0	114	0					114	0	114	0	114	0	114	0	114	1	114	0	114	0	114	0	114	0	114	2	114	4	114
			115	0			115	0	115	0	115	10					115	6	115	0	115	0					115	2	115	0	115	0	115	0	115	0	115	0	115	0	115	0	115	0	115	11	115	2	115
			116	0			116	0	116	0	116	5					116	4	116	0	116	0					116	6	116	0	116	0	116	0	116	0	116	0	116	1	116	0	116	0	116	4	116	7	116
			117	0			117	0	117	0	117	5					117	0	117	0	117	0					117	2	117	0	117	0	117	1	117	8	117	0	117	0	117	0	117	2	117	2	117	2	117
			118	0			118	0	118	0	118	0					118	3	118	0	118	0					118	11	118	1	118	2	118	1	118	0	118	0	118	0	118	0	118	6	118	7	118	6	118
			119	0			119	0	119	0	119	0					119	1	119	0	119	0					119	1	119	1	119	0	119	0	119	1	119	0	119	0	119	0	119	4	119	3	119	2	119
			120	0			120	0	120	0	120	4					120	3			120	0					120	0	120	0	120	0	120	0	120	0	120	0	120	0	120	0	120	7	120	2	120	2	120
			121	0			121	0	121	0							121	5			121	0					121	1	121	0	121	0	121	0	121	0	121	0	121	0	121	0	121	9	121	1	121	3	121
			122	0			122	0	122	0							122	4			122	0					122	3	122	0	122	1	122	0	122	3	122	0	122	0	122	0	122	2	122	0	122	1	122
			123	0			123	0	123	0							123	11			123	0					123	0	123	0	123	4	123	0	123	0	123	0	123	0	123	0	123	33	123	3	123	4	123
			124	0			124	0	124	0							124	5			124	0					124	2	124	0	124	2	124	0	124	0	124	0	124	0	124	0	124	1	124	0	124	4	124
			125	0			125	0	125	0							125	0			125	0					125	2	125	0	125	0	125	0	125	0	125	0	125	0	125	0	125	16	125	3	125	2	125
			126	0			126	0	126	0							126	4			126	0					126	3	126	2	126	0	126	0	126	3	126	0	126	0	126	0	126	11	126	1	126	5	126
			127	1			127	0	127	0							127	1			127	0					127	0	127	1	127	0	127	0	127	0	127	0	127	0	127	0	127	9	127	4	127	4	127
			128	0			128	0	128	0							128	4			128	0					128	5	128	0	128	0	128	0	128	0	128	0	128	0	128	0	128	0	128	3	128	3	128
			129	0			129	0	129	0							129	0			129	0					129	8	129	1	129	0	129	1	129	1	129	0	129	0	129	0	129	5	129	6	129	4	129
			130	0			130	0	130	0							130	5			130	0					130	1	130	0	130	0	130	1	130	0	130	0	130	0	130	0	130	7	130	5	130	3	130
			131	0			131	0	131	0							131	3			131	0					131	0	131	1	131	0	131	0	131	0	131	0	131	0	131	0	131	2	131	3	131	4	131
			132	0			132	0	132	0							132	0			132	0					132	4	132	1	132	0	132	0	132	0	132	0	132	0	132	0	132	10	132	1	132	9	132
			133	0			133	0	133	0							133	1			133	0					133	4	133	6	133	1	133	1	133	0	133	0	133	0	133	0	133	21	133	0	133	14	133
			134	0			134	2	134	0							134	6			134	0					134	0	134	1	134	2	134	1	134	0	134	0	134	0	134	0	134	0	134	6	134	4	134
			135	6			135	0	135	0							135	4			135	0					135	0	135	2	135	0	135	0	135	0	135	0	135	0	135	0	135	4	135	6	135	3	135
			136	1			136	0	136	0							136	2			136	0					136	0	136	2	136	0	136	0	136	0	136	0	136	0	136	0	136	17	136	8	136	2	136
			137	3			137	0	137	0							137	1			137	0					137	1	137	2	137	0	137	1	137	1	137	0	137	0	137	0	137	1	137	3	137	0	137
			138	0			138	0	138	0							138	2			138	0					138	0	138	2	138	4	138	2	138	1	138	0	138	0	138	0	138	11	138	6	138	2	138
			139	0			139	0	139	0							139	1			139	0					139	1	139	0	139	0	139	1	139	2	139	0	139	0	139	0	139	8	139	11	139	2	139
			140	0			140	0	140	0							140	6			140	0					140	0	140	2	140	0	140	2	140	0	140	0	140	0	140	0	140	7	140	2	140	3	140
			141	0			141	0	141	0							141	1			141	0					141	3	141	1	141	0	141	0	141	0	141	0	141	0	141	0	141	2	141	4	141	3	141
			142	0			142	0	142	0							142	6			142	0					142	3	142	0	142	1	142	0	142	0	142	0	142	0	142	0	142	14	142	4	142	7	142
			143	0			143	0	143	0							143	4			143	0					143	4	143	0	143	6	143	1	143	0	143	0	143	0	143	0	143	12	143	1	143	2	143
			144	4			144	0	144	0							144	0			144	0					144	0	144	0	144	1	144	0	144	1	144	0	144	0	144	0	144	18	144	4	144	1	144
			145	0			145	0	145	0							145	1			145	0					145	1	145	0	145	2	145	0	145	0	145	0	145	0	145	0	145	3	145	4	145	14	145
			146	0			146	0	146	0							146	7			146	0					146	0	146	1	146	0	146	0	146	1	146	0	146	0	146	0	146	9	146	0	146	3	146
			147	0			147	0	147	0							147	1			147	0					147	1	147	2	147	1	147	1	147	0	147	0	147	0	147	0	147	11	147	6	147	3	147
			148	0			148	0	148	0							148	1			148	0					148	2	148	1	148	2	148	2	148	0	148	0	148	0	148	0	148	4	148	0	148	6	148
			149	0			149	0	149	0							149	5			149	0					149	1	149	0	149	0	149	4	149	0	149	0	149	0	149	0	149	26	149	2	149	8	149
			150	0			150	0	150	0							150	8			150	0					150	4	150	0	150	1			150	0	150	0	150	0	150	0	150	12	150	1	150	2	150
			151	0			151	0	151	0							151	4			151	0					151	2	151	0	151	0			151	0	151	0	151	0	151	0	151	7	151	2	151	0	151
			152	0			152	0	152	0							152	1			152	0					152	2	152	0	152	1			152	1	152	0	152	0	152	0	152	7	152	3	152	3	152
			153	5			153	0	153	0							153	4			153	0					153	0	153	0	153	0			153	0	153	0	153	0	153	0	153	7	153	1	153	4	153
			154	0			154	0	154	0							154	5			154	0					154	9	154	0	154	2			154	7	154	0	154	0	154	0	154	26	154	4	154	2	154
			155	0			155	0	155	0							155	1			155	0					155	5	155	0	155	0			155	0	155	0	155	0	155	0	155	9	155	1	155	6	155
			156	0			156	0	156	0							156	1			156	0					156	4	156	0	156	1			156	21	156	0	156	0	156	0	156	11	156	8	156	1	156
			157	0			157	0	157	0							157	2			157	0					157	0	157	1	157	0			157	0	157	0	157	0	157	0	157	4	157	3	157	3	157
			158	0			158	0	158	0							158	2			158	0					158	2	158	0	158	0			158	0	158	0	158	0	158	0	158	19	158	4	158	6	158
			159	0			159	0	159	0							159	1			159	0					159	1	159	0	159	0			159	0	159	0	159	0	159	0	159	20	159	6	159	5	159
			160	6					160	0							160	5			160	0					160	0	160	1	160	0			160	0	160	0	160	0	160	0	160	2	160	2	160	5	160
			161	0					161	0							161	5			161	0					161	1	161	2	161	3			161	0	161	0	161	0	161	0	161	0	161	7	161	0	161
			162	2					162	0							162	4			162	0					162	0	162	1	162	0			162	1	162	0	162	0	162	0	162	14	162	2	162	8	162
			163	0					163	0							163	1			163	0					163	1	163	0	163	1			163	0	163	0	163	0	163	0	163	6	163	3	163	0	163
			164	0					164	0							164	3			164	0					164	3	164	0	164	0			164	2	164	0	164	0	164	0	164	1	164	3	164	3	164
			165	0					165	0							165	4			165	0					165	1	165	0	165	0			165	15	165	0	165	0	165	0	165	12	165	2	165	0	165
			166	0					166	0							166	2			166	0					166	5	166	0	166	0			166	0	166	0	166	0	166	1	166	0	166	4	166	3	166
			167	0					167	0							167	2			167	0					167	0	167	0	167	0			167	0	167	0	167	0	167	0	167	0	167	8	167	4	167
			168	0					168	0							168	1			168	0					168	1	168	0	168	1			168	0	168	0	168	0	168	0	168	6	168	0	168	3	168
			169	0					169	0							169	1			169	0					169	0	169	0	169	0			169	0	169	0	169	0	169	0	169	4	169	4	169	1	169
			170	0					170	0							170	3			170	0					170	1	170	0	170	0			170	1	170	0	170	0	170	0	170	9	170	1	170	6	170
			171	0					171	0							171	2			171	0					171	2	171	0	171	0			171	0	171	0	171	0	171	0	171	0	171	7	171	8	171
			172	0					172	0							172	2			172	0					172	0	172	0	172	0			172	0	172	0	172	0	172	0	172	4	172	7	172	5	172
			173	0					173	0							173	0			173	0					173	0	173	1	173	0			173	0	173	0	173	0	173	0	173	14	173	0	173	5	173
			174	0					174	0							174	7			174	0					174	0	174	0	174	0			174	6	174	0	174	0	174	0	174	2	174	9	174	3	174
			175	0					175	0							175	2			175	0					175	3	175	0	175	0			175	1	175	0	175	0	175	0	175	7	175	5	175	2	175
			176	0					176	0							176	8			176	0					176	0	176	0	176	0			176	0	176	0	176	0	176	0	176	1	176	0	176	14	176
			177	0					177	0							177	0			177	0					177	0	177	0	177	0			177	0	177	0	177	0	177	0	177	4	177	11	177	4	177
			178	0					178	0							178	6			178	0					178	0	178	0	178	2			178	0	178	0	178	0	178	0	178	0	178	7	178	3	178
			179	0					179	0							179	3			179	0					179	5	179	0	179	1			179	0	179	0	179	0	179	0	179	3	179	5	179	5	179
			180	0					180	0							180	4			180	0					180	5	180	0	180	0			180	0	180	0	180	0	180	0	180	0	180	5	180	0	180
			181	0					181	0							181	3			181	0					181	3	181	0	181	0			181	0	181	0	181	0	181	0	181	8	181	0	181	4	181
			182	0					182	0							182	6			182	0					182	1	182	0	182	0			182	0	182	0	182	0	182	0	182	4	182	2	182	4	182
			183	0					183	0							183	1			183	0					183	1	183	0					183	0	183	0	183	0	183	0	183	15	183	7	183	1	183
			184	0					184	0							184	1			184	0					184	0	184	0					184	6	184	0	184	0	184	0	184	2	184	2	184	2	184
			185	0					185	0							185	4			185	0					185	1	185	0					185	0	185	0	185	0	185	0	185	21	185	8	185	7	185
			186	1					186	0							186	2			186	0					186	1	186	0					186	0	186	0	186	0	186	0	186	9	186	3	186	7	186
			187	0					187	0							187	3			187	0					187	3	187	1					187	3	187	0	187	0	187	0	187	1	187	5	187	3	187
			188	0					188	0							188	2			188	0					188	4	188	1					188	0	188	0	188	0	188	0	188	4	188	0	188	5	188
			189	1					189	0							189	2			189	0					189	2	189	2					189	0	189	0	189	0	189	0	189	17	189	2	189	6	189
			190	0					190	0							190	0			190	0					190	0	190	0					190	0	190	0	190	0	190	0	190	4	190	3	190	1	190
			191	0					191	0							191	2			191	0					191	5	191	0					191	0	191	0	191	0	191	0	191	7	191	2	191	6	191
			192	0					192	0							192	1			192	0					192	2	192	2					192	0	192	0	192	0	192	0	192	5	192	1	192	4	192
			193	0					193	0							193	1			193	0					193	1	193	5					193	5	193	0	193	0	193	0	193	11	193	6	193	3	193
			194	0					194	0							194	3			194	0					194	1	194	1					194	0	194	0	194	0	194	0	194	16	194	12	194	1	194
			195	3					195	0							195	0			195	0					195	1	195	0					195	0	195	0	195	0	195	0	195	3	195	5	195	5	195
			196	0					196	0							196	3			196	0					196	1	196	0					196	0	196	0	196	0	196	0	196	13	196	3	196	4	196
			197	0					197	0							197	0			197	0					197	1	197	0					197	0	197	0	197	0	197	0	197	7	197	0	197	2	197
			198	0					198	0							198	1			198	0					198	0	198	0					198	0	198	0	198	0	198	0	198	12	198	9	198	1	198
			199	0					199	0							199	4			199	0					199	3	199	1					199	0	199	0	199	0	199	0	199	11	199	8	199	4	199
			200	1					200	0							200	3			200	0					200	4	200	0					200	0	200	0	200	0	200	0	200	14	200	1	200	0	200
			201	0					201	0							201	11			201	0					201	1	201	0					201	0	201	0	201	0	201	0	201	7	201	6	201	5	201
			202	0					202	0							202	2			202	0					202	4	202	0					202	3	202	0	202	0	202	0	202	9	202	4	202	5	202
			203	5					203	0							203	0			203	0					203	0	203	0					203	0	203	0	203	0	203	0	203	6	203	11	203	7	203
			204	0					204	0							204	0			204	0					204	5	204	1					204	0	204	0	204	0	204	0	204	7	204	4	204	0	204
			205	0					205	0							205	3			205	0					205	1	205	0					205	0	205	0	205	0	205	0	205	7	205	5	205	2	205
			206	0					206	0							206	2			206	0					206	3	206	0					206	0	206	0	206	0	206	0	206	5	206	2	206	2	206
			207	0					207	0							207	2			207	0					207	0	207	0					207	0	207	0	207	0	207	0	207	6	207	3	207	1	207
			208	0					208	0							208	5			208	0					208	0	208	0					208	0	208	0	208	0	208	0	208	2	208	3	208	2	208
			209	0					209	0							209	1			209	0					209	9	209	0					209	0	209	0	209	0	209	0	209	18	209	5	209	1	209
			210	5					210	0							210	4			210	0					210	4	210	0					210	0	210	0	210	0	210	0	210	8	210	0	210	5	210
			211	0					211	0							211	1			211	0					211	3	211	1					211	0	211	0	211	0	211	0	211	4	211	0	211	3	211
			212	0					212	0							212	1			212	0					212	1	212	0					212	0	212	0	212	0	212	0	212	5	212	10	212	2	212
			213	0					213	0							213	2			213	0					213	1	213	2					213	1	213	0	213	0	213	0	213	9	213	5	213	2	213
			214	0					214	0							214	15			214	0					214	6	214	0					214	0	214	0	214	0	214	0	214	6	214	8	214	7	214
			215	0					215	0							215	5			215	0					215	0	215	0					215	0	215	0	215	0	215	0	215	5	215	6	215	4	215
			216	0					216	0							216	8			216	0					216	0	216	2					216	0	216	0	216	0	216	0	216	3	216	8	216	2	216
			217	0					217	0							217	3			217	0					217	7	217	0					217	0	217	0	217	0	217	0	217	16	217	4	217	0	217
			218	0					218	0							218	15			218	0					218	6	218	0					218	2	218	0	218	0	218	0	218	8	218	0	218	10	218
			219	0					219	0							219	6			219	0					219	11	219	1					219	0	219	0	219	0	219	0	219	4	219	3	219	2	219
									220	0							220	0			220	0					220	1	220	2					220	3	220	0	220	0	220	0	220	9	220	15	220	3	220
									221	0							221	8			221	0					221	4	221	0					221	0	221	0	221	0	221	0	221	36	221	3	221	1	221
									222	0							222	3			222	0					222	3	222	0					222	0	222	0	222	0	222	0	222	0	222	5	222	3	222
									223	0							223	0			223	0					223	4	223	0							223	0	223	0	223	0	223	15	223	3	223	4	223
									224	0							224	2			224	0					224	3	224	0							224	0	224	0	224	0	224	7	224	6	224	7	224
									225	0							225	7			225	0					225	4	225	1							225	0	225	0	225	0	225	0	225	3	225	0	225
									226	0							226	0			226	0					226	0	226	4							226	0	226	0	226	0	226	20	226	0	226	1	226
									227	0							227	2			227	0					227	0	227	2							227	0	227	0	227	0	227	2	227	1	227	3	227
									228	0							228	2			228	0					228	3	228	3							228	0	228	0	228	0	228	2	228	13	228	4	228
																	229	1			229	0					229	0	229	1							229	0	229	0	229	0	229	7	229	5	229	4	229
																	230	4			230	0					230	9									230	0	230	0	230	0	230	2	230	2	230	2	230
																	231	2			231	0					231	6									231	0	231	0	231	0	231	7	231	1	231	2	231
																	232	5			232	0					232	1									232	0	232	0	232	0	232	3	232	5	232	4	232
																	233	2			233	0					233	4									233	0	233	0	233	0	233	18	233	2	233	5	233
																	234	2			234	0					234	5									234	0	234	0	234	0	234	0	234	4	234	0	234
																	235	0			235	0					235	3									235	0	235	0	235	0	235	6	235	6	235	1	235
																	236	4			236	0					236	0									236	0	236	0	236	0	236	5			236	0	236
																	237	4			237	0					237	3									237	0	237	0	237	0	237	0			237	6	237
																	238	3			238	0					238	0									238	0	238	0	238	0	238	14			238	5	238
																	239	0			239	0					239	1									239	0	239	0	239	0	239	4			239	0	239
																	240	0			240	0					240	0									240	0	240	0	240	0	240	19			240	1	240
																	241	4			241	0					241	2									241	0	241	0	241	0	241	10			241	1	241
																	242	6			242	0					242	1									242	0	242	0	242	0	242	4			242	1	242
																	243	10			243	0					243	0									243	0	243	0	243	0	243	0			243	5	243
																	244	9			244	0					244	3									244	0	244	0	244	0	244	15			244	1	244
																	245	2			245	0					245	0									245	0	245	0	245	0	245	12			245	0	245
																	246	5			246	0					246	4									246	0	246	0	246	0	246	5			246	3	246
																	247	0			247	0					247	7									247	0	247	0	247	0	247	0			247	1	247
																	248	2			248	0					248	1									248	0	248	0	248	0	248	7			248	0	248
																	249	5			249	0					249	5									249	0	249	0	249	0	249	15			249	1	249
																	250	1			250	0					250	1									250	0	250	0	250	0	250	0			250	4	250
																	251	3			251	0					251	5									251	0	251	0	251	0	251	11			251	0	251
																	252	3			252	0					252	1									252	0	252	0	252	0	252	10			252	7	252
																	253	2			253	0					253	0									253	0	253	0	253	0	253	3			253	16	253
																	254	4			254	0					254	4									254	0	254	0	254	0	254	0			254	4	254
																	255	0			255	0					255	1									255	0	255	0	255	0	255	30			255	0	255
																	256	3			256	0					256	3									256	0	256	0	256	0	256	2			256	2	256
																	257	0			257	0					257	1									257	0	257	0	257	0	257	11			257	2	257
																	258	4			258	0					258	1									258	0	258	0	258	0	258	3			258	1	258
																	259	0			259	0					259	3									259	0	259	0	259	0	259	6			259	1	259
																	260	2			260	0					260	3									260	0	260	0	260	0	260	8			260	0	260
																	261	2			261	0					261	0									261	0	261	0	261	0	261	2			261	0	261
																	262	11			262	0					262	3									262	0	262	0	262	0	262	7			262	2	262
																	263	4			263	0					263	0									263	0	263	0	263	0	263	0			263	8	263
																	264	6			264	0					264	1									264	0	264	0	264	0	264	12			264	1	264
																	265	3			265	0					265	1									265	0	265	0	265	0	265	0			265	1	265
																	266	2			266	0					266	9									266	0	266	0	266	0	266	1			266	0	266
																	267	8			267	0					267	6									267	0	267	0	267	0	267	6			267	0	267
																	268	2			268	0					268	1									268	0	268	0	268	0	268	0			268	0	268
																	269	2			269	0					269	3									269	0	269	0	269	0	269	12			269	0	269
																	270	5			270	0					270	1									270	0	270	0	270	0	270	6			270	2	270
																	271	5			271	0					271	1									271	0			271	0	271	2			271	0	271
																	272	2			272	0															272	0			272	0	272	5			272	0	272
																	273	6			273	0															273	0			273	0	273	0			273	0	273
																	274	5			274	0															274	0			274	0	274	2			274	3	274
																	275	4			275	0															275	0			275	0	275	11			275	2	275
																	276	0			276	0															276	0			276	0	276	8			276	0	276
																	277	1			277	0															277	0			277	0	277	4			277	5	277
																	278	4			278	0															278	0			278	0	278	2			278	4	278
																	279	1			279	0															279	0			279	0	279	8			279	3	279
																	280	2			280	0															280	0			280	0	280	0			280	3	280
																	281	7			281	0															281	0			281	0	281	13			281	8	281
																	282	3			282	0															282	0			282	0	282	7			282	4	282
																	283	1			283	0															283	0			283	0	283	0			283	0	283
																	284	3			284	0															284	0			284	0	284	2			284	0	284
																	285	2			285	0															285	0			285	0	285	1			285	2	285
																	286	5			286	0															286	0			286	0	286	8			286	1	286
																	287	0			287	0															287	0			287	0	287	11			287	1	287
																	288	1			288	0															288	0			288	0	288	3			288	5	288
																	289	6			289	0															289	0			289	0	289	14			289	3	289
																	290	5			290	0															290	0			290	0	290	13			290	1	290
																	291	2			291	0															291	0			291	0	291	6			291	4	291
																	292	5			292	0															292	0			292	0	292	21			292	1	292
																	293	1			293	0															293	0			293	0	293	24			293	1	293
																	294	11			294	0															294	0			294	0	294	6			294	1	294
																	295	4			295	0															295	0			295	0	295	6			295	2	295
																	296	2			296	0															296	0			296	0	296	6			296	0	296
																	297	3			297	0															297	0			297	0	297	2			297	0	297
																	298	3			298	0															298	0			298	0	298	0			298	4	298
																	299	4			299	0															299	0			299	0	299	6			299	1	299
																	300	0			300	0															300	0			300	0	300	33			300	7	300
																	301	3			301	0															301	0			301	0	301	7			301	4	301
																	302	9			302	0															302	0			302	0	302	23			302	2	302
																	303	3			303	0															303	0			303	0	303	6			303	3	303
																	304	5			304	0															304	0			304	0	304	9			304	2	304
																	305	2			305	0															305	0			305	0	305	5			305	5	305
																	306	6			306	0															306	0			306	0	306	7			306	6	306
																	307	3			307	0															307	0			307	0	307	5			307	9	307
																	308	1			308	0															308	0			308	0	308	3			308	1	308
																	309	1			309	0															309	0			309	0	309	3			309	4	309
																	310	4			310	0															310	0			310	0	310	16			310	1	310
																	311	3			311	0															311	0			311	0	311	6			311	2	311
																	312	8			312	0															312	0			312	0	312	4			312	6	312
																	313	3			313	0															313	0			313	0	313	17			313	4	313
																	314	4			314	0															314	0			314	0	314	8			314	5	314
																	315	2			315	0															315	0			315	0	315	4			315	5	315
																	316	1			316	0															316	0			316	0	316	0			316	18	316
																	317	3			317	0															317	0			317	0	317	5			317	1	317
																	318	1			318	0															318	0			318	0	318	18			318	2	318
																	319	1			319	0															319	0			319	0	319	5			319	1	319
																	320	3			320	0															320	0			320	0	320	5			320	3	320
																	321	2			321	0															321	0			321	0	321	0			321	2	321
																	322	7			322	0															322	0			322	0	322	0			322	2	322
																	323	3			323	0															323	0			323	0	323	10			323	7	323
																	324	2			324	0															324	0			324	0	324	8			324	3	324
																	325	1			325	0															325	0			325	0	325	13			325	1	325
																	326	33			326	0															326	0			326	0	326	2			326	1	326
																	327	4			327	0															327	0			327	0	327	10			327	1	327
																	328	7			328	0															328	0			328	0	328	10			328	1	328
																	329	3			329	0															329	0			329	0	329	2			329	2	329
																	330	1			330	0															330	0			330	0	330	3			330	3	330
																	331	1			331	0															331	0			331	0	331	6			331	7	331
																	332	2			332	0															332	0			332	0	332	6			332	1	332
																	333	3			333	0															333	1			333	0	333	6			333	0	333
																	334	7			334	0															334	0			334	0	334	2			334	3	334
																	335	2			335	0															335	0			335	0	335	2			335	4	335
																	336	1			336	0																			336	0	336	12			336	6	336
																	337	4			337	0																			337	0	337	4			337	1	337
																	338	0			338	0																			338	0	338	13			338	7	338
																	339	2			339	0																			339	0	339	5			339	1	339
																	340	2			340	0																			340	0	340	8			340	2	340
																	341	6			341	0																			341	0	341	0			341	12	341
																	342	5			342	0																			342	0	342	1			342	5	342
																	343	2			343	0																			343	0	343	36			343	0	343
																	344	6			344	0																			344	0	344	4			344	2	344
																	345	6			345	0																			345	0	345	0			345	4	345
																	346	6			346	0																			346	0	346	1			346	4	346
																	347	7			347	0																			347	0	347	16			347	3	347
																	348	0			348	0																			348	0	348	0			348	4	348
																	349	3			349	0																			349	0	349	3			349	2	349
																	350	3			350	0																			350	0	350	8			350	1	350
																	351	1			351	0																			351	0	351	1			351	0	351
																	352	1			352	0																			352	0	352	2			352	7	352
																	353	5			353	0																			353	0	353	5			353	5	353
																	354	1			354	0																			354	0	354	17			354	4	354
																	355	4			355	0																			355	0	355	3			355	2	355
																	356	3			356	0																			356	0	356	0			356	5	356
																	357	4			357	0																			357	0	357	13			357	4	357
																	358	1			358	0																			358	0	358	13			358	0	358
																	359	3			359	0																			359	0	359	10					359
																	360	0			360	0																			360	0	360	2					360
																	361	2			361	0																			361	0	361	16					361
																	362	4			362	0																			362	0	362	9					362
																	363	1			363	0																			363	0	363	8					363
																	364	0			364	0																			364	0	364	5					364
																	365	1			365	0																			365	0	365	5					365
																	366	1			366	0																			366	0	366	10					366
																	367	2			367	0																			367	0	367	3					367
																	368	6			368	0																			368	0	368	7					368
																	369	1			369	0																			369	0	369	11					369
																	370	1			370	0																			370	0	370	9					370
																	371	1			371	0																			371	0	371	0					371
																	372	3			372	0																			372	0	372	13					372
																	373	1			373	0																			373	0	373	10					373
																	374	2			374	0																			374	0	374	23					374
																	375	0			375	0																			375	0	375	7					375
																	376	11			376	0																			376	0	376	11					376
																	377	4			377	0																			377	0	377	8					377
																	378	3			378	0																			378	0	378	12					378
																	379	8			379	0																			379	0	379	10					379
																	380	4			380	0																			380	0	380	8					380
																	381	4			381	0																			381	0	381	6					381
																	382	3			382	0																			382	0	382	2					382
																	383	5			383	0																			383	0	383	17					383
																	384	6			384	0																			384	0	384	10					384
																	385	4			385	0																					385	0					385
																	386	5			386	0																					386	0					386
																	387	13			387	0																					387	1					387
																	388	6			388	0																					388	6					388
																	389	7			389	0																					389	12					389
																	390	0			390	0																					390	1					390
																	391	3			391	0																					391	3					391
																	392	0			392	0																					392	21					392
																	393	7			393	0																					393	0					393
																	394	6			394	0																					394	22					394
																	395	4			395	0																					395	5					395
																	396	1			396	0																					396	15					396
																	397	3			397	0																					397	5					397
																	398	4			398	0																					398	9					398
																	399	2			399	0																					399	1					399
																	400	5			400	0																					400	0					400
																	401	3			401	0																					401	3					401
																	402	4			402	0																											402
																	403	3			403	0																											403
																	404	4			404	0																											404
																	405	1			405	0																											405
																	406	8			406	0																											406
																	407	1			407	0																											407
																	408	4			408	0																											408
																	409	3			409	0																											409
																	410	3			410	0																											410
																	411	1			411	0																											411
																	412	1			412	0																											412
																	413	3			413	0																											413
																					414	0																											414
																					415	0																											415
																					416	0																											416
																					417	0																											417
																					418	0																											418
																					419	0																											419
																					420	0																											420
																					421	0																											421
																					422	0																											422
																					423	0																											423
																					424	0																											424
																					425	0																											425
																					426	0																											426
																					427	0																											427
																					428	0																											428
																					429	0																											429
																					430	0																											430
																					431	0																											431
																					432	0																											432
																					433	0																											433
																					434	0																											434
																					435	0																											435
																					436	0																											436
																					437	0																											437
																					438	0																											438
																					439	0																											439
																					440	0																											440
																					441	0																											441
																					442	0																											442
																					443	0																											443
																					444	0																											444
																					445	0																											445
																					446	0																											446
																					447	0																											447
																					448	0																											448
																					449	0																											449
																					450	0																											450
																					451	0																											451
																					452	0																											452
																					453	0																											453
																					454	0																											454
																					455	0																											455
																					456	0																											456
																					457	0																											457
																					458	0																											458
																					459	0																											459
																					460	0																											460
																					461	0																											461
																					462	0																											462
																					463	0																											463
																					464	0																											464
																					465	0																											465
																					466	0																											466
																					467	0																											467
																					468	0																											468
																					469	0																											469
																																																	470
																																																	471
																																																	472
																																																	473
																																																	474
																																																	475
																																																	476
																																																	477
																																																	478
[truncated: 13 more columns]
