# Supplementary material for: Premature transcription termination modulates stochastic gene expression in bacteria
Source: Sci Adv. 2026 May 15;12(20):eaed0831. doi: 10.1126/sciadv.aed0831 (PMC13178558; doi:10.1126/sciadv.aed0831)
Supplement: Supplementary file 2 — Data S1 to S5 [file sciadv.aed0831_data_s1_to_s5.zip › sciadv.aed0831_data_s4.csv]

Organism	Strain	Tryptophan conc (X)	mean trpE mRNA molecules/cell	est_r_MAP burst frequency	+Error	-Error	est_w_MAP repression	+Error	-Error	est_K_MAP burst size	+Error	-Error
B. subtilis	WT	0	2.731156843	1.030043942	0.754195363	0.425755447	0.362055339	0.123857467	0.094582066	4.358784176	3.819365209	1.628846927
B. subtilis	WT	1	1.632243574	1.16897406	0.687055988	0.410017283	0.341604206	0.081419096	0.086507789	2.524062287	1.392761351	0.831164032
B. subtilis	WT	10	0.758448016	1.099666454	1.818765529	0.565291989	0.469210437	0.127967245	0.147873261	1.325346302	1.334504253	0.656986709
B. subtilis	WT	20	0.417789406	0.822233715	1.748615415	0.454185822	0.618498146	0.133045699	0.189590121	1.546458807	2.191116695	0.952659433
B. subtilis	ΔrtpA	0	1.662847354	0.841277668	0.771609187	0.416424006	0.491039801	0.129700646	0.127053694	3.601798975	3.292065022	1.452381627
B. subtilis	ΔrtpA	1	0.750489109	1.038193631	3.610610488	0.609018636	0.599972061	0.151270686	0.167713152	1.339706323	2.286643994	0.869568843
B. subtilis	ΔrtpA	10	0.487234043	1.04630405	6.555240612	0.670422335	0.63831933	0.149425019	0.204092709	0.917574944	1.829262321	0.731704929
B. subtilis	ΔrtpA	20	0.058954741	0.265297556	24.06318468	0	0.646623927	0.466515807	0.517224047	0.450204027	8.074632048	0.429501705
B. subtilis	ΔmtrB	0	35.21443102	0.970669221	0.282669655	0.215856828	0.143216089	0.065697815	0.044176117	40.62962905	14.28984341	9.688029431
B. subtilis	ΔmtrB	1	21.81363051	1.632759127	0.581713855	0.428631262	0.161479317	0.067584909	0.074654091	15.29051536	6.248740593	3.957535709
B. subtilis	ΔmtrB	10	21.41099071	1.947005029	0.659487598	0.527590078	0.110931414	0.078874634	0.044526003	12.09194847	4.462981152	3.570384921
B. subtilis	ΔmtrB	20	20.4954058	1.370030667	0.60443832	0.424167242	0.145917986	0.096998051	0.062473321	18.45748517	10.66773771	5.580047418
E. coli	WT	0	0.623583	0.369559	0.391855	0.222404	0.754955	0.141463	0.141463	1.077835326	4.220031	1.077455
E. coli	WT	1	0.01518	0.002223	0.08878	0	0.930243	0.146699	0.199092	0.000101499	0.000662	0.0000544
E. coli	WT	10	0.011286	0.00092	0.04303	0	0.923916	0.160605	0.165624	8.80E-05	0.00046	0.0000413
E. coli	WT	20	0.005688	0.00123	0.062124	0	0.946997	0.116842	0.207128	0.000012471	0.000573	0.0000125
E. coli	ΔtrpR	0	5.298161	1.534765	0.633886	0.633886	0.002063	0.003918	0.001959	6.835394108	2.922635	1.767174
E. coli	ΔtrpR	1	2.654431	1.103143	0.361008	0.361008	0.000888	0.005102	0.000776	3.254741872	1.233015	1.233015
E. coli	ΔtrpR	10	2.344877	1.772387	0.621994	0.621994	0.003462	0.003186	0.003186	1.633261986	0.549758	0.549758
E. coli	ΔtrpR	20	2.710287	1.797749421	0.766377884	0.506588771	0.00013333	0.001734998	5.48E-05	1.472646783	0.68209967	0.458653226
E. coli	ΔtrpL	0	0.00602	0.000642	0.031805	0	0.933033	0.058559	0.221689	1.59E-05	0.000653	0
E. coli	ΔtrpL	1	0.002224	0.00814	0.000686	0.000286	0.938778	0.124497	0.202308	1.00E-05	0.000525	0.00000991
E. coli	ΔtrpL	10	0	2.19264E-07	5.92684E-10	2.14304E-05	0.984440747	0.616074321	1.022114587	5.36499E-08	5.36499E-08	5.29282E-06
E. coli	ΔtrpL	20	0	1.38E-09	4.02E-08	1.38E-09	0.986515	0.02296	0.321437	8.15E-07	0.00000245	0
E. coli	ΔtrpRΔtrpL	0	3.823385	0.754778	0.131473	0.131473	0.000126	0.000649	0.000125	4.709247371	1.046779	1.046779
E. coli	ΔtrpRΔtrpL	1	0.7306	2.246108	6.19281	2.108191	0.438431	0.092662	0.092662	0.708772332	0.301993	0.139948
E. coli	ΔtrpRΔtrpL	10	0.4595	1.34429	3.837255	1.251279	0.586227	0.101444	0.101444	0.537729089	0.467166	0.139156
E. coli	ΔtrpRΔtrpL	20	0.377517	1.068596	3.068323	1.00054	0.607577	0.119704	0.119704	0.454300382	0.51351	0.159759
