# Supplementary material for: Premature transcription termination modulates stochastic gene expression in bacteria
Source: Sci Adv. 2026 May 15;12(20):eaed0831. doi: 10.1126/sciadv.aed0831 (PMC13178558; doi:10.1126/sciadv.aed0831)
Supplement: Supplementary file 2 — Data S1 to S5 [file sciadv.aed0831_data_s1_to_s5.zip › sciadv.aed0831_data_s5.csv]

Organism	B. subtilis	B. subtilis	B. subtilis	B. subtilis	B. subtilis	B. subtilis	B. subtilis	B. subtilis	B. subtilis	B. subtilis	B. subtilis	B. subtilis	B. subtilis	B. subtilis	B. subtilis	B. subtilis	B. subtilis	B. subtilis	B. subtilis	B. subtilis	B. subtilis	B. subtilis	B. subtilis	B. subtilis	B. subtilis	B. subtilis	B. subtilis	B. subtilis	B. subtilis	B. subtilis	B. subtilis	B. subtilis	B. subtilis	B. subtilis	B. subtilis	B. subtilis	E. coli	E. coli	E. coli	E. coli	E. coli	E. coli	E. coli	E. coli	E. coli	E. coli	E. coli	E. coli	E. coli
Strain	WT	WT	WT	WT	ΔrtpA	ΔrtpA	ΔrtpA	ΔrtpA	ΔmtrB	ΔmtrB	ΔmtrB	ΔmtrB	WT	WT	WT	WT	ΔrtpA	ΔrtpA	ΔrtpA	ΔrtpA	ΔmtrB	ΔmtrB	ΔmtrB	ΔmtrB	WT	WT	WT	WT	ΔrtpA	ΔrtpA	ΔrtpA	ΔrtpA	ΔmtrB	ΔmtrB	ΔmtrB	ΔmtrB	WT	WT	WT	WT	ΔtrpR	ΔtrpR	ΔtrpR	ΔtrpR	ΔtrpL	ΔtrpL	ΔtrpL	ΔtrpL	ΔtrpRL
Tryptophan conc (X)	0	1	10	20	0	1	10	20	0	1	10	20	0	1	10	20	0	1	10	20	0	1	10	20	0	1	10	20	0	1	10	20	0	1	10	20	0	1	10	20	0	1	10	20	0	1	10	20	0
Parameter	Frequency	Frequency	Frequency	Frequency	Frequency	Frequency	Frequency	Frequency	Frequency	Frequency	Frequency	Frequency	Repression	Repression	Repression	Repression	Repression	Repression	Repression	Repression	Repression	Repression	Repression	Repression	Size	Size	Size	Size	Size	Size	Size	Size	Size	Size	Size	Size	Frequency	Frequency	Frequency	Frequency	Frequency	Frequency	Frequency	Frequency	Frequency	Frequency	Frequency	Frequency	Frequency
	0.98410159	1.196964389	1.075042703	0.971678985	0.742509737	0.872872351	1.198643037	0.230874801	1.019503293	1.637455593	2.056138603	1.342296114	0.293588953	0.305401723	0.421054542	0.570566092	0.456111447	0.572604163	0.65761065	0.707777165	0.143490788	0.149718111	0.110435549	0.165134966	4.363008798	2.597699027	1.565756999	1.419218474	3.99894556	1.773583659	0.92092504	1.157242914	39.03090545	14.82435028	11.8487703	21.46702975	0.307174938	0.000384631	0.000176002	0.000621659	1.527012161	1.110722513	1.790546539	2.157048025	0.000271948	0.008197131	6.85198E-07	9.19E-09	0.779141236
	0.968707869	1.219134688	1.076812752	0.783120864	0.75497423	0.83418503	1.031926115	0.295217749	1.077859236	1.855089516	2.166634302	1.242125612	0.345296646	0.367825002	0.424541981	0.618889438	0.480870297	0.595769183	0.632677985	0.769895389	0.141363689	0.14980446	0.082503495	0.145172436	4.248269032	2.515415591	1.53701136	1.941497257	3.973863401	1.745542796	0.994074493	0.669001098	37.58570995	13.96409647	10.67601578	20.86134091	0.280615299	0.001097214	0.000238767	0.000154018	1.529940092	1.006408622	1.677160671	1.888073893	0.001023435	0.008127009	5.48408E-06	1.05E-09	0.760689716
	1.179783685	1.283823994	1.222933236	0.805592074	0.817701033	1.049799876	1.165989215	0.22813694	0.916320799	1.750304475	1.926367712	1.512535453	0.378911054	0.378995518	0.444928511	0.606521401	0.495394363	0.622926445	0.652111015	0.447028366	0.121587223	0.162038744	0.110280772	0.140428118	3.965516256	2.592819893	1.32499987	1.78236026	4.167856179	1.511656197	1.127199501	0.325268634	45.5962192	14.0927633	12.48525556	19.17367614	0.406896246	0.001125459	0.000427151	0.000260527	1.286622864	1.162978749	1.999433325	1.786565902	0.002761451	0.008185629	6.79158E-06	7.18E-10	0.704575474
	1.051460073	1.141160701	1.11615299	1.171792491	0.723941193	1.105376945	0.99783259	0.212234788	0.926233768	1.620232497	1.887797296	1.394793329	0.389216157	0.329273755	0.517502764	0.60348851	0.49152433	0.559623991	0.636755329	0.731699429	0.144691653	0.171614681	0.101026008	0.149053302	4.167835681	2.653902159	1.373389327	1.304107301	4.340320287	1.276092896	1.11255845	0.964830837	41.39945271	16.51909585	12.29629661	18.53171619	0.534031448	0.00128074	0.001172972	0.005021815	1.192670329	1.011234288	1.618100378	1.639983183	0.00266838	0.008094201	9.07112E-08	1.78E-09	0.729584995
	1.050308172	1.276916447	0.964631056	1.134327158	0.729366728	1.094217351	1.092873679	0.129941853	1.054149932	1.637552669	1.74723849	1.365767145	0.383415333	0.340591537	0.434671776	0.628629765	0.482050374	0.597850051	0.622427139	0.453892422	0.16300869	0.152215882	0.108964132	0.13070282	4.747788467	2.507277762	1.650941616	1.379066495	3.921454349	1.334775954	0.842283104	0.685131241	39.86772185	14.70051472	13.11827676	18.8230974	0.592426523	0.002280859	3.01E-05	0.000440293	1.677895858	1.051413135	1.982182676	1.770531255	0.000560779	0.008124892	9.71765E-06	1.47E-08	0.736468089
	0.892680426	1.28060644	1.022568061	0.90045715	0.920989779	0.97476966	1.475476811	0.205484912	1.068147744	1.680479511	2.074768858	1.450709279	0.33191864	0.367656038	0.456881036	0.595126409	0.498524072	0.526852739	0.640509529	0.50333917	0.149638138	0.146095321	0.113366168	0.1446067	5.306689329	2.573369719	1.300231575	1.45322242	3.570773807	1.371935879	0.694362127	0.722762432	38.86447391	15.22090017	11.50544459	17.97640875	0.516643352	0.002948213	0.00018616	0.000144759	1.561319464	1.132274118	1.815360621	1.934439445	0.000454347	0.008085147	7.83479E-08	1.21E-09	0.88676481
	0.90792167	1.325044603	1.14906748	0.947260867	0.887933072	0.794145551	1.606589746	0.209026998	0.966759487	1.55926277	1.849351019	1.481733373	0.318973368	0.3304092	0.468620976	0.632226132	0.478126896	0.546816489	0.701023856	0.675932182	0.13899846	0.169054837	0.118924546	0.155286332	5.151859616	2.217974039	1.371559684	1.602349766	4.118234074	1.875201626	0.842256049	1.06166743	42.31433579	16.02786494	13.22369868	18.43202353	0.489311151	0.000243967	0.000650196	0.004480798	1.568088037	1.066029826	1.610617694	1.801683401	0.000338837	0.008116127	1.01445E-05	6.66E-10	0.724440352
	1.282958968	1.155179741	1.031499584	0.847983287	0.875398188	0.855771975	1.141237305	0.139534737	1.059454289	1.90533207	1.939185826	1.39153395	0.346853371	0.36697435	0.412607927	0.615654893	0.519191833	0.622397058	0.604970745	0.70339782	0.146301419	0.162868269	0.123462147	0.117927029	4.11330277	2.772689582	1.431766881	1.946486374	3.533714591	2.145616408	0.998462677	1.535503789	37.7591117	13.79881309	13.2991897	17.65290082	0.687966146	0.000183095	0.016307813	0.00026049	1.485091408	1.063912629	1.604819116	1.710281285	0.007273791	0.008185932	1.79032E-07	1.05E-09	0.791495081
	1.255392303	1.053162648	1.252835758	0.767574081	0.915005224	1.017317164	1.712776751	0.31328774	0.922005367	1.65955411	1.999478744	1.541573466	0.403384253	0.348451641	0.487351015	0.601816207	0.457094402	0.535440891	0.631349919	0.667625173	0.152025106	0.140785912	0.114085377	0.127673368	4.337617681	3.08174751	1.417924768	2.026564203	3.205235995	1.406366668	0.774532473	0.64450627	43.29237093	15.04529305	11.97923444	16.64001163	0.546606202	0.00593406	0.002598445	0.000248319	0.986129405	1.036721009	1.816877035	2.054896881	0.000477191	0.008218339	1.74835E-06	1.41E-08	0.855241302
	1.056142371	1.150047134	1.149104836	0.640663669	0.746277532	1.189074875	1.37577881	0.402489742	0.918360594	1.608242376	1.59175046	1.273279545	0.369535334	0.360926844	0.471180229	0.519835974	0.447365069	0.644538613	0.65735793	0.747121095	0.118952313	0.137494789	0.125742893	0.134803424	4.685719283	2.833244332	1.38361009	1.430681115	3.593127273	1.402380483	0.824154987	0.694690066	42.12402771	14.62315971	14.90600156	21.05350025	0.488030486	0.002986857	0.000144271	0.000735289	1.734651458	1.037873096	1.709012961	1.845166065	0.000128639	0.008129574	1.54384E-07	1.29E-09	0.70840218
	1.111669461	1.283340447	1.023079402	0.691163023	0.686739579	1.424914898	0.815026298	0.330460995	0.988151331	1.597317842	2.045998759	1.415988082	0.380270149	0.34967988	0.457651437	0.61228115	0.422081797	0.676926673	0.653524164	0.515363952	0.130967852	0.137106113	0.112968527	0.141078542	4.61064102	2.440241509	1.408198293	2.286373215	3.937336535	1.293995067	1.26496404	0.422469945	41.23054621	16.65501357	12.43485664	18.01574703	0.441726132	0.000259347	0.00023215	0.000428764	1.386643374	1.112947986	1.976622135	1.886356833	0.002004874	0.008111549	1.1547E-06	4.91E-10	0.779596147
	1.042968883	1.30032024	1.440807679	0.83064517	0.75294994	1.426738528	0.784273593	0.399075286	1.139499844	1.595995189	1.895691592	1.274589341	0.34530048	0.343915125	0.490346756	0.55729442	0.461858332	0.60923331	0.581233507	0.68454318	0.150966776	0.159041406	0.090749368	0.135331725	4.794015442	2.324814364	1.233002108	1.63532366	4.211629441	1.153550427	1.512067256	0.475780653	37.85428145	16.12000066	11.83265058	19.54472125	0.62155428	0.000087377	0.000937089	8.03E-05	2.087196214	1.04121549	2.010830986	1.720912474	0.000690077	0.008191735	1.3606E-06	4.93E-10	0.75888531
	1.129187773	1.231289844	0.849028843	0.842135615	0.821311192	1.40298227	0.581796319	0.776242539	0.844325857	1.615289764	2.098215556	1.491514868	0.363270185	0.360287731	0.44681215	0.591906012	0.500474025	0.611230111	0.59805891	0.676174615	0.151182062	0.155699345	0.123983947	0.135552567	3.925158231	2.500905257	1.909911103	1.40916091	4.082045942	1.193081859	2.233638623	0.285102455	46.86597873	15.1767822	11.05462893	17.79909624	0.554392695	0.000778599	0.000769014	0.00187707	0.971355022	1.247245268	2.221348064	1.735652266	0.00106113	0.008128615	1.23215E-05	6.13E-09	0.821583828
	1.16577075	1.327468884	0.854322602	0.866286438	0.845436498	1.15028047	0.686005313	0.467674674	1.039222266	1.657181394	1.955198035	1.381796824	0.348362283	0.375606886	0.418299566	0.600253408	0.442112746	0.603310227	0.610390295	0.793412454	0.178541472	0.152603807	0.099491722	0.140217649	4.179128708	2.381814113	1.878608967	1.64821828	3.864806532	1.162027462	1.543764616	0.612135926	38.37154325	15.05854419	12.07812652	19.1623548	0.288329654	0.000173806	0.000225719	0.000259475	1.506564466	1.19274022	1.928638985	1.881453515	4.72E-05	0.008204935	8.22598E-06	1.34E-09	0.705714193
	1.133906275	1.245111503	1.166719823	0.815718393	0.927173933	1.281795001	1.135508743	0.300236839	1.019625966	1.554130792	1.780317015	1.20735013	0.343907478	0.356137173	0.501748306	0.567682146	0.488914774	0.584498199	0.656763002	0.759487509	0.163945844	0.143427258	0.108772353	0.155336502	4.318271958	2.493537063	1.398095015	1.596534688	3.441919108	1.250922589	1.329345301	0.938922955	38.80073831	15.820488	13.14715939	20.01118489	0.283049446	0.000559269	0.000391492	0.001356029	1.161255128	1.156209698	1.858526277	2.014378868	0.000746031	0.008082927	4.24914E-08	4.31E-10	0.758641294
	1.16150942	1.008723585	1.178464367	0.915918853	0.607410669	1.717060517	0.872671039	0.590015162	0.987329953	2.03265314	1.75596364	1.251025766	0.38991836	0.327373903	0.436058658	0.617216856	0.442153396	0.646988576	0.614609897	0.64454418	0.137430018	0.156237377	0.134450421	0.11543175	3.880637306	3.180401301	1.501388042	1.612497668	5.086798358	1.00982321	1.185487708	0.280838349	42.01022232	12.18074975	12.66061801	19.72102453	0.335875333	0.00109553	0.003656421	0.000144682	1.171017398	1.219489239	1.712727114	1.72570986	0.000536593	0.008105526	5.64005E-06	2.16E-09	0.776622745
	1.048742558	1.216267162	1.183490499	0.686618958	0.704307377	1.328567864	1.111045224	1.320231419	1.095230461	1.771497402	1.867275769	1.313701203	0.358809406	0.324443273	0.497059738	0.626020711	0.471559751	0.599797561	0.650868886	0.774645084	0.147471065	0.180249214	0.115711661	0.143781459	4.640547864	2.670950198	1.221906106	2.102116952	4.689563237	1.162881855	1.057162091	0.152563864	37.04868778	14.58600035	13.68367004	19.64841562	0.388775998	0.001748018	0.000228647	0.000448579	1.62671323	1.115273082	1.964214705	1.828328741	0.00032909	0.008091973	5.27674E-07	7.59E-10	0.759242302
	0.933339228	1.345164903	1.51738129	0.802976094	0.724042092	1.986041499	0.94231564	2.428130512	1.100478317	1.773847555	1.882544412	1.398307322	0.335360754	0.317563935	0.507637065	0.620247251	0.477805994	0.634354092	0.592198493	0.809401057	0.159462536	0.161368218	0.106953823	0.138006995	5.258839154	2.429171907	1.073026289	1.831592162	4.098768436	0.825767367	1.024375467	0.123813351	36.47700411	13.59025225	12.39426087	17.54408356	0.307648195	0.006361523	0.002027488	0.000212102	1.038776244	1.078603399	1.835730112	1.770299507	8.62E-05	0.008131432	4.51386E-08	1.39E-09	0.700075073
	0.952991181	1.355440061	1.598773071	1.336970784	0.756384073	2.342174538	0.869448406	1.600807686	1.022157977	1.535867684	1.735990824	1.518016674	0.318937566	0.35788125	0.510983995	0.679499051	0.472994335	0.640667873	0.577484616	0.809533202	0.149440521	0.180781949	0.099348501	0.159058461	5.102631742	2.1934171	1.042876526	1.347963695	4.340106097	0.717512065	1.345331409	0.130815773	36.66565194	16.56691912	13.54026816	17.35953271	0.521924549	0.000940115	0.000784019	0.008279205	1.122808356	1.014393883	1.990347675	1.981329042	0.001570405	0.008178241	3.09809E-07	6.40E-09	0.76229284
	1.056727903	1.076361863	1.577041727	0.858055756	0.764074035	3.581129605	0.81964007	1.587332257	1.066745791	1.837235588	2.083411012	1.478023157	0.344688448	0.314793357	0.527049881	0.601315903	0.413985767	0.699494572	0.616541021	0.909754042	0.156247836	0.172973533	0.09484851	0.129160256	4.386890975	2.769982832	1.123822759	1.713049437	3.282966773	0.623244512	1.151724902	0.398409646	34.93658189	13.81826707	11.06441797	16.20499062	0.492537351	0.003085373	0.000518169	0.001073439	1.384295522	1.018449652	1.59911165	1.93396541	0.000699019	0.008165089	4.7988E-08	1.65E-09	0.717627373
	1.152697491	1.048226483	1.248364024	0.999279549	0.832976424	1.987698224	1.170090229	0.365530003	1.035773795	1.592165288	1.965711455	1.27889212	0.385926644	0.313357332	0.524112609	0.643698765	0.507482973	0.693888137	0.597197688	0.805482028	0.158657631	0.130409882	0.098307248	0.133591037	4.737820197	2.696308226	1.218548742	1.828546642	4.245938817	0.998763397	0.935674318	0.654978523	37.83665565	15.92197463	12.31644765	17.66831443	0.352407663	9.20E-05	5.90E-05	0.030485318	1.119671537	1.18179515	1.906464627	1.704941893	0.001365928	0.008125707	8.52153E-08	1.58E-09	0.770722806
	0.885393528	1.056575633	1.265862278	0.762588086	0.958769922	1.706371184	1.682358534	0.149932174	1.032059293	1.613669796	1.70331355	1.554980801	0.302350231	0.327059643	0.457530897	0.487805761	0.504096095	0.594787997	0.634116074	0.249776257	0.156106422	0.15002405	0.102070012	0.178151652	4.787174349	2.808458337	1.19409662	1.404059536	3.399190551	0.863349092	0.599660943	0.270630814	36.85188422	15.28180525	14.16028999	16.63712235	0.338061243	0.010645332	0.000514521	0.000231803	1.617871999	1.137306317	1.515633957	1.875560804	0.000609956	0.008110337	7.85848E-07	1.05E-08	0.613752489
	0.968676495	1.104754146	1.058810801	0.926900592	0.857518577	2.551120371	1.672492019	0.243779927	0.893374223	1.639269222	2.026483448	1.33293911	0.376419072	0.361587543	0.428875338	0.613900977	0.492577019	0.644203788	0.65568	0.42603231	0.14842594	0.152690483	0.09978833	0.17396269	5.005692755	2.809680514	1.503003605	1.677394296	3.734269276	0.767346157	0.811124087	0.62149938	41.50341524	15.1389476	12.26039543	19.58098977	0.431884506	0.00153311	0.003012929	0.001265807	1.327476501	1.147648173	1.862719158	1.972024914	0.003589472	0.008114361	6.06998E-08	1.04E-08	0.754348364
	1.019939367	1.237896577	1.081633418	1.1129555	0.822692947	2.818093566	1.60440184	0.255302146	1.001686028	1.60283173	1.70005703	1.444952504	0.370182192	0.346807677	0.429189194	0.605672443	0.50321902	0.636888758	0.662795585	0.461881685	0.163926877	0.119773389	0.104662285	0.152428149	5.084349237	2.570962158	1.379569934	1.264550419	3.831139361	0.718523801	0.681121661	0.290681037	40.82900897	16.29226206	14.56081009	17.88207652	0.385892933	0.000311661	0.000701565	0.000441281	1.155956684	1.103774901	1.988800332	1.789233633	0.000564294	0.008113126	8.1245E-06	1.33E-09	0.768083037
	0.965067452	1.177017649	0.956226734	1.009621197	0.677906021	1.720348401	1.682644321	0.479694022	0.942112952	1.51152571	1.921113447	1.303603316	0.421824179	0.329416934	0.483501018	0.582631216	0.455427622	0.674548426	0.644047244	0.72766276	0.148961657	0.171508532	0.137395962	0.150598956	4.90825196	2.401268475	1.566569612	1.482612492	4.850965765	1.092056454	0.79497869	0.454075455	38.82046872	17.34903893	13.0715652	19.09309208	0.325041178	0.000379452	0.002091224	0.00017027	1.564664417	1.014685772	1.377073522	1.63976701	0.000549309	0.008118776	9.46152E-06	1.71E-09	0.88963277
	0.950779042	1.073890816	1.242300747	1.146619774	0.719185619	1.453252116	1.335319358	0.339199273	0.915261746	1.712589789	2.084494445	1.312000702	0.326567618	0.329723946	0.478324971	0.663470082	0.443894843	0.574422919	0.649071423	0.375979365	0.155564783	0.134301607	0.118708873	0.16708384	4.646676317	2.627181241	1.46584038	1.34376011	4.061521285	1.169694585	0.806853186	0.165332366	40.5477238	15.00188071	11.12868317	19.26181001	0.493755428	0.014815023	0.000371991	0.00045503	0.890576719	1.09713701	1.635509739	1.919996817	0.000609638	0.008156148	7.47031E-07	1.01E-08	0.755362269
	0.924393375	1.23981301	1.304750445	0.896870574	0.688302388	1.234330589	1.610706499	0.723476228	0.965596469	1.474367247	1.815932942	1.461125962	0.374512614	0.348315287	0.536596879	0.630926999	0.434477841	0.612797875	0.69738102	0.7634408	0.143811495	0.136816563	0.091395841	0.143157264	5.227077844	2.410066786	1.319404899	1.633817362	4.551529941	1.179042878	0.970319961	0.31197495	40.78366061	16.78832051	13.91712591	15.71069445	0.571567206	0.001615879	0.000193316	0.001197444	1.578588325	0.936416798	1.864699139	1.857259205	0.000870401	0.008190884	6.70948E-06	7.09E-09	0.805240248
	1.18071966	1.525433171	1.379238795	0.797850412	0.63932596	1.322345005	1.633658759	0.400615034	0.903689167	1.668627766	2.086567759	1.491676825	0.376414568	0.378983291	0.430545004	0.597223896	0.460386307	0.63456056	0.64971387	0.754876362	0.139197328	0.14883132	0.078930514	0.148193834	3.981186886	2.11200713	1.234581999	1.666749121	4.968611769	1.182768966	0.744658717	0.922370006	43.93147482	15.49702123	10.98707999	16.86370405	0.512601901	0.011295121	0.000657507	0.000409371	1.607785382	1.048304656	1.639950459	1.746372686	0.006144736	0.008083697	7.97089E-08	3.01E-09	0.811629261
	1.123373692	1.244383632	1.155812411	0.573236224	0.863430743	1.86941736	1.494845236	0.23659806	0.96819367	1.39712403	1.965828236	1.403347205	0.380544842	0.319523698	0.490080134	0.505174159	0.496885804	0.625958596	0.653586392	0.601440594	0.13027731	0.173906947	0.095328809	0.16023947	3.749765535	2.601508373	1.574310369	1.998857018	4.126364958	0.869224723	0.717264699	0.683251978	40.88147857	18.15735455	12.24908228	19.23253358	0.490842851	0.000265334	0.000224731	0.00031161	1.72675156	0.899000658	2.110781402	1.775515202	9.29E-05	0.008214427	6.92806E-08	2.11E-10	0.752312845
	1.144604442	1.05922877	1.030180066	0.700097139	0.853432067	0.840569073	1.149382451	0.308801626	0.966630729	1.684083322	1.956710445	1.518517485	0.386201343	0.335205652	0.517784636	0.575574214	0.489276104	0.570182446	0.603373717	0.525082988	0.15445009	0.147784269	0.101146807	0.160732978	4.318636253	2.782035168	1.656048089	1.863819303	3.605143147	1.812794012	0.970914797	0.487972062	40.86172083	14.31266141	12.27033249	17.06458853	0.446152394	0.000532933	0.000288827	0.000477171	1.47092181	1.208552092	1.788099914	1.984377702	0.000525321	0.008108243	6.79098E-07	6.97E-10	0.841565592
	1.254547998	1.065817376	0.987022106	1.36069237	0.88716748	0.890683817	0.791377268	0.32442567	0.960813016	1.669759019	1.839869072	1.358757197	0.373690735	0.339711229	0.433706361	0.65450215	0.487242383	0.610489832	0.605930592	0.660572976	0.149782293	0.153694247	0.097017937	0.138872818	3.908510109	2.94412291	1.599246233	1.171922478	3.472098451	1.753348574	1.166030451	0.491482476	40.41369073	14.57416122	12.42499705	17.79011001	0.46506014	0.000688786	0.00012938	0.000154467	1.427086613	1.098720888	2.29234647	1.872665121	4.49E-05	0.008102489	7.52573E-07	1.39E-09	0.777049016
	1.251056161	1.114646921	0.866638618	1.233376984	0.776452699	0.968101832	1.054795461	0.270799621	0.975815274	1.305836311	2.290181399	1.42681731	0.366974876	0.352644194	0.458130893	0.601368226	0.498768831	0.566074864	0.611788915	0.591426474	0.1298272	0.120730437	0.135961006	0.191282214	4.134061025	2.677051733	1.631054248	1.336051753	4.502858738	1.470030064	0.938964895	0.449463486	40.87336777	19.29982051	10.22985132	18.65849096	0.367005012	0.002064046	0.000106386	0.000391082	1.631263462	1.209299318	2.029210805	1.984180515	0.000510625	0.008197696	8.35649E-08	2.32E-10	0.860417436
	0.973705272	1.154046841	0.928754056	1.035550492	0.796928324	0.95136536	0.887102889	0.270117155	0.909587028	1.858567962	2.043324486	1.218789051	0.344790239	0.32598828	0.437026068	0.618108824	0.490643947	0.554877701	0.603179043	0.716872082	0.165142661	0.185052943	0.126448472	0.155562592	4.924701159	2.693806337	1.68838303	1.47099352	3.849793091	1.630612726	1.084125003	0.825923403	42.85275909	14.52972468	11.749099	20.98287974	0.366836391	0.000125412	0.000734848	0.000729375	1.584996868	1.237372384	1.773623271	1.886433991	0.002273019	0.008251272	9.32183E-07	8.44E-09	0.737335825
	1.067300273	1.378290005	0.837739254	1.254229221	0.81717548	1.107095493	0.7312482	0.302514139	1.047717875	1.533568089	2.066970608	1.470217126	0.367385621	0.346659568	0.43508504	0.646576729	0.454773922	0.553243335	0.622345623	0.512389578	0.149041123	0.157007304	0.110757529	0.143410976	4.495179088	2.168401824	1.846014537	1.238672731	3.999350292	1.360817319	1.392183426	0.490681334	37.04662843	16.22901776	11.37439193	17.15097903	0.327697857	0.001559244	0.001170077	0.000525063	1.405991401	1.094066049	1.74989456	1.881419349	0.000377474	0.008148133	1.33396E-06	3.06E-10	0.768282861
	1.020408186	1.443662079	1.370537917	0.881180616	0.665106179	0.799777974	0.90222942	0.287918464	0.872630538	1.65456114	2.017202516	1.335604937	0.362685062	0.350668837	0.476405708	0.617815686	0.388791418	0.545998286	0.616685845	0.575025201	0.139208753	0.195725487	0.108742429	0.141087574	4.727570533	2.193924304	1.260184922	1.624587673	4.279232838	1.97891009	1.472722233	0.468557732	43.73674896	15.25150705	12.37436777	19.36956432	0.387669478	0.003066406	0.004322922	0.002209038	1.642245516	1.018835271	1.636877659	2.110797366	0.001418888	0.008170037	6.86492E-07	1.21E-09	0.692326862
	0.992738415	1.232517256	0.789587447	0.924266861	0.686354441	1.021248115	1.136075871	0.100316221	0.957438732	1.638550198	1.70802458	1.257374002	0.373944391	0.321126857	0.477610727	0.659376941	0.446831667	0.518209935	0.662250528	0.611397511	0.141926427	0.163110138	0.112510038	0.113166538	4.790435595	2.423550628	2.020544686	1.945325119	4.209840715	1.308088755	0.96372106	1.597722974	41.93445718	16.28644228	13.21156782	19.12934187	0.406249743	0.006511246	0.009472934	9.32E-05	1.691136966	1.117000317	1.599744312	1.714137924	7.63E-05	0.008214178	6.96255E-08	1.13E-08	0.705173728
	0.954410596	1.126011433	0.791543402	0.987797019	0.851410789	0.760254754	1.359505203	0.166012776	0.959433806	1.569546251	1.919988155	1.305041927	0.313334976	0.314785497	0.43839709	0.618066527	0.526500459	0.556671817	0.610297109	0.513331226	0.136741262	0.15284101	0.107695464	0.165412813	4.529892093	2.761226089	2.046608153	1.310383445	4.219950754	1.85067673	0.736942672	0.799915389	41.50425426	15.99391319	12.03190864	18.78967713	0.314529726	0.008119527	0.001433613	0.008856325	0.926201836	1.0470262	1.528337481	1.971412564	0.006150153	0.008192376	7.40253E-07	2.99E-09	0.810287568
	0.91953271	0.982201231	0.75915464	1.062436817	0.810111787	0.99389727	1.474348839	0.21611015	0.90861783	1.665511448	1.800108507	1.451829091	0.333487856	0.339522612	0.362924276	0.616173513	0.463750389	0.597251873	0.647561718	0.644916025	0.153081412	0.184585525	0.122569425	0.176610154	4.174179481	2.997651408	1.873980684	1.356164975	3.496599666	1.685824669	0.771800385	0.795487626	40.88629048	16.43268324	12.21886403	18.03517421	0.340735383	0.004689914	0.000057569	0.000206981	1.646898737	1.080233144	1.787555709	1.675660472	0.000366897	0.008122149	7.41444E-08	2.26E-08	0.818225131
	1.017636114	1.15563239	1.360902532	1.238822665	1.091341554	0.759707186	1.837531431	0.217628685	0.993925592	1.543303773	1.838605859	1.310650098	0.361850625	0.332097928	0.498654407	0.629060188	0.528341572	0.54648344	0.668873265	0.601811344	0.144171226	0.175800629	0.112935825	0.134727236	4.485521511	2.566588911	1.265647639	1.193763253	3.022098669	1.683315089	0.576740376	0.579571834	38.10776623	16.62548961	12.2116537	17.35535994	0.373500144	0.002222206	0.000352318	0.000288704	1.368632197	1.333118955	1.5805717	1.746231429	0.000114086	0.008141286	4.92513E-08	7.98E-10	0.76363489
	0.866757394	1.197227315	1.342429245	1.066907033	0.921798726	0.763460278	1.202960198	0.28794474	1.113121054	1.496284874	1.67677446	1.470098774	0.350771296	0.335354827	0.485112923	0.611596561	0.536313296	0.559452005	0.580103939	0.54964566	0.151396138	0.113656191	0.108949704	0.138994531	6.271456001	2.615236535	1.271991375	1.493367801	3.243668185	1.680355753	0.746228245	0.499596116	35.38078299	16.40819836	13.76057149	17.29248454	0.333704595	0.000899442	0.000328646	0.000737616	1.269606538	1.175945055	1.856726358	1.904152559	0.000369862	0.008189949	3.23324E-07	2.90E-10	0.886593052
	0.899834327	0.957749178	1.362646151	0.815944298	0.906341922	1.167377436	1.182280015	0.521279509	0.932970715	1.663045052	1.916716295	1.404201616	0.332269781	0.318965992	0.45206535	0.560806075	0.499687638	0.571359569	0.629731768	0.732556726	0.128971257	0.166208404	0.094963551	0.148085968	5.199727866	3.064224762	1.20824571	1.638047973	3.524215402	1.364938413	0.851032123	0.440793144	41.41148055	15.14673058	11.87995285	18.25475107	0.42727099	0.002439924	0.00036857	0.000234378	1.31626276	1.149147205	1.991345527	1.792494979	0.003309829	0.008097993	2.66242E-07	7.57E-10	0.746274737
	0.957502192	1.011621335	1.356831166	0.867594796	0.833776716	0.885059677	1.155835371	0.141321045	0.91313257	1.411824528	1.725758468	1.463781278	0.345468044	0.340149741	0.461011268	0.612434016	0.486706293	0.589729966	0.638469829	0.60640265	0.143634136	0.168663287	0.108161935	0.191122256	4.920411876	3.48857283	1.27460178	1.625172857	3.793350948	1.674428242	0.988752057	1.353818813	41.56858546	18.6343899	13.44851421	17.92765068	0.453388263	0.000550593	0.000103175	0.000134681	1.3723427	1.117728786	1.893249753	1.63693725	0.000247875	0.008058336	1.49799E-08	6.61E-10	0.83079478
	0.906655307	1.126703422	1.318922744	1.165537755	0.602561894	0.974453139	1.089610183	0.102894885	0.914625653	1.818627926	1.758838237	1.473042732	0.35519706	0.341678684	0.458003638	0.654194367	0.483803929	0.583446224	0.641990147	0.485750395	0.13318526	0.168650406	0.11979701	0.159396929	5.334217883	2.740764493	1.211600175	1.337123401	5.527562819	1.712711612	0.966723244	1.550281539	45.36345566	15.47423483	13.73201371	17.26829298	0.302318784	0.014232687	0.001486883	0.000129066	1.687492811	1.054260947	1.98790303	2.336297879	0.000216438	0.008114394	1.09821E-07	5.09E-09	0.754416501
	0.911900073	1.296651361	1.113537169	0.921761631	0.770812748	1.454646062	0.825094286	0.234904207	0.902083426	1.628215127	2.002648153	1.369349002	0.355025021	0.349244843	0.480605762	0.636922134	0.469459109	0.609564428	0.569689548	0.475958978	0.120575444	0.152333402	0.112639656	0.142103949	5.142244938	2.436750457	1.433021366	1.909597982	3.822667676	1.134002334	1.092374787	0.479191684	41.73515341	15.88399704	11.38511884	19.22237432	0.550237371	0.005232572	0.000499054	0.000600174	1.356632289	0.995501654	1.753033251	1.576863202	0.00035627	0.008237175	1.01653E-08	5.01E-09	0.813830965
	1.464936377	1.093365343	1.308547564	1.165466278	1.071942631	1.214900178	1.077504891	0.213256497	0.910392748	1.758289933	2.155039541	1.332545488	0.367257591	0.335464141	0.448194255	0.685366343	0.499483539	0.562020116	0.647960776	0.593492786	0.143778124	0.157988865	0.096511536	0.132320372	3.388980715	2.925675618	1.433202545	1.235561091	2.935887401	1.174606383	1.280716883	0.799397407	42.82166846	13.19043664	10.17395117	19.74998816	0.494387802	0.000300374	0.000981091	6.64E-05	1.577075849	1.177028	1.539907926	1.690081075	0.000137458	0.008121495	2.18748E-08	1.54E-08	0.769555028
	0.928222158	1.354124421	1.441121745	1.289451603	0.922822282	1.43251991	1.197226773	0.111720126	0.970021674	1.654025515	1.964363116	1.361141369	0.370915239	0.356990289	0.508158802	0.639923974	0.511006989	0.605713513	0.639087898	0.237882186	0.125226952	0.157506727	0.129793739	0.147231736	4.729111635	2.366109736	1.141537741	1.329732229	3.57763576	1.227021686	1.173114077	0.60770587	38.62941969	15.01078947	11.82120719	19.64377773	0.499730303	0.001298627	0.000282924	0.000149245	1.781548224	0.96252574	1.802674994	1.457550565	0.000164353	0.008077615	2.3768E-07	2.75E-10	0.702165852
	0.97001176	1.417006547	1.181093931	1.341112589	1.169225676	1.441691056	1.129321219	0.157238381	0.844209803	1.738306633	1.976636426	1.438895386	0.362826757	0.366432174	0.494436205	0.643078423	0.556219936	0.64001298	0.605556844	0.645282696	0.106539994	0.133851871	0.125125699	0.139175132	5.10355983	2.371773146	1.295389271	1.270399733	3.116624052	1.224023959	0.810991111	0.720516778	43.17852613	14.94477595	11.67199827	18.14748971	0.509664602	0.006101652	0.001501863	0.000768397	1.374998136	1.227806433	1.916489167	1.46869243	0.000533987	0.00810121	1.92316E-08	8.50E-09	0.780431824
	1.116449382	1.553372322	0.943563454	1.405266955	0.874498643	1.390847645	1.462981145	0.276076969	1.025371955	1.754269606	1.666899385	1.584463532	0.359721532	0.354236997	0.475059606	0.673325224	0.478629517	0.620701225	0.591620297	0.543726799	0.150238974	0.159772812	0.09495144	0.13686806	4.135434435	2.16839628	1.616551121	1.121759052	3.155735871	1.099313536	0.70199141	0.756136821	39.83468745	14.21719773	14.44363864	16.22372114	0.359135065	0.000366955	0.001217063	0.000261348	1.690026359	0.810480083	1.933476691	1.777188853	3.36E-05	0.008109416	1.30747E-08	1.60E-09	0.694297822
	1.216460562	1.332735101	1.150109388	1.718746464	0.884071057	1.648832401	1.8785802	0.649126555	1.001610856	1.405896661	2.122384861	1.521062674	0.368724895	0.332143164	0.483132046	0.657743677	0.517641292	0.663633798	0.657461026	0.733064911	0.142222043	0.146546736	0.125696004	0.12249131	3.953273893	2.237815933	1.377951261	0.84684994	3.450027003	1.050907938	0.591715398	0.282058953	38.73862319	18.65787099	11.13114572	16.1981071	0.402101805	0.005506193	0.002154266	0.000726632	1.898152727	0.974709972	1.845149983	1.820312315	1.49E-05	0.008116741	3.3529E-08	1.21E-08	0.748936023
	1.172742454	0.878881689	1.441649106	0.619178961	0.71729649	1.147053087	2.073867639	0.345174909	0.94504184	1.64814572	1.960455223	1.189295428	0.375989175	0.308394893	0.500297439	0.588293803	0.523785266	0.55471383	0.697059526	0.656773402	0.13033169	0.164990665	0.117466012	0.111799659	3.937359931	3.223360492	1.057620625	2.075876133	4.365165392	1.249893669	0.612121366	0.468471763	41.25678648	15.77447743	11.78747299	21.55275145	0.414332687	0.001027357	0.000171404	0.006401271	1.622392393	1.189310599	1.658416874	1.621220163	0.000123093	0.008185753	2.78286E-07	5.35E-09	0.813076801
	1.048453521	1.249973972	1.070827309	0.646703615	0.751822941	0.986072961	3.103002891	0.476508066	0.95241251	1.578510725	1.763264827	1.531359126	0.346032003	0.355725022	0.513712098	0.514599648	0.4257859	0.58995185	0.708503285	0.582084953	0.116998908	0.170383735	0.16307281	0.136531315	4.3052189	2.423435157	1.430777981	2.077163746	3.658134851	1.633272677	0.368374812	0.267802879	41.8104931	16.04120417	13.41109066	16.68300066	0.58970387	0.000967221	0.001707928	0.00054859	1.26995308	1.073372194	1.570791113	1.757789291	0.007462679	0.00814614	2.75539E-06	3.98E-09	0.71062616
	1.143163002	1.419355412	1.252139568	0.631261007	1.032604049	1.235012104	2.901224579	0.162239384	0.948987378	1.596179695	2.098169204	1.409223796	0.414609772	0.357077413	0.47297596	0.569420032	0.513534497	0.601859037	0.709194864	0.544629959	0.134338981	0.156708222	0.136571792	0.163500849	4.314578553	2.311398608	1.417466883	2.345285452	2.822146467	1.238060547	0.44769036	0.902903815	40.32749856	15.96471495	11.46486999	17.7441986	0.576484612	0.000712354	0.001900339	0.002601114	1.31249106	0.88637926	1.622279882	1.689817895	0.000659816	0.008198303	3.01739E-07	1.29E-08	0.758533551
	0.971466874	1.150544976	0.955680712	0.775717875	0.881862541	1.467289491	2.419301988	0.281870595	0.930901634	1.692743503	1.857946302	1.378571813	0.366291241	0.354370516	0.487219702	0.64060678	0.506287546	0.61666873	0.68984313	0.443704662	0.120196009	0.126580393	0.134284218	0.133517724	4.775347446	3.033474852	1.618578494	1.853702495	3.556712453	1.045066653	0.490861534	0.449643732	40.60208448	14.41659707	12.16388304	22.59454005	0.387736968	8.90E-05	0.004373293	0.001128861	1.588576514	1.143289618	2.120451268	1.921935319	0.000103139	0.008119955	1.65284E-08	4.60E-09	0.759039903
	1.045447681	1.191294408	0.843544102	0.643734785	0.904274555	1.555720797	2.923613774	0.422002496	1.043088436	1.707459592	2.060036382	1.417144409	0.344775919	0.314110677	0.423477851	0.594470804	0.504186041	0.624973436	0.655465591	0.769675411	0.158703546	0.132800239	0.124305825	0.136426025	5.089928234	2.497772037	1.824684088	2.452136136	3.680032955	1.188296415	0.351908091	0.695546727	37.11032982	14.26953382	10.93274694	19.68862227	0.406363914	0.004502678	0.00095761	0.000234655	1.193105454	1.134849854	1.904684634	1.75933762	0.008613363	0.008048163	2.06158E-07	3.85E-10	0.745604706
	1.17721552	1.112290411	1.159470775	0.520150866	1.117873112	1.42929667	2.767914834	0.678835576	1.042012198	1.463599236	2.183023138	1.350218449	0.384748844	0.329527258	0.483364133	0.578209614	0.526767674	0.621344093	0.73970029	0.692585983	0.154154449	0.145193857	0.112621683	0.164181795	4.273781137	2.676412852	1.432088075	2.11382668	3.086398992	1.063449832	0.479604841	0.233563877	39.27715662	16.98212213	10.98124111	18.37610455	0.475246918	0.001647018	0.000821049	0.000112849	1.431157975	0.944357249	1.591637138	1.918484278	7.57E-05	0.008203191	2.05977E-08	1.77E-08	0.825442613
	1.163044571	1.112706633	1.327679493	0.579748122	0.926351622	2.17055535	2.593263607	0.137321383	0.984728573	1.712180497	1.9354762	1.311663582	0.362802598	0.309283517	0.461309494	0.541975901	0.464512091	0.665455045	0.679178948	0.517328674	0.143043547	0.141914882	0.116843295	0.148517611	3.753118759	2.770116265	1.154707238	2.143512036	2.792807495	0.809075542	0.503948161	1.03754926	38.82348718	13.99631885	12.53867035	19.60507863	0.425877005	0.000144365	0.000980622	0.000872902	1.55092801	1.146230182	1.701718079	1.764424094	0.00023514	0.008104881	2.0119E-07	1.79E-09	0.784787164
	1.077741148	1.153750608	1.222324559	0.884900066	0.855564649	2.799778864	2.10270996	0.086112502	0.877297511	1.679212795	2.184378184	1.302781419	0.385150189	0.349580866	0.542757231	0.605913275	0.487014289	0.662185672	0.65785111	0.576593658	0.153108791	0.138587216	0.11181109	0.153710341	4.650821852	2.770305171	1.489180992	1.647794159	3.419463353	0.63126556	0.570665071	2.81541811	42.39672807	15.78946493	10.97315767	19.13569525	0.273146222	0.000297344	0.000527788	0.00013896	1.073648318	1.392051064	1.576021753	1.734949222	0.000705333	0.008205669	3.57829E-07	7.04E-10	0.832834083
	1.003965049	1.227715055	1.414061743	0.662549056	0.877834341	3.376637798	1.611334873	0.047483577	1.042533926	1.394944528	1.937223643	1.391022633	0.374992509	0.354628429	0.458517409	0.585050938	0.513121525	0.662298258	0.622141567	0.397369917	0.140972528	0.154585113	0.1142956	0.168891924	4.86621705	2.464842334	1.227152249	2.183077199	3.710875756	0.575068113	0.763846989	2.199399122	38.59787763	17.72382077	12.11396774	18.53312782	0.244417501	0.000228178	0.00237107	0.002678781	0.923007003	1.035595665	1.937721867	1.979111556	0.000697341	0.008168796	5.07427E-06	6.62E-09	0.812578459
	0.973577038	1.183117846	1.352258061	0.878600958	0.766126178	2.877371091	1.466518895	0.163198519	0.942876387	1.744381873	2.051527096	1.405594522	0.331406592	0.31483094	0.434565943	0.611491196	0.449105417	0.653125201	0.627662717	0.582570145	0.18985434	0.139340598	0.097193121	0.179464812	5.032657165	2.727344428	1.215386094	1.50219906	3.870110554	0.57526249	0.754659576	1.344909429	40.77264978	13.73251568	12.60019753	17.6110124	0.296743495	0.000504327	0.00033847	0.000179001	1.673444287	1.115603504	1.827032962	2.004526364	0.000731816	0.0080606	5.09934E-08	1.30E-09	0.731010804
	0.900943332	1.002489371	1.067779825	0.717982603	1.024370238	2.233004246	1.288819618	0.216636804	0.919560034	1.626586038	2.097191159	1.234960705	0.344206346	0.325050582	0.47567911	0.569885554	0.50847447	0.67329669	0.629641282	0.276926359	0.136714872	0.212294295	0.101588753	0.14191898	5.358447364	3.124849236	1.407896006	2.062295338	2.673831384	0.887790646	1.120479096	0.386915653	46.82945788	16.5433846	11.04131334	21.77403569	0.292262215	0.000297716	0.000227965	0.000213301	1.564286762	1.216124337	2.057825344	1.914632408	0.000218279	0.008084494	2.66145E-07	7.66E-09	0.757327812
	0.858905215	1.102182666	1.099767422	0.745579204	1.128743472	1.647083048	1.117815343	0.1409949	0.896908427	1.776399508	1.841914269	1.553386082	0.356152726	0.320154788	0.439913395	0.609718828	0.532671078	0.639648183	0.65082889	0.280433148	0.150189448	0.167397908	0.135696272	0.162007476	4.884824766	2.989841941	1.430795589	2.216148022	3.137190171	0.92229864	1.091318361	0.408947671	44.63689573	13.43072889	12.74580594	17.09696015	0.427102606	0.000620212	0.0004063	0.000211214	1.572539768	1.225252501	1.798132489	1.956898867	0.001793171	0.008031093	3.43228E-06	3.55E-10	0.74254694
	0.833217365	1.180475215	1.02466022	0.722688772	0.767279776	1.507720438	1.246302868	0.122517574	0.912203344	1.729962682	1.943236983	1.097431606	0.380638038	0.358685836	0.464543246	0.565528553	0.510180494	0.66198025	0.671479581	0.659946311	0.145282068	0.139772795	0.127874634	0.14689909	5.606207686	2.664333587	1.580453496	1.710881343	3.978665657	1.17288784	1.012828738	1.278309714	44.25847669	14.47103591	13.03567195	24.52756013	0.491117068	0.006573187	0.000179691	0.000283956	1.696264042	1.161203887	1.528366037	1.854263792	0.000959911	0.008160178	2.77686E-06	6.64E-10	0.823568559
	1.003067405	1.104805813	1.285892005	0.629373704	0.763551696	1.40690292	1.260759826	0.27926031	1.027978469	1.680197251	1.964605862	1.510132318	0.333267015	0.337926492	0.486588655	0.566852788	0.467833104	0.597099945	0.635836351	0.809811474	0.148633429	0.16490213	0.0787077	0.137977169	4.511289183	2.791637789	1.203018107	1.999057559	4.194162098	1.374599421	0.907683379	1.17283441	38.32127039	14.27356459	11.70296942	16.83427805	0.416294684	0.00175381	0.001400399	0.001571578	1.476174893	1.003678289	1.760236312	1.781758732	0.001222344	0.00830783	3.26178E-08	1.07E-08	0.615985223
	0.849843712	0.991162637	1.201494741	0.575969425	0.785607796	1.354839309	1.072945261	0.346945859	0.989882024	1.855795753	1.77685231	1.331099877	0.333851349	0.350598478	0.46194181	0.5318751	0.467601971	0.604390469	0.61939686	0.708862728	0.113930408	0.157867046	0.115425703	0.125890293	4.679540878	3.022474331	1.383957418	2.35642828	4.247707671	1.198626432	0.929063211	0.643057226	41.93986959	13.83020683	12.41185543	19.49897434	0.290519571	0.012322716	0.000176168	0.000408411	1.411591352	1.20069309	1.761103056	1.904384534	0.000149007	0.008098035	1.27719E-07	1.85E-08	0.814329456
	0.789238494	1.037808952	1.039621866	0.736563429	1.020148563	1.468242549	1.093511276	0.32240992	0.979791991	1.808401461	2.095891337	1.317400201	0.32791871	0.31155966	0.482956755	0.536560386	0.514023294	0.62911456	0.689391613	0.767159363	0.135974605	0.188857199	0.12083624	0.121614271	5.524963105	2.872977215	1.576867137	1.751025691	3.063238829	1.223264313	0.977075697	0.72992751	40.93901642	13.77259601	11.11439502	20.53433192	0.459133999	0.000335255	0.00054303	0.00042094	1.348534652	1.061210879	2.024340216	1.752744704	0.000221601	0.008155821	6.70431E-07	8.20E-10	0.717713086
	1.047372627	1.176457807	1.07585247	1.119559083	0.868157479	1.231306887	1.282764996	0.227341449	0.911006556	1.477090463	2.065412806	1.209074354	0.372952665	0.33145553	0.439785376	0.618898049	0.480184535	0.608395589	0.678697055	0.544129806	0.117319666	0.144824057	0.090239647	0.140776984	4.301943001	2.519648907	1.423874023	1.56151291	3.56743972	1.309976704	1.036520964	0.327646876	42.12205246	16.32447419	11.68081154	20.49024138	0.459620661	0.000733415	0.001631773	0.001152818	1.50280158	1.122814232	1.592297577	1.843522909	0.008630991	0.008152765	3.98331E-09	2.17E-10	0.718061862
	1.117653597	1.043773437	1.036897514	1.319517642	0.999969049	1.081643033	1.477736132	0.260952611	0.96322585	1.89424716	2.055520744	1.483465264	0.334158142	0.307184214	0.510079041	0.655128969	0.529353414	0.601865138	0.628933113	0.705130376	0.169991005	0.124395781	0.093485304	0.164758873	4.150371611	2.837761162	1.849237649	1.430244865	3.309505946	1.456073053	0.863185128	1.068781378	41.67947171	13.63175604	11.46106783	18.25940125	0.669345178	0.000531801	0.00029454	0.000218538	1.313372507	1.241618739	1.338371656	1.900204029	0.000283761	0.008198451	3.99001E-09	5.61E-09	0.789877067
	1.05304264	1.173018191	1.192224437	0.734040275	0.745976831	1.395618554	1.367321767	0.252521394	1.020052074	1.861278508	2.008861606	1.314281339	0.405064164	0.337801501	0.47894137	0.613024826	0.479367993	0.601942325	0.659044943	0.643970628	0.14816973	0.149433583	0.112746209	0.131387857	4.558292366	2.534001744	1.32796411	1.877752002	3.531730606	1.280165303	0.971680598	0.66542524	36.60582521	13.56699373	12.18151065	18.09290316	0.595132472	0.000470562	0.000260497	0.000166484	1.663076138	1.191662147	1.717350296	1.647617406	0.000632504	0.00819485	3.56091E-09	3.71E-09	0.87934431
	0.989333029	1.088172007	1.107642328	0.927528267	0.860114924	1.199038245	2.121943619	0.597557289	0.912326174	1.728652538	1.992336862	1.304711443	0.35527466	0.339759521	0.426415276	0.613959785	0.435892714	0.650599282	0.667287947	0.852370907	0.144542249	0.123769445	0.099063971	0.142746123	4.861224156	2.817320437	1.279117434	1.352332238	3.721857585	1.371670783	0.596179865	0.557152513	40.00977632	15.09508535	12.43775185	18.60633492	0.403023706	0.026594675	0.000219422	0.000375129	1.301484623	0.887744656	1.526672074	2.154455227	0.000338632	0.008156982	3.8993E-08	2.00E-10	0.79864616
	1.101505006	1.088375683	1.114637715	0.961545084	0.656102209	1.37932401	1.522611018	0.6789818	0.955465059	1.598586241	1.934147783	1.579026373	0.383633017	0.330526373	0.459652098	0.565674586	0.484495832	0.573557629	0.611356464	0.781228432	0.134011244	0.169229379	0.126741704	0.127915041	4.684883081	2.800423426	1.414475892	1.237691006	3.894141029	1.210434039	0.699137231	0.760987962	39.49883884	16.2007147	12.91482915	16.98333155	0.598735369	0.002844314	0.004633672	0.000233554	1.391287336	0.916593931	1.626224257	1.552856994	0.002043425	0.008223629	4.59761E-08	1.20E-09	0.806094975
	0.821108986	1.063789035	1.087713249	0.885671853	0.944243245	1.240696074	1.249142351	0.397557351	1.059509289	1.671293483	1.95467803	1.343425158	0.370938632	0.313163303	0.435339559	0.676367745	0.506747672	0.596386146	0.65881017	0.620238953	0.144387864	0.148812254	0.104667836	0.137954472	5.343394645	3.032382131	1.537836222	1.625155926	3.637164913	1.357268418	0.858355283	0.419851407	35.77389112	15.14776934	12.36827233	19.03391142	0.761078852	0.007319593	0.000060517	0.000542592	1.53731022	1.131591799	2.257298347	1.909636817	0.000194062	0.008233419	3.01809E-09	3.70E-09	0.739364983
	0.952048838	0.999505703	1.418644574	1.005086027	0.806715085	1.323550588	0.766847593	0.523853655	0.979942386	1.722180644	1.870196179	1.297263641	0.318711362	0.35041159	0.511269034	0.612984186	0.496342511	0.577407526	0.553370127	0.729056467	0.147968897	0.126743389	0.125897049	0.192110898	4.564140201	3.181901525	1.20894979	1.264034801	3.932453626	1.362852736	1.162680628	0.271451031	41.10127207	15.02987654	13.01409456	19.42924776	0.688694609	0.000120539	0.00124696	0.001437421	1.082370861	1.048312598	1.454949497	1.803793266	0.000580499	0.008130483	2.13134E-08	2.80E-10	0.804495474
	1.344988853	1.019086653	1.18641887	0.963438486	0.771336626	0.838946457	0.648109951	0.889227292	0.942561514	1.572438994	1.979861002	1.55953233	0.365757712	0.328081686	0.473823309	0.663808077	0.43228379	0.589503422	0.529656832	0.709974875	0.141880785	0.1784839	0.102507265	0.137374508	3.598863932	2.823918074	1.447639625	1.676706922	4.137839479	1.753964068	1.34694069	0.234958093	39.72161895	16.24151327	11.77368865	16.66312719	0.624614729	0.004326219	0.000213766	0.000474675	1.729933558	1.126576683	1.761038036	1.751379916	0.000128908	0.008132024	2.1648E-09	6.86E-10	0.847166487
	1.324567407	1.052740649	1.345312287	0.806728617	0.813586539	1.099717571	0.853291758	0.907348083	0.966210856	1.605714753	1.823149222	1.278723437	0.372070591	0.331744647	0.515168768	0.616429053	0.488348853	0.642008905	0.581362223	0.804908124	0.147115498	0.156545802	0.106955291	0.160075262	3.827477555	2.776761301	1.26687301	1.561187076	3.541175458	1.628733946	1.189552758	0.360699901	40.35463636	16.08446575	13.56100493	19.17793821	0.573704432	0.002697728	0.000525141	0.000223857	1.42972432	1.129146043	1.742288149	1.790991604	0.000694079	0.008105061	3.23921E-07	4.30E-10	0.7259093
	1.3980375	1.210438798	1.651853495	0.713330415	0.740230662	1.121490293	1.120861668	0.746283926	1.057003619	1.56410369	2.008422028	1.265096489	0.357357024	0.314365504	0.493226578	0.602590724	0.459574789	0.593602218	0.623915364	0.818660312	0.160266552	0.155095752	0.105820961	0.150058889	3.481283554	2.486163749	0.925092869	1.868426448	4.040560171	1.442947362	0.99953329	0.553823764	39.20539425	16.15813084	11.52091812	20.17022248	0.39248163	0.000957617	0.000273597	0.001005277	1.551530982	1.187377592	1.590651877	1.791800812	0.000041869	0.008072586	2.94281E-08	3.09E-09	0.765713913
	1.182881024	1.133644541	1.285373291	0.691082392	0.795964519	1.204857331	0.967783608	0.979632337	0.93458956	1.628808726	1.96465903	1.266770449	0.396875114	0.300030319	0.448541686	0.529831453	0.503102504	0.565281606	0.584082218	0.892105561	0.142465863	0.136453226	0.123531007	0.125452786	4.024839254	2.48830498	1.114418257	1.987087547	4.167890788	1.245507367	1.104287498	0.596944123	41.6687178	15.79307758	11.22192461	18.83939094	0.387166408	0.000878833	7.25E-05	0.000531381	1.003262722	1.101927913	1.921821641	1.524919847	0.000722971	0.008091702	5.90376E-07	1.52E-08	0.816545904
	1.068158599	1.349475152	1.27500423	0.681717572	0.828180101	1.580363445	1.008175048	0.504182272	1.01551874	1.568135958	1.760391723	1.59267164	0.330750875	0.332579389	0.467446107	0.610635603	0.500036876	0.632059179	0.597366164	0.894122893	0.14810718	0.130231605	0.137537596	0.135006218	4.209784041	2.247829856	1.181685347	2.009202629	3.579981163	1.040964024	1.223135401	0.909171747	40.60265963	15.81649653	12.28428471	16.14799984	0.461035352	0.018780138	0.000526372	0.000648084	1.591901662	0.936401073	1.412909816	1.843527223	0.000619077	0.008091338	9.40636E-07	1.28E-08	0.724394878
	1.170938448	1.20882576	1.126660901	0.828787937	0.963137141	1.122547701	1.058925721	0.226122913	0.960495726	1.619089647	2.041130107	1.202918252	0.392098738	0.322167755	0.518	0.563102214	0.489017178	0.592676011	0.624241942	0.409155652	0.175481837	0.143397307	0.123373215	0.120520048	4.36170021	2.50576298	1.536295937	1.786223266	3.254719942	1.643366516	1.255448111	0.424231959	40.50378116	15.77928516	12.22199392	20.35933174	0.521286814	0.00088079	0.000697934	0.00015105	1.631750049	1.329959534	1.862820258	2.002031254	0.000200174	0.008076084	1.10934E-06	3.46E-10	0.726608675
	1.018178374	1.172226963	1.15207327	0.799231556	0.846125822	0.829403219	0.829606456	0.189258778	0.943054262	1.731374961	1.96547327	1.396627032	0.367696153	0.378446904	0.506868636	0.611964901	0.513213753	0.583114867	0.59376248	0.437036089	0.152805167	0.156196079	0.128606295	0.133329796	4.256950983	2.638293514	1.328202276	1.703534908	3.903580777	1.733373203	1.11350585	0.511035139	41.20457964	14.15423301	11.48534889	18.19570399	0.44176151	0.000979288	0.00024807	0.000264486	1.383158184	1.107763023	1.816436891	1.710902179	0.000581573	0.007960122	9.35824E-07	8.07E-09	0.763697327
	1.01222477	1.27535082	1.132482362	1.321802192	0.733270775	0.940967432	0.732274146	0.093602506	0.899041345	1.669532835	1.961688949	1.351183312	0.341161564	0.350951871	0.453651793	0.65445856	0.491100162	0.559267325	0.632462454	0.454276874	0.151079482	0.180059086	0.123259012	0.180574849	4.187638189	2.65783185	1.657985041	1.01519521	4.322545751	1.623437226	1.303369859	0.581275999	44.08941009	13.46678404	11.61422279	19.4440739	0.47175322	0.000148778	0.001060584	0.000309449	1.596650515	0.979035797	2.116191043	1.580155473	0.000302948	0.008125843	6.39586E-09	9.67E-09	0.827619282
	1.162199268	1.318339545	1.29578158	0.878558208	0.811489387	1.745482292	0.729802373	0.173384481	1.062194005	1.933283699	2.386260137	1.419722332	0.332906373	0.350447421	0.487954181	0.624186306	0.516334622	0.65349474	0.604177081	0.331575018	0.145247031	0.157181821	0.116332444	0.168999748	3.672847886	2.466414416	1.276888796	1.608985449	3.76843418	0.922659565	1.543890755	0.669686633	37.24381559	13.07766267	9.545969588	18.34035795	0.652447851	0.004024034	0.000862728	0.000204041	1.453712526	1.128277146	1.56029345	1.745208212	0.001093816	0.00811039	4.74294E-07	8.24E-10	0.863541897
	1.298695981	1.270173193	1.032610479	0.673078114	0.841819381	1.780848012	1.379398193	0.106528951	0.979060508	1.667079847	1.893415379	1.392086579	0.360106998	0.353418167	0.47226559	0.549921486	0.525742346	0.638052433	0.570035622	0.565831838	0.14279122	0.140932192	0.097640745	0.128651989	3.842304772	2.390273351	1.41759099	1.55558767	3.888346236	1.023841728	0.698284686	1.436821985	38.92040223	15.68867129	12.3688712	19.37047932	0.371069691	0.000751373	0.000288735	0.000486092	1.665959753	1.125100067	1.728800944	1.722117163	0.000415153	0.008141391	6.762E-08	7.42E-10	0.741083068
	1.363887701	1.088324503	1.38403775	0.831726649	0.703293803	1.527841148	1.25192511	0.090899632	0.949073525	1.706723037	2.042115987	1.407244433	0.351110514	0.311960022	0.448165765	0.574717654	0.457533631	0.625708367	0.65505295	0.29890586	0.16538956	0.162559016	0.111030881	0.139413419	3.643843296	2.731332949	1.071339738	1.574446202	3.546243625	1.155481689	0.892583614	0.839009035	40.77442399	14.47776249	11.22353342	17.31743175	0.429941056	0.000242093	0.001320495	0.00101866	1.428460652	1.248448065	2.357109526	1.838832268	0.00072331	0.008102294	9.97041E-09	8.01E-09	0.679493691
	1.203088902	1.263167373	1.503064711	0.798358037	0.685224426	1.070969894	1.407640648	0.068458836	1.120499908	1.558197289	1.7670016	1.425829867	0.366522194	0.35814134	0.545535502	0.636656273	0.444137349	0.633165649	0.669227269	0.420321766	0.176203984	0.172821303	0.148686457	0.154560735	3.787698993	2.563735305	1.167103052	2.00243889	4.076307419	1.570754081	0.804522602	1.316498777	36.94610836	16.30768239	13.58809168	18.7192901	0.461139241	0.000465333	0.001204683	0.000370007	1.586273872	1.256999124	1.968656045	1.782139843	0.0005977	0.008161887	1.17362E-07	1.71E-08	0.699042373
	1.291883818	1.215395236	1.410114492	0.640175192	0.720208726	1.118181849	1.149837991	0.144336635	0.931077079	1.743925861	1.875423366	1.648337072	0.375253928	0.339019579	0.494616296	0.557447742	0.460935688	0.594345606	0.695994554	0.329486233	0.130502033	0.155170532	0.126174972	0.145815945	3.660463516	2.525305412	1.135071036	1.486291876	4.39045608	1.438799665	0.915685	0.587808123	45.92449716	15.26801719	11.80916602	15.18281096	0.318522378	0.000872039	0.000370383	0.000354906	1.531195537	1.172457045	1.816365184	1.820077291	0.000584381	0.008134442	9.23432E-07	5.70E-09	0.720884582
	1.254397056	1.225542658	1.110577963	0.889772669	0.845148555	0.866837729	1.251450489	0.144858129	0.93680702	1.693503896	1.980896854	1.42729858	0.421112903	0.330956468	0.452078093	0.620284945	0.533904706	0.593820879	0.651705396	0.405134792	0.12408233	0.153967293	0.124589636	0.134625857	4.074382847	2.430908904	1.574328915	1.72485694	4.132924475	2.012419025	0.862787404	0.702428111	42.10909636	14.45994426	11.95606634	17.9240192	0.293480257	0.000783984	0.000170894	0.000383521	1.636309598	1.089822044	1.78152445	1.831280623	0.000742622	0.008227121	1.39194E-08	1.62E-08	0.751446059
	1.303607174	1.166829393	1.034645462	1.281647246	0.78559024	1.38059824	1.699413251	0.309980138	1.030461671	1.869271809	2.045176124	1.390654414	0.345984949	0.354765366	0.430706552	0.64874748	0.478375438	0.594309305	0.637118374	0.419176907	0.159608235	0.15962527	0.1103846	0.174457917	3.740536318	2.643116949	1.477470656	1.084074467	3.783196591	1.111762363	0.688633485	0.314985525	40.67421302	13.25214423	11.71388588	17.76055332	0.473939908	0.000424379	0.000377216	0.00031386	1.372253386	1.128153827	1.744916047	1.544456846	0.004682363	0.008095888	2.25211E-07	1.76E-08	0.696413171
	1.229281786	1.084748344	0.908549023	0.973588502	0.814969158	1.551046323	1.301015789	0.109135076	1.035300444	1.694796349	1.979851267	1.561713698	0.364189927	0.332310381	0.488823976	0.596748081	0.504727128	0.64723492	0.653057933	0.500622233	0.141963261	0.146877251	0.109448176	0.122115572	4.088164288	3.022663072	1.742850227	1.418184175	3.839711489	1.237268841	1.09271483	0.812157145	38.76608358	14.95269819	11.24955388	15.32889659	0.376037658	0.000141919	0.001137011	0.000674357	1.683890839	1.31264089	1.750908806	1.846853682	0.001290226	0.008069371	1.56182E-08	1.82E-08	0.672356228
	1.058279628	1.028614703	0.993275678	0.748522191	0.785963777	1.440961598	1.348860771	0.341570927	1.001131514	1.491639269	1.884273125	1.12225686	0.334744819	0.367554269	0.460814645	0.590240965	0.437933406	0.632502531	0.682120778	0.675134442	0.165959908	0.184041356	0.119889193	0.16671646	4.516894406	3.053846998	1.568262666	1.778769053	3.76721136	1.028446132	0.947129283	0.650091293	43.02472019	17.79649479	11.64635556	22.23154243	0.41431974	0.002778458	0.007573953	0.000877481	1.367748712	1.239497957	2.023072187	1.567445737	0.000081039	0.00807088	2.28635E-08	2.41E-10	0.758138135
	0.897919723	1.103675981	1.171704149	0.791669028	0.753278839	1.249065211	1.250822616	0.462482139	1.007896677	1.699736629	1.552154301	1.365360123	0.353502918	0.317475236	0.474581655	0.573119339	0.481783111	0.639748277	0.6725375	0.852155173	0.169971548	0.139666602	0.092538543	0.145273001	4.92118593	2.680543461	1.207420339	1.416974578	3.91466222	1.417196249	0.875637178	0.93536413	40.94170953	14.64930244	13.99614932	20.11621243	0.263203693	0.005259473	0.002090318	0.000635004	1.646334638	1.042913758	1.790341613	1.808488208	0.000631521	0.008158219	1.212E-08	1.54E-09	0.777473088
	1.104518988	1.044501633	0.990469186	1.029360792	0.642732839	1.270171295	1.351782508	0.257912885	1.006903899	1.622989602	1.750455595	1.298050845	0.39148805	0.327518722	0.387547018	0.618523401	0.450152587	0.608406638	0.555007537	0.381403025	0.129888662	0.144774079	0.13143399	0.15732301	4.372900647	2.922505529	1.348033663	1.54894108	4.451150487	1.32158704	0.788894815	0.389496512	39.5367971	15.30810636	13.38637417	21.30036279	0.236018336	0.01102688	0.001060603	9.07E-05	1.454331305	0.791368961	1.656963054	1.705516091	0.000182245	0.008114309	8.07947E-08	5.05E-09	0.776407237
	1.05964864	1.226842041	1.055871989	1.048242789	0.783422381	1.47244459	1.328701577	0.348775066	1.09097061	1.949954785	1.807731473	1.581529394	0.381641376	0.317753994	0.434038281	0.635316595	0.490346777	0.63147788	0.677789004	0.820694005	0.158340298	0.165814949	0.108184976	0.131362516	4.894350689	2.298278202	1.55379582	1.327179394	3.557456278	1.072131212	0.907505365	1.407862446	38.01288413	13.05208728	12.53450281	15.66219283	0.358842817	0.008658079	0.00173028	0.000679659	1.601021352	1.010522572	1.775304349	1.621288872	0.000216375	0.008133642	1.14762E-07	1.57E-08	0.83062064
	1.068652824	1.224819113	1.225126172	0.638174688	0.673305068	1.821369826	1.146261116	0.202756824	0.987667612	1.730402155	2.193973399	1.191525337	0.357520094	0.335459968	0.472401211	0.529563073	0.482574819	0.665431859	0.683894481	0.47647036	0.137778201	0.129283985	0.113353105	0.120539654	4.293664569	2.318047586	1.16929417	1.927694074	4.50623684	1.123977056	1.124806147	0.680711989	40.181805	14.56411103	10.67048944	20.51415284	0.408185572	0.000332016	0.002935208	0.000343688	1.779671247	1.034770127	1.710734877	1.870198486	0.002577964	0.008190153	2.56695E-07	1.97E-10	0.756462229
	1.120954584	1.488073605	1.016740941	0.698714283	0.758158818	1.323375918	0.870966818	0.172180729	1.019290122	1.693706223	1.681389525	1.28472819	0.355597238	0.378788989	0.465532208	0.581728984	0.446347272	0.602124207	0.610946836	0.461460133	0.147278194	0.160451038	0.116778875	0.149642667	4.394424418	2.205509221	1.545956222	1.896509618	3.642126105	1.327134647	1.232989099	0.609633368	37.9639535	14.17795518	13.93151646	20.26304717	0.297011132	0.000900808	0.000395072	0.000158258	1.438968287	0.977808167	1.726985934	1.740352295	0.000569833	0.008160499	3.23008E-06	8.75E-10	0.687842067
	1.159753006	1.139597976	0.896005908	0.880758733	0.748547157	1.453014841	0.971969972	0.234277434	0.967578016	1.87284842	2.072027737	1.355918185	0.338597145	0.382763994	0.484049466	0.643173807	0.480872459	0.630420124	0.579247844	0.678002951	0.137434832	0.166166426	0.129930877	0.200523415	4.2278026	2.497481646	1.84941961	1.608983924	4.135502189	1.088231039	1.492642739	0.989174482	38.56569029	14.08509786	11.76700599	18.22158837	0.353423405	0.000598549	0.001271876	0.000388281	1.532843624	1.369810819	1.886668926	1.745094066	0.000454726	0.008063894	2.3976E-08	4.80E-09	0.738763375
	1.204201513	1.214703091	0.997923324	0.775630836	0.706351797	1.724043737	1.189791965	0.334411368	0.980548503	1.479409174	1.84492637	1.31814749	0.363650781	0.309752685	0.506251127	0.588611662	0.480915242	0.616785835	0.594914105	0.800345207	0.1496005	0.171550285	0.107202287	0.156162371	4.319171114	2.490340934	1.625085581	1.758378468	4.187682233	1.006092653	0.735033305	0.712819959	40.88194022	17.1867124	13.48095183	20.00100542	0.330544671	0.002359268	0.000572651	0.000887028	1.220917645	1.110642443	1.836913954	1.906805938	0.003095328	0.008088853	3.06564E-06	1.76E-08	0.729126154
	1.04855806	1.005449852	1.606977149	0.841547302	0.874149242	1.302806768	1.301104973	0.241488823	1.051255423	1.680481535	1.726325031	1.192859816	0.349604312	0.322776824	0.532423598	0.601008989	0.458216704	0.615204631	0.634848257	0.630572091	0.14404286	0.191010573	0.127772672	0.126585788	4.898893401	3.103817537	1.11401546	1.730674314	3.676158865	1.412749292	1.015952127	1.235148783	38.44436985	14.8865564	14.55289965	20.39706224	0.427981311	0.000852062	0.00231986	0.000651423	1.496850678	1.016974617	2.032941138	1.997086178	0.000352863	0.00815653	1.5325E-06	1.42E-08	0.71364894
	1.110159625	1.147745429	1.108959998	0.660359429	0.915416946	1.310296288	0.912351206	0.153020027	0.913268318	1.716201235	1.789841208	1.384235422	0.409337971	0.341258382	0.507351836	0.607406439	0.521892292	0.599195768	0.597550105	0.599901522	0.13303524	0.173321218	0.111989559	0.142026986	4.440979972	2.735290421	1.543150616	2.051177496	3.484152043	1.067238755	1.139292591	1.225790476	44.17413359	16.41381718	12.87612288	20.05341299	0.486628467	0.000198947	0.000747678	0.000290415	1.639609468	0.990252325	1.667447181	1.733561456	0.000308048	0.008093881	1.26773E-08	3.30E-10	0.781675283
	1.185550682	1.274641049	1.244682129	0.498987041	0.871296195	1.311241568	0.811474817	0.243465233	0.872413951	1.721722959	1.76415776	1.511580738	0.368541782	0.332158068	0.50036132	0.554800996	0.457643779	0.57967327	0.625261006	0.516275244	0.145823883	0.171628816	0.121354798	0.15514049	4.084096866	2.232716296	1.493138646	2.778274475	3.835155208	1.142375853	1.270673962	0.696772625	44.43516849	14.39749419	13.0716549	15.69083299	0.354862405	0.001145726	0.000646592	0.000193221	0.991277019	1.448994605	1.945864429	1.846308976	0.000382144	0.008131805	9.24299E-08	2.27E-09	0.911353132
	1.039184043	1.196880148	1.075840625	0.855720289	0.678914193	1.405311712	0.932773165	0.100347841	0.963221022	1.6119878	2.076455551	1.369904091	0.321058371	0.345885552	0.432397941	0.584274408	0.469913336	0.669146332	0.655309508	0.378015029	0.147113718	0.16094745	0.090344961	0.157523656	4.388193319	2.457368042	1.329660161	1.660288992	3.86936829	1.484786509	1.248868628	0.861415139	41.04424671	15.84893917	10.89850575	17.96110555	0.358056933	0.001025322	0.001249667	0.000607542	1.440814462	1.05603522	1.736747495	1.782353924	0.000174871	0.008109164	6.77692E-08	7.91E-09	0.726025879
	0.992030575	1.141137392	0.947085933	0.671282195	0.79111239	1.103401161	2.059718166	0.136888156	0.983852651	1.668301199	2.025694463	1.509463606	0.334342348	0.323827969	0.449021239	0.57122757	0.486740821	0.569079704	0.659045322	0.719019119	0.139044892	0.147446587	0.109009162	0.168337453	4.803668809	2.709860786	1.437870134	2.108079828	4.016293775	1.454946992	0.662159074	1.654621513	41.68771953	15.82537851	12.07590102	18.55813913	0.580684617	0.001306932	0.000514043	4.10E-05	1.552491169	1.116074026	1.944278191	2.100711985	0.000258956	0.008072653	6.75974E-08	6.17E-09	0.725542805
	1.094619046	1.213262336	0.88668333	0.861185968	0.840975039	1.156511	1.969235688	0.065881826	0.921279681	1.679106529	1.97064334	1.186039824	0.360673165	0.332638263	0.415320329	0.642643887	0.488332962	0.633010859	0.639440502	0.341367347	0.130766932	0.154768517	0.102471691	0.164544366	4.54437746	2.700827252	1.925326971	1.993141776	3.597179356	1.396453524	0.655912533	1.374111202	44.38307846	15.02356803	11.12342688	20.61980466	0.630702464	0.001883688	0.000507923	0.000140355	1.61514698	1.090783032	1.813298914	2.027485772	0.000256354	0.008146182	6.65792E-09	8.53E-09	0.757891087
	0.861610552	1.068487416	1.405531826	0.956177254	0.858773701	0.990151836	2.309411571	0.13345962	0.903545585	1.702132631	1.993964238	1.403766218	0.334853703	0.284240179	0.490633614	0.600416466	0.454972654	0.571499779	0.682531618	0.335397909	0.150041616	0.145025744	0.103087164	0.132422361	5.397571112	2.65686036	1.443596514	1.576341025	3.714084172	1.739510484	0.55452695	0.794219598	41.53866409	15.29538957	12.28235172	18.19207938	0.493205799	0.001182852	0.002159434	0.000815763	1.539821754	1.059858899	1.778018525	1.85970681	0.00017087	0.008085732	2.55744E-08	1.01E-08	0.793236634
	0.899340908	1.108899139	1.600137238	1.18339664	0.822289575	0.74986698	1.934123342	0.156304961	1.007434379	1.785289191	1.637340379	1.42909522	0.375679201	0.31833814	0.480624369	0.678459113	0.459320505	0.587223072	0.623079114	0.433616728	0.145517411	0.136726569	0.123914562	0.155105472	5.166122874	2.643726983	1.049251503	1.333558029	4.174941787	1.801099649	0.531686246	0.521540712	39.45072419	14.07033702	13.75644556	17.22159241	0.453715504	0.000485062	0.000452126	0.000356997	1.676189829	1.273925343	2.100128149	1.703502808	0.000079654	0.008120709	3.74084E-09	5.31E-10	0.728637695
	0.895463856	1.170420749	1.064518782	1.413540255	0.89596951	0.716942887	1.630449011	0.227721675	1.072118857	1.522395402	1.78658296	1.258253363	0.381055734	0.337371789	0.453582592	0.648725429	0.503342588	0.585250074	0.614666318	0.37344062	0.177305933	0.115644919	0.127332692	0.161051844	5.519438107	2.630013782	1.447164084	1.185646249	3.478425854	2.269872387	0.704219862	0.409369549	36.9579939	17.25622381	13.13095668	20.7756999	0.430384212	0.000519017	0.001084576	0.000462811	1.265269676	1.202505619	2.030600396	1.963776664	0.000103412	0.008152048	2.15204E-07	7.04E-09	0.7372649
	1.002544704	1.093176739	1.206783239	1.013972481	0.893680552	0.727488029	1.465716158	0.157978643	0.984699263	1.551337171	1.686362498	1.335283914	0.363223024	0.313362747	0.53492421	0.656738913	0.464853882	0.580968026	0.663403931	0.607868011	0.150419581	0.132494358	0.079324524	0.16618705	4.642305228	2.609279451	1.408483798	1.515818191	3.502813807	2.00014305	0.93172581	0.963401946	40.73876818	17.53566685	13.68771915	21.36688555	0.446313278	0.000883401	0.000301034	7.66E-05	0.999932851	1.027941534	2.221639144	1.65804135	8.73E-05	0.008158429	1.72987E-09	1.60E-08	0.776236898
	0.919022916	1.040738913	1.250048949	0.736999068	0.854279481	0.66188363	1.223214427	0.350044614	1.037165665	1.754149811	2.016598955	1.23959311	0.31231555	0.329287842	0.483959503	0.605901761	0.456533585	0.585060737	0.630291029	0.494751039	0.149368989	0.157435583	0.115936683	0.168122418	5.065344509	2.849876243	1.26089325	1.859184707	4.098279237	2.37358557	0.848269315	0.284102468	38.34193955	14.23945464	11.97717563	22.88445471	0.410251829	0.000431235	0.00660309	0.000322411	1.609777362	0.990806473	1.391812436	1.658231398	0.002123125	0.008205595	7.50967E-08	1.16E-08	0.83327416
	1.126306094	1.016385408	0.838356953	0.660694757	0.764561442	0.824436063	1.176668926	0.112700656	0.931158804	1.494691749	1.828850267	1.397593329	0.347696111	0.332560748	0.386317326	0.602653643	0.514551562	0.606689226	0.641607428	0.433165774	0.126086146	0.122829836	0.114486779	0.150880921	4.667871213	2.92774164	1.591116066	2.010953289	3.881895567	1.956350622	1.079893115	1.207836536	38.32736694	17.22220199	13.39029804	17.56894978	0.423598149	0.00068208	0.000402969	0.000450881	1.279849845	1.24543404	1.639577824	2.049644983	0.000178372	0.008105008	1.04135E-09	1.82E-10	0.831919677
	1.231339047	1.096566681	0.855480256	0.428110856	0.686946053	0.687682399	1.183732786	0.199678822	0.952546897	1.714846943	2.051728796	1.511646849	0.358056239	0.335763111	0.43604859	0.508262447	0.493876835	0.503398189	0.663654629	0.579998528	0.130714936	0.141376238	0.138395084	0.144553926	3.903550344	2.907775408	2.001766942	2.535909584	4.4753703	1.715898199	0.949564137	0.669226873	40.21734685	14.41365117	11.67466974	15.38371927	0.550907033	0.000507205	0.000847637	6.66E-05	1.390630644	1.128434846	1.580133363	1.95030861	0.000617813	0.008099495	9.73927E-08	9.60E-09	0.777062594
	1.451930479	1.104399206	1.098978206	0.478745259	0.927806843	0.911148398	0.916412	0.189633428	1.037497287	1.659784133	1.755102603	1.423248015	0.399259727	0.306065587	0.444237786	0.568008205	0.490691397	0.581381119	0.636103424	0.370723814	0.137952677	0.166834516	0.105117962	0.174189917	3.838978984	2.870858672	1.343989096	2.301910898	3.687326951	1.860657793	1.005171005	0.469675161	36.6438139	15.02105526	13.19537099	19.2140005	0.549871267	0.006555117	0.000192101	0.000244541	0.942485276	0.938616365	1.442351502	1.890180766	0.001328942	0.008057917	6.07423E-08	2.14E-08	0.749496056
	1.14927601	0.98518174	1.030960703	0.564428928	0.84627109	0.926754721	0.836973823	0.18416123	0.920000428	1.617175324	1.84942403	1.520609888	0.37509818	0.295135379	0.494484914	0.566183052	0.489601109	0.609857614	0.555533552	0.669623472	0.155984077	0.122833578	0.095444307	0.148455687	4.428216958	3.216422069	1.657538518	2.079865697	3.534384337	1.751831659	1.219473099	0.916019513	43.43211987	17.20812371	12.77526597	17.23876631	0.493673443	0.002709059	0.000545493	0.019036284	1.007688095	1.083054587	1.749480567	1.871307399	0.000429369	0.008121453	7.07335E-08	1.15E-09	0.766483807
	1.193745439	1.067094101	1.216342302	0.661771306	0.736572614	0.897371077	0.88562	0.138602527	0.954497427	1.543502553	1.949791535	1.577009473	0.367032673	0.337357135	0.458797729	0.560347738	0.414414677	0.532566814	0.608810266	0.617126142	0.132421342	0.134329357	0.093183777	0.133343071	3.877005363	2.892862384	1.299502921	1.851090902	4.05839011	1.540802829	1.445855219	1.5830611	40.87666556	16.68716833	11.78279065	17.33004583	0.447214184	0.000293379	0.000161028	0.000166011	1.757180274	1.13419067	2.146008581	1.797258841	0.001065258	0.008178064	6.40781E-08	1.58E-09	0.737386097
	1.066211023	1.170675923	1.401897175	0.583427221	0.850200604	0.904087435	1.029122859	0.288480273	1.048400416	1.61011995	2.000169212	1.446251247	0.336180196	0.347307914	0.545893058	0.574200425	0.515455057	0.560151615	0.576990445	0.708345547	0.146458326	0.155714219	0.107122776	0.149911945	4.191549909	2.611654976	1.111118211	2.44449201	3.58712865	1.878049175	1.008192216	0.680877946	38.16579957	15.22571847	11.98051963	17.49733307	0.483368794	0.00694515	0.000818671	0.000263099	1.47323732	1.256387053	1.79113783	1.858750713	0.00030494	0.00808172	6.69296E-08	1.42E-09	0.837731077
	1.151334127	1.300231842	1.764313166	0.893634084	0.80110638	1.269405516	1.057027666	0.36352212	0.962972784	1.662188484	1.910873102	1.454306342	0.369630226	0.321191836	0.486798261	0.619422035	0.48638392	0.589615688	0.612678894	0.8084615	0.136250864	0.176197117	0.132651763	0.175570466	4.544529749	2.383947459	1.08047693	1.475420967	3.473934754	1.489459549	1.252537641	0.919596212	42.65847772	15.09510402	13.46764091	17.56579026	0.380272557	7.61E-05	0.000897919	0.001413417	1.583741679	1.240334008	1.908026233	1.783168681	0.003619027	0.008055933	8.24392E-08	8.22E-10	0.751327584
	0.976691858	1.097891093	1.565942904	0.771133045	0.829728967	1.228079439	1.023134247	0.192346553	1.044382829	1.525178501	2.240980363	1.39576683	0.354328721	0.340936135	0.50842414	0.58257405	0.473741124	0.614759909	0.603440231	0.359996824	0.162406935	0.123513797	0.110059446	0.151190542	4.728906836	2.685084852	1.048158317	1.619187078	3.807664189	1.307496799	1.103325562	0.439462334	36.92322083	15.59243055	10.18665021	19.60174808	0.513879684	0.00012794	0.000137754	0.000955279	1.559925238	1.031453911	1.91358979	1.830314883	0.003760811	0.008087295	3.41735E-08	1.41E-08	0.801322093
	0.954194032	1.108775771	1.181209593	0.891974605	1.087902405	1.872683941	1.0627488	0.181356921	0.927654257	1.402799456	1.983295834	1.140175762	0.345885897	0.342825543	0.477558719	0.619925353	0.483958274	0.656329474	0.600389756	0.578416247	0.163841427	0.146797808	0.107287696	0.134376178	4.798650624	2.725783484	1.2006596	1.726449527	3.036218413	1.031444124	0.916582084	0.788716446	44.32628208	17.31923749	11.92292233	24.70755605	0.466261419	0.001539381	0.000255741	9.55E-05	1.445366873	1.376259691	2.28938001	1.805855221	0.000541014	0.008052303	2.50701E-08	2.86E-09	0.872295394
	0.999158668	1.127982051	1.317651416	0.700660818	0.866908084	1.178344105	0.782555037	0.281169064	0.915679062	1.648386217	1.775710514	1.303392067	0.394611675	0.326187401	0.467863295	0.591404568	0.471927372	0.616618521	0.592802009	0.767474665	0.146892903	0.142907812	0.149782578	0.144188184	4.749091088	2.614843162	1.170393712	1.931421078	3.354241659	1.165696027	1.183176516	1.10645811	44.1094687	15.96144406	13.09077029	18.8276156	0.480781715	0.001275833	0.000996561	0.000294611	1.446897277	1.099666882	2.426694602	1.842016149	0.000194248	0.008149572	2.77657E-08	4.39E-10	0.748893525
	1.267190197	1.293661532	1.305470299	0.760280775	0.882454757	1.090893444	1.183382579	0.177071239	0.995832627	1.697697377	2.07731356	1.268798548	0.350084644	0.323350333	0.466708037	0.607303968	0.471654886	0.598008575	0.586302604	0.576562297	0.137410341	0.164218946	0.124169587	0.12317083	4.15187291	2.516076581	1.128207833	1.750463711	3.329215064	1.500529765	0.822503015	0.933150683	38.1514733	14.84625043	11.7176762	19.47842205	0.489857439	0.00100318	0.000152548	0.001521187	1.689572065	1.189075273	1.531113889	1.81014459	0.000214884	0.008137552	3.38881E-08	6.70E-10	0.738516572
	1.200969039	1.115174002	1.408903292	0.739772398	0.885512204	1.586818402	1.361595762	0.167990384	0.959901101	1.815179786	1.950033159	1.363398207	0.378076179	0.316712629	0.48542059	0.600868435	0.53923946	0.644353498	0.657874331	0.626780113	0.150326191	0.157311751	0.084538715	0.147543176	3.705731722	2.74071476	1.160840395	1.795320984	3.907878227	1.13516384	0.833538323	1.225244295	42.96111524	14.39839805	11.4022839	19.22505309	0.541259316	0.019985946	0.004915911	0.000173126	1.021947618	0.961104464	1.745152908	1.874961163	7.03E-05	0.008048905	5.28225E-08	2.10E-08	0.718702836
	1.148470313	1.205166173	1.098621167	1.253411281	0.862443961	1.63069148	1.023529872	0.300728442	0.989997641	1.562754911	2.30809449	1.519668228	0.406764663	0.340178833	0.488868264	0.63191963	0.451268644	0.633080191	0.596693905	0.628855341	0.151195207	0.151586201	0.108058278	0.146132541	4.066532034	2.518244099	1.524982781	1.293805839	3.528623583	1.008886334	0.903728377	0.917385647	42.28243631	16.18458159	10.08752037	17.70030678	0.525397229	0.000102342	0.000207888	0.000195153	1.626862779	0.966493149	1.766192791	1.964395112	0.001920361	0.008085546	9.29633E-08	3.63E-08	0.72027272
	1.144989037	1.232444184	1.37734331	1.062285481	0.678195183	1.695242574	0.850364155	0.293844413	0.986576218	1.503860742	1.960922464	1.244716431	0.420875722	0.365144796	0.494065738	0.641427169	0.486123967	0.657463227	0.605142087	0.808899348	0.145143647	0.140794884	0.138016042	0.120190294	3.995616624	2.474366752	1.362247654	1.593405362	4.47344648	1.080854458	1.320492239	1.042849067	40.0682078	17.52467416	12.39604032	19.49571211	0.472504071	0.00016551	0.001563105	0.000336677	1.026777799	0.951989112	1.602384212	1.730397516	0.000737865	0.008138575	9.38984E-08	1.03E-08	0.876930236
	1.09356854	1.14242024	1.656746408	1.083886539	0.718952189	1.206465928	1.374692915	0.224265908	1.110120873	1.642127972	2.076490893	1.29403353	0.374228514	0.379291999	0.518141528	0.654797531	0.509441665	0.641588892	0.629602506	0.413070705	0.157824501	0.125755761	0.108477329	0.177914698	4.373594065	2.556261897	0.938586619	1.672526756	4.35180396	1.382573454	0.784904481	0.320088569	35.61262332	14.98862895	11.00320939	19.79246304	0.356788408	0.001345251	0.000317946	0.000534402	1.746170061	1.215295025	1.633094439	1.828365852	0.000488548	0.008110722	7.20728E-08	3.29E-09	0.794376775
	1.231930262	1.348238306	1.65975572	1.14433542	0.886697165	1.280122665	1.381982769	0.091507107	0.840092298	1.57070757	1.843710761	1.318183612	0.352440136	0.331412127	0.516430541	0.654065317	0.545868878	0.558837277	0.621195465	0.677598982	0.141667858	0.137203878	0.123810479	0.16336081	3.531364425	2.287094273	1.084206243	1.368097321	4.58098045	1.200304149	0.782243618	0.95589059	46.07640275	15.97662577	12.96950361	19.43087536	0.50602292	7.12E-05	0.001767281	0.000195723	0.944169201	1.113623789	1.739644094	1.754343261	7.48E-05	0.008017528	7.0109E-08	2.00E-08	0.716035364
	1.126659476	1.048615926	0.877002952	0.899692037	0.972352976	1.536539433	1.386918157	0.193462648	1.155830786	1.572902359	1.85448699	1.400997433	0.403977464	0.300494595	0.444828888	0.60397567	0.519738995	0.638609372	0.682174136	0.645525885	0.137794919	0.139278303	0.107114846	0.155541954	4.037204189	2.716018944	1.616553562	1.702875558	3.860594208	1.223376686	0.817067451	1.201744892	38.08528921	16.13569824	12.89523643	19.02779321	0.47738031	0.000118648	0.000866702	4.21E-05	1.704733548	1.227251696	1.91528054	1.778188157	0.001713737	0.008121408	5.16029E-08	7.33E-09	0.781273828
	1.099623695	1.335010673	0.821364655	0.702713581	0.847845078	1.662710542	1.71861572	0.356669131	1.035649575	1.588445007	2.078710144	1.107870892	0.36432807	0.353782511	0.401553234	0.535604601	0.522403522	0.615143392	0.662421604	0.51097035	0.142139168	0.143176501	0.124132122	0.135098578	4.34059056	2.3237451	1.577177875	1.895537065	3.831819474	0.977875429	0.705153384	0.438110109	37.91283876	15.63048011	11.05388623	22.67572846	0.391336264	0.000443995	0.000909344	0.000298159	1.281723206	1.217488046	1.908997248	1.831161294	0.000517913	0.008179535	4.56415E-08	8.56E-09	0.696719334
	0.911405275	1.30336669	1.217846855	1.271562234	0.608403489	1.455500099	2.270444722	0.270131774	0.983761753	1.884313569	1.973877109	1.427504313	0.36528963	0.36379211	0.530238632	0.651584788	0.517388905	0.642733016	0.759393923	0.690240917	0.128148022	0.139691404	0.105711438	0.167281096	5.027759	2.293191137	1.392161979	1.288380047	5.660116784	1.115289094	0.585357475	0.761935582	41.16074091	13.36459188	11.3182646	18.70733502	0.426938658	0.000448526	0.000207639	0.001062971	1.537456041	0.954962153	1.843301909	1.698969625	0.000164442	0.00805502	3.90261E-08	1.16E-09	0.828735653
	1.178029619	1.020476257	1.242957435	1.207693221	0.689461921	1.311120326	2.501965368	0.340510345	1.027353097	1.895677768	1.68691476	1.479510467	0.329406376	0.299664996	0.474085754	0.632804916	0.462162334	0.607368834	0.695406587	0.703092255	0.150079377	0.190752602	0.106716644	0.119150808	4.377963963	2.909311539	1.407000264	1.225751561	4.609378853	1.150249618	0.56847686	1.017800388	39.05386866	14.46140564	13.60537171	18.48621566	0.55385089	0.001880553	0.000798181	0.00015636	1.335185885	1.260674428	1.773778512	1.595285586	0.002033871	0.008133883	5.46191E-08	9.14E-10	0.747456138
	1.190479793	1.046561043	1.25953596	0.932566957	0.662921941	1.380005178	1.977837946	0.407670962	1.024401524	1.612337977	1.879131026	1.451191939	0.396773663	0.318243337	0.504104882	0.602361956	0.491475705	0.576587544	0.713158487	0.741140897	0.139300074	0.149065885	0.118895747	0.149070093	4.099407014	3.016380528	1.355836098	1.591355623	4.832963983	0.986739048	0.649970317	0.476128374	38.73807745	15.43715808	12.417417	19.00360813	0.590829012	0.002098014	0.002208089	0.000157709	1.034072079	1.233055991	1.505797395	2.158316381	0.000138953	0.00823035	5.12604E-08	8.28E-09	0.730945284
	1.220637531	1.119826025	1.012457865	0.897887002	0.951787733	1.324993758	1.670754706	0.190534544	0.954601768	1.463986459	1.916586948	1.317422048	0.3894846	0.271934364	0.448949308	0.596281708	0.563076436	0.599739723	0.653206903	0.582520507	0.146157624	0.158942187	0.130555767	0.126902302	3.976744	2.712611953	1.422738851	1.491272908	3.516643813	1.373753077	0.665889162	0.949669518	44.57836363	16.75589408	13.05503461	19.08175395	0.574308977	0.000909962	0.000673406	0.000224174	0.968168309	1.215794152	2.057122449	1.63951037	0.000230481	0.008158979	6.60527E-08	1.90E-08	0.692450338
	1.07645096	1.01327936	1.07977115	1.139311508	0.759295924	1.521621862	1.774148855	0.159350751	0.967758758	1.725989344	1.914689329	1.37759243	0.372504031	0.334383664	0.495024814	0.660175577	0.467666741	0.58238859	0.600064192	0.552794467	0.136194688	0.165804558	0.127699868	0.155081673	4.0873923	2.992811033	1.547924351	1.299245867	3.784193858	1.30941464	0.553669705	0.656843273	41.82281374	14.78615966	12.70554556	18.38395651	0.591462467	0.001923566	0.009793403	0.000198235	1.521612777	0.946105507	1.643302363	1.662814859	0.000443838	0.00816809	6.53113E-08	9.27E-10	0.78704901
	1.092761666	1.224755057	1.324183521	1.34622636	0.730539382	0.929345329	1.113490313	0.198634051	0.975424809	1.705682848	2.034469776	1.280252759	0.335633525	0.373193301	0.464866115	0.595038106	0.441072194	0.602946879	0.624956246	0.344171404	0.14169534	0.159397677	0.130299598	0.168756773	4.493211565	2.524158659	1.26529623	1.164771874	4.304097849	1.615250903	0.839253349	0.26312692	40.5513222	15.4445127	11.73188672	19.52144083	0.249577532	0.000274819	0.000542403	0.000469681	1.531284688	0.980478984	1.654241909	1.741095002	0.000197742	0.008099357	7.15902E-08	7.70E-10	0.731337351
	1.056775155	1.316068339	1.130564048	1.344856261	0.70217637	0.739787601	1.217582021	0.458065286	0.986760277	1.624815464	2.066117079	1.315338413	0.371891832	0.373725695	0.456808605	0.666023682	0.458451911	0.533800003	0.634625028	0.66643806	0.161327755	0.168511321	0.123788172	0.150343497	4.413975692	2.474742461	1.65619329	1.158166319	4.05957036	1.972197353	1.100831289	0.449224356	41.65972921	15.13512675	11.11696402	20.37160945	0.261746364	0.001086198	0.00066973	0.000212909	1.636542205	0.874252578	1.595962342	1.826492496	0.002149747	0.008105115	5.77825E-08	1.74E-10	0.827898368
	1.27249437	1.200564113	1.270693155	1.456012155	0.618584857	1.037341229	1.141473059	0.17982904	0.857824963	1.562490796	1.910421836	1.319421675	0.378913479	0.364380477	0.460461947	0.661690403	0.466864249	0.560100117	0.577358235	0.453790992	0.154890838	0.171073308	0.118534487	0.16183545	4.187182526	2.697701115	1.1268902	1.163741151	4.002109104	1.597289607	1.109485286	0.781094299	43.33525004	16.45695505	12.47035669	19.2777331	0.336298604	0.000754519	0.000422985	0.00099398	1.227574211	0.99560502	1.77593598	1.86655703	0.000757066	0.008186071	4.50574E-08	6.63E-10	0.824027247
	1.044124494	1.236390628	1.043545045	1.099397689	0.666242001	1.091218109	1.29490967	0.187347353	1.006392021	1.512434305	2.048656302	1.44638863	0.357388213	0.34231814	0.491383738	0.593700397	0.439755546	0.596950633	0.71142204	0.733161899	0.138008474	0.152506447	0.088389907	0.157439667	4.941747768	2.637674053	1.544041343	1.218844972	4.105661699	1.532876458	1.145091683	0.851020027	40.78979104	17.91086966	11.52773177	18.50466664	0.396794892	0.000884841	0.003377165	0.000291449	0.899661198	1.006156094	1.572533581	1.984901592	0.000418628	0.008173676	5.10192E-08	7.36E-10	0.767733584
	1.13713183	1.261022615	1.406880547	0.971390655	0.657083163	1.222543447	1.991663312	0.167682568	0.992387467	1.709992798	1.869752287	1.339403157	0.381448283	0.341254302	0.470817945	0.580225646	0.480139195	0.599156659	0.665259466	0.47105309	0.157113944	0.143375739	0.099560462	0.175803718	4.381754706	2.351273878	1.171657995	1.459258484	4.764975631	1.337257014	0.676971756	0.469290833	38.8971021	13.63508389	12.82060709	19.12760448	0.326426044	0.000533239	0.000284557	0.000527453	1.49168911	0.993738538	1.668775335	1.613324316	0.00011055	0.00816307	9.43538E-08	1.51E-08	0.822180604
	1.114113242	1.04050178	1.213430168	0.653708729	0.866036864	1.24811311	1.750157222	0.061411173	1.001356383	1.663836428	1.92928166	1.294839911	0.362481832	0.318581008	0.44246635	0.581675385	0.5009162	0.598201853	0.662615443	0.400604522	0.181084159	0.128683272	0.095562596	0.132776142	4.280827646	2.901620515	1.326174701	1.924183045	3.65920663	1.047337698	0.680862315	2.248300458	40.11310955	15.89796168	12.44404278	20.14346884	0.373315706	0.000563881	0.00063619	0.00036177	1.229656288	1.006013291	1.789848582	1.578735109	0.000570123	0.008101089	6.4271E-08	4.84E-09	0.748639839
	1.133176184	1.241442547	1.043816821	1.072842945	0.699287613	1.315721135	1.697978716	0.170014015	1.084407102	1.789690131	1.96819613	1.257212361	0.381913358	0.312602067	0.471610006	0.671416518	0.491396576	0.61077359	0.568166222	0.561821663	0.157734165	0.155444928	0.13589363	0.130788293	4.028900315	2.466317215	1.466376336	1.457538248	4.04870796	1.330306431	0.500395943	0.878728311	35.99447457	14.34652832	10.93876296	20.51425009	0.355560195	0.000182327	0.000594538	0.000703719	1.379912352	1.105228962	1.904461638	1.863962255	0.000730719	0.00823944	6.05492E-08	1.99E-09	0.786592486
	1.386154652	1.207539988	1.241643175	1.080498059	0.807105177	1.379777101	2.098894871	0.227652971	1.042828963	1.797886393	1.968711547	1.268709309	0.372586876	0.341883183	0.506285969	0.642340698	0.508623224	0.581808399	0.663375961	0.706610974	0.139110451	0.150730941	0.11255676	0.122575157	3.551416472	2.42985622	1.480989077	1.341959995	3.563874109	1.212801279	0.590877941	0.720247458	38.06764556	14.22904705	12.66126069	18.14323371	0.420194385	0.013434948	0.000944205	0.000296964	1.745285248	1.058953032	1.689853249	1.478307899	0.001005589	0.008211978	9.07171E-08	1.20E-08	0.78052071
	1.469513421	1.309906058	1.134275202	0.729165448	0.932668615	1.385667013	3.039902957	0.149681072	1.013605128	1.440014222	1.885342375	1.544051102	0.39072715	0.337529945	0.419114031	0.584668013	0.502520281	0.581630328	0.688605077	0.54347179	0.150379179	0.153735863	0.105096034	0.169825212	3.570227649	2.45854004	1.418614159	1.745621982	3.456560647	1.192312056	0.392090239	0.710439377	38.43842723	18.01368172	12.79496001	17.39194529	0.360121296	0.000039735	0.000139044	0.000209398	1.046199698	1.039317401	2.487771792	1.872915417	0.000335813	0.008103706	3.16954E-07	4.62E-10	0.789071185
	0.878055829	1.560587686	1.015599306	1.013992431	1.046331184	0.984287821	2.606403134	0.21390779	0.980929753	1.651957032	1.893169484	1.406638986	0.34276907	0.353781706	0.480843613	0.645036396	0.515236725	0.543489667	0.680863678	0.609791472	0.130640992	0.166628656	0.094830598	0.139586275	4.732406552	2.088467491	1.507921282	1.655472869	3.320532066	1.372752798	0.51069937	0.760232865	38.73362643	15.93318236	12.51137806	19.67767989	0.688461381	0.000244188	0.000900039	6.16E-05	1.262911695	1.173997437	1.623243948	1.677843022	0.000499175	0.008080309	1.13659E-08	1.99E-09	0.66763676
	0.887550367	1.236880578	1.286681065	0.951549407	0.929964313	0.932619188	1.405030031	0.282214762	1.025273108	1.430768429	2.051134481	1.449461994	0.398874505	0.359673101	0.506111552	0.601733817	0.448490107	0.534113292	0.651065305	0.632869568	0.148849807	0.120329336	0.117658419	0.169713257	5.459542725	2.579918997	1.380655218	1.358374146	3.480234906	1.581630015	0.796984205	0.349500386	39.66062562	18.42125785	11.41596965	19.34593091	0.604770349	0.000653575	0.000888459	0.00263988	1.219757598	1.173506709	1.925146478	1.860191125	0.000100618	0.008217084	1.16629E-07	2.06E-08	0.744517677
	0.80246639	1.115432466	1.372736824	1.004912636	0.824668534	1.490579085	0.922974416	0.527331327	0.925520526	1.374711788	1.930618354	1.436858748	0.31355805	0.328487266	0.456529097	0.636607039	0.497269413	0.651045849	0.59602358	0.758684006	0.178588513	0.125625212	0.102849995	0.160359448	5.502945257	2.652139516	1.061236619	1.337002063	4.097964104	1.048503967	1.265555082	0.366230327	42.90786781	17.9623867	12.58689265	18.60368011	0.565981164	0.000961487	0.001010327	0.000153392	1.670236095	0.984420593	1.888766191	1.984519251	0.000284372	0.008162354	7.59295E-08	1.32E-09	0.743959796
	1.098098542	1.078463107	1.621643711	0.702180945	0.684528647	1.359227891	0.788779796	0.413313137	0.888497806	1.594092544	2.042896306	1.181996189	0.386145089	0.316686001	0.497036551	0.554198469	0.447456836	0.638844853	0.589070095	0.800158564	0.144220089	0.159761838	0.107271969	0.155292262	4.535354227	3.021120126	1.151697421	1.665693722	4.475393292	1.495845151	1.199383789	0.523539927	44.92886772	15.16094596	11.82585041	22.11431108	0.448963447	0.000906899	0.004453403	0.001604684	1.379054111	1.02391781	1.590572169	1.783067676	0.000276611	0.008102326	1.07253E-09	4.04E-09	0.67173934
	1.230279186	1.040030319	1.11846643	0.65968218	0.701242609	1.08174234	0.943366021	0.213788333	0.988109563	1.652999234	2.011776792	1.459964267	0.425454484	0.323496868	0.497657537	0.553810239	0.476223318	0.532508918	0.555595686	0.63781436	0.160110202	0.1417207	0.1192438	0.132091244	4.195432406	2.878311609	1.518779303	2.038173571	4.506594359	1.212174334	1.122365115	0.448522365	42.77895341	15.37296305	11.8748198	17.53194546	0.503298538	0.000347577	0.000463056	0.000813519	1.611227041	1.109012797	1.567937244	1.847809555	0.00115316	0.008098197	9.55042E-08	7.30E-09	0.699788452
	1.363093135	1.051059496	0.887453691	0.693517895	1.175480332	1.079477015	1.26071976	0.632396439	0.88279675	1.63124153	1.9161968	1.335889757	0.360925127	0.314542585	0.432233125	0.574971328	0.559869867	0.610178548	0.666537821	0.817165094	0.149836625	0.151417874	0.130752438	0.121489964	3.458258715	2.833522411	1.689415004	1.982587481	3.056779258	1.344941559	1.06392993	0.560604694	43.84544826	15.81332441	12.34118274	19.60894938	0.453602222	0.000474658	0.000478726	0.000446468	1.544364623	1.090396184	1.830680437	1.818148984	0.000607506	0.008175738	8.21196E-08	1.19E-08	0.753656298
	1.140251262	1.194523419	1.035802849	0.693707931	0.979579932	1.108431981	1.241995232	0.378174829	0.98868299	1.611636745	2.009340328	1.321797404	0.347961139	0.325257464	0.437134217	0.561073665	0.48375961	0.595549091	0.677630648	0.847289098	0.136456223	0.161944437	0.116960937	0.157741781	4.286834688	2.536677085	1.52218927	2.003356998	3.362090474	1.349453284	1.146958354	1.521692872	38.9092623	15.93575398	11.54677759	20.36642037	0.398421091	0.00193923	0.01069224	0.006129436	1.470183568	1.136891414	1.790276671	1.867792464	0.000238514	0.008176844	5.871E-08	4.15E-10	0.685169349
	1.300470432	1.300472969	0.923492573	0.699748841	0.802630138	1.172915619	1.259077903	0.27088353	1.019118695	1.585918443	1.875292067	1.194149518	0.398960601	0.342821032	0.456482108	0.537682657	0.521515855	0.533483	0.604962713	0.543859375	0.161557879	0.156914263	0.096813436	0.148774767	3.711625824	2.600725652	1.811143487	1.778914928	4.30226073	1.076443217	0.954093733	0.396769095	40.47372632	15.24874828	12.38333878	19.93085221	0.300080768	0.000272202	0.000374617	0.000540585	1.446886928	0.932913436	1.367676426	1.863781654	0.000121368	0.008238235	1.06515E-08	4.66E-09	0.654028961
	1.307874502	1.486544102	0.982322789	0.814097415	0.921645209	1.631170906	0.996643282	0.3951633	0.981388643	1.752798962	1.91492492	1.495802522	0.385176294	0.399158808	0.405116322	0.556801668	0.492801662	0.625427977	0.586720815	0.768329992	0.137630953	0.1520808	0.147703884	0.147569657	4.151764135	2.459154951	1.49801567	1.442476263	3.500797956	1.019324029	1.038427723	0.506204081	38.17469371	14.55995921	12.66377752	19.7190537	0.298178215	0.002059138	0.000164232	4.65E-05	1.474444739	1.51837383	1.978598347	1.770625977	3.50E-05	0.008156369	9.31922E-08	1.41E-09	0.821099693
	1.105992933	1.143603783	1.012351199	1.133817685	0.968579597	2.195345407	1.072977083	0.398178057	0.945717716	1.635677957	2.088575537	1.20020529	0.366768204	0.345678652	0.497200391	0.665119743	0.555402402	0.641106892	0.635089906	0.757613602	0.15422599	0.142054865	0.102785078	0.111966483	4.449358851	2.876360808	1.786704153	1.688331438	4.160793098	0.905386426	1.07904284	0.651898261	40.30545064	15.22917828	11.17916518	22.68746633	0.245435723	0.000182622	0.000782839	0.001615531	1.620344247	1.03197255	1.622633709	1.940915374	0.000329638	0.008129402	1.14408E-08	1.18E-09	0.809018051
	1.071100198	1.190148428	1.288357265	1.111579366	0.912151556	1.260694125	1.206455402	1.813668919	1.022345413	1.697056552	1.74887566	1.47623567	0.359915551	0.351146528	0.473461064	0.66252492	0.499521488	0.593956516	0.688088161	0.606510719	0.140379943	0.154428611	0.10347777	0.13134755	4.847392629	2.55009983	1.330636927	1.340024298	3.334619526	1.208670544	0.965031705	0.067614244	37.77704081	14.93203853	13.79003122	15.65207867	0.351877082	0.006017432	0.000861265	0.000146937	1.312030832	0.965025737	1.79750374	2.114844038	0.004193548	0.008061862	8.10349E-08	5.39E-09	0.772650669
	1.110743912	1.391371035	1.709100943	1.36922264	0.646047255	1.363000836	0.781061521	1.861190253	1.075964587	1.513245255	1.885527187	1.659240715	0.374977534	0.345817295	0.523833752	0.662976907	0.449421361	0.633190841	0.578688854	0.883697277	0.172787406	0.142946172	0.100214872	0.170281977	4.514050992	2.192190911	0.997357957	1.363976213	4.074160429	1.454465567	1.186094292	0.186400749	38.14562637	18.50772776	12.42594795	16.33049715	0.28988926	0.000542841	0.001597543	0.000372973	0.984696291	1.165994215	1.685860469	1.846229949	0.000787033	0.008144672	9.43966E-08	2.34E-09	0.768309535
	1.003476283	1.244549212	1.397933949	1.673498524	0.746156772	1.113798827	0.869263811	2.305254563	0.902384269	1.698754338	1.910230737	1.480623283	0.374944579	0.343784846	0.496314106	0.693756656	0.482780049	0.652224741	0.627816718	0.897560437	0.141644721	0.145686859	0.079858545	0.156920865	4.810071575	2.517733482	1.171067302	1.072523256	4.167792576	1.547878741	1.21596168	0.266816481	41.71831057	15.16517083	12.8388954	19.60168571	0.30475632	0.000262749	0.018754707	0.000196475	1.739683676	1.062250599	2.034541466	1.825093094	0.001408487	0.008172074	6.95813E-08	6.51E-10	0.645884842
	1.279237993	1.364352436	1.198953575	1.304048915	0.524760129	1.124440121	0.824935435	0.466650254	0.902611922	1.676724807	2.224658141	1.339186901	0.378580415	0.326077107	0.500705944	0.637513253	0.443804518	0.549846733	0.655242283	0.497747343	0.150222232	0.160085738	0.116386064	0.159903663	4.135197164	2.252042914	1.147555575	1.155083437	6.143229272	1.147332334	1.690046008	0.194150634	42.92572737	15.18438997	10.59216674	17.58195347	0.334185213	0.003323914	0.00080073	0.000778223	1.432452735	1.025805643	1.613213255	1.967536074	0.000313617	0.008057424	1.05141E-07	1.90E-08	0.771997438
	0.758302577	1.154159212	1.070115132	1.087757463	0.79959724	0.811266574	1.04858865	0.20545309	0.946199443	1.533616494	1.949949103	1.377017326	0.339836078	0.351418949	0.476559741	0.608565362	0.481670903	0.58517227	0.597174989	0.669543889	0.142381143	0.143823695	0.101945586	0.121161863	5.994251979	2.753200603	1.459784994	1.492454954	3.800830644	2.035465207	1.054274742	1.4217181	44.29514277	17.23593135	11.88739732	19.46309391	0.624790667	0.000420067	0.000380912	0.002609859	1.208598944	1.153030759	1.897811529	1.883653011	0.000795156	0.008095736	3.60123E-08	4.69E-09	0.739511429
	0.885617261	1.18654783	1.129765203	0.862142151	0.912438653	0.643615094	1.198196458	0.294294499	0.969050569	1.710670623	2.04890429	1.254663478	0.362140489	0.330178587	0.482482889	0.657057212	0.541489235	0.545258803	0.709582073	0.668566113	0.15474239	0.138910281	0.08785924	0.166035679	4.864930719	2.826519825	1.575081055	1.676384306	3.62582398	2.300021784	1.169824972	0.583167401	41.5853686	14.17151317	10.79049406	20.64002336	0.572677855	0.029010068	0.000152291	0.000207785	0.930493823	0.91607886	1.841945256	1.43269781	0.000583128	0.008148138	2.09119E-08	5.31E-09	0.72294085
	1.038876203	1.213096104	1.041870993	1.107327406	1.145757021	1.302879617	1.322087512	0.141377775	0.903437782	1.679598424	1.93694249	1.346191139	0.339398822	0.362286824	0.464536034	0.684147479	0.5316682	0.609482073	0.684637634	0.631743003	0.127185983	0.172050842	0.120091136	0.175251641	4.955046969	2.548222632	1.66220754	1.641478786	2.800405101	1.381346048	1.153871126	1.660943636	43.07527572	15.60669382	11.48417671	18.99425424	0.402492335	0.015832165	0.001238079	0.002445134	1.618489163	1.00552796	1.9126216	1.711629768	0.000332048	0.008121457	1.60546E-08	2.22E-08	0.71092766
	0.927477758	1.095702384	0.938080584	1.33061716	0.832361252	1.739000295	1.226253927	0.403314809	1.013926511	1.710169362	2.239984507	1.480371819	0.307628822	0.326228585	0.43091333	0.677299368	0.515880916	0.620937169	0.656262928	0.611628726	0.14543706	0.180284204	0.095312728	0.148534835	4.528114063	2.682043801	1.73095136	1.247953494	3.891622534	0.943689056	0.869508665	0.346633298	41.92407466	15.49949883	10.82284924	17.28348643	0.653024318	0.000292885	0.000410554	0.000076604	1.468282331	0.957623553	2.092956441	1.674718598	9.15E-05	0.008157053	2.5619E-08	1.07E-09	0.742333621
	0.901341591	1.185157713	1.412143367	1.094206025	0.674460085	1.519837212	1.745726233	0.664424076	0.962103409	1.497794094	1.868806764	1.38464367	0.362665199	0.348321468	0.458170629	0.610175343	0.48059966	0.620928071	0.703158268	0.772129122	0.154982081	0.13557129	0.112815728	0.140595052	5.300327121	2.556458319	1.103823711	1.500004931	5.150237922	1.221434996	0.76204358	0.43783826	42.42284025	16.75186301	12.01828527	19.28321001	0.567808421	0.00159857	0.00010296	0.000389609	1.68564676	0.947951673	1.774825928	1.79200387	0.000740355	0.008198363	2.14755E-08	1.66E-09	0.859491472
	0.916737097	1.288460242	1.159621324	0.823611742	0.660832228	1.352118175	2.198010218	1.067914499	0.985179566	1.450583921	2.018364542	1.269072564	0.370593768	0.346486218	0.458701522	0.570467452	0.495439604	0.591685875	0.683979156	0.835849228	0.162373363	0.142384314	0.122337434	0.138688899	5.144954691	2.28464181	1.391953819	1.599817352	5.276843552	1.103590647	0.630661425	0.32737552	39.30368718	17.28011597	11.53284112	20.0177522	0.327514818	0.008993669	0.001985246	8.52E-05	1.53722352	0.890905836	2.017212691	1.882138521	0.003718012	0.008164059	1.2523E-08	1.31E-08	0.883941698
	0.912301255	1.268949605	1.285887773	0.702750421	0.789945888	1.364174653	2.450992705	0.314518775	0.885818163	1.538938884	1.924789088	1.181131012	0.329824098	0.355295899	0.502323693	0.608282278	0.465223066	0.58234002	0.653741366	0.552825396	0.139903719	0.165610624	0.118909569	0.127386	5.37253219	2.455302932	1.281918876	1.956903188	3.790937385	1.094283229	0.458390959	0.389337735	43.5417948	17.48900617	11.61071376	21.38991229	0.412143343	0.000585857	0.000550136	0.000467506	1.632823453	1.147520607	1.725555419	1.824133869	0.001426517	0.008143492	1.08694E-08	7.01E-10	0.653041842
	0.82360074	1.143370649	1.159608735	0.970353925	0.944517672	1.21812007	1.544319427	0.268178132	1.027980349	1.491987217	1.817527353	1.352915902	0.345908213	0.340479893	0.476040165	0.6073707	0.4496181	0.597817428	0.71566851	0.547102187	0.136867232	0.137798134	0.110698614	0.145313716	5.163489796	2.825480745	1.434303109	1.472310627	3.585452439	1.380526502	0.965438952	0.526881157	39.90254286	17.47778564	13.08945137	17.18832489	0.414388775	0.001081622	0.001648173	0.018524735	1.923940653	1.023108746	1.97078703	1.610568495	4.19E-05	0.008110711	9.80277E-08	1.07E-09	0.852486859
	0.92251111	1.237657763	1.146610777	0.724500579	1.212582919	1.454462013	1.383849964	0.235294014	1.047513911	1.917028347	1.87586159	1.420268773	0.38756869	0.361262998	0.451042723	0.586368116	0.562811933	0.601494183	0.629437816	0.395413994	0.163957152	0.147777323	0.110329917	0.150378323	5.561540833	2.799549184	1.612819848	2.095996655	3.143569904	1.161156955	0.811733343	0.437914711	36.87992661	13.77885411	12.31454871	17.50383176	0.410039478	0.001647295	0.000572179	0.006839774	1.528737996	0.985989412	1.962789041	2.410146972	0.000844619	0.008168295	9.09237E-08	5.24E-09	0.808803675
	1.230317501	1.109486684	1.699314222	1.124738133	1.178038365	1.44998728	1.054188864	0.296895333	0.94564405	1.783118498	2.252714548	1.248516929	0.393391408	0.311875243	0.516200168	0.593372214	0.53734587	0.619229347	0.673463298	0.667347035	0.136658553	0.152191686	0.111753633	0.126936441	3.368553724	2.926188776	0.924229761	1.172217147	3.029868018	1.077023161	1.02989214	0.518134024	45.20284055	13.84011927	10.40582857	19.92222727	0.483916507	0.005354891	0.000604199	0.001275332	0.964579428	0.999058695	1.533925453	1.82971535	0.000207058	0.008139404	1.79391E-08	1.08E-09	0.783405849
	1.305144546	1.152394437	1.253359956	1.351654501	1.165810382	1.760413504	0.830315927	0.065667542	0.960938938	1.774932604	2.033057826	1.54609893	0.388740063	0.34517151	0.463704131	0.686546582	0.528037697	0.654916034	0.523309493	0.432836813	0.146599868	0.162542168	0.107085562	0.15719691	3.584725975	2.618129532	1.087147477	1.380604835	3.349355259	1.065286788	1.147422155	1.286813599	37.41959371	14.81312557	11.34610901	15.59508713	0.288884232	0.00099983	0.001249561	0.000607716	1.700727192	1.016456387	1.71185118	2.174583629	0.000702988	0.008132909	1.99499E-08	8.50E-09	0.797491049
	1.160455768	1.179146461	0.892198044	1.105875257	0.938083422	1.821658854	0.996499769	0.244180782	0.899928481	1.361048161	2.252344394	1.271683543	0.349540846	0.333412446	0.429960003	0.65180311	0.484399985	0.648345396	0.660626929	0.597250342	0.11709383	0.133081659	0.117580447	0.136736486	3.685417795	2.468794446	1.654641268	1.611825982	3.250453233	1.117891201	1.157089011	0.639715268	44.05141789	18.98292555	10.96850326	18.94156622	0.48339686	0.003422764	0.000347123	0.000292611	1.644636304	1.113215114	1.852586976	1.526101699	0.000639758	0.008182712	2.63029E-08	3.46E-08	0.821144587
	1.165662157	1.163725706	0.93812119	0.917227821	0.939089061	2.046293066	1.117820702	0.378713963	1.011653983	1.628970848	2.104825308	1.153418238	0.376254732	0.31985955	0.41164651	0.633437372	0.471718169	0.648858263	0.569935086	0.865570374	0.140919264	0.157295046	0.122356575	0.130366956	4.293029767	2.85349473	1.76376149	1.565374225	3.407430018	0.888787361	0.98943198	1.149344487	39.6638137	15.42930836	12.0967698	22.33598087	0.379782411	0.003965957	0.000181365	0.001898681	1.372981438	1.045050725	1.663296015	1.892595362	0.016766649	0.008144117	3.257E-08	9.88E-09	0.757631454
	1.058975788	1.393129346	1.249200967	1.106885231	0.754067191	2.000785428	1.805034192	0.173077359	1.014619649	1.625579547	1.84355523	1.36866641	0.336186759	0.33763399	0.478073443	0.627289768	0.519467156	0.632328967	0.694161825	0.527075068	0.163713963	0.154415519	0.10310504	0.137453229	4.206512046	2.332283305	1.23901279	1.466564493	4.051735963	0.882914855	0.850003184	0.61672159	38.83027378	15.38546585	12.81845029	18.61038469	0.392779095	0.005914039	0.000903829	0.000518919	0.887509858	1.089622227	1.79815274	1.926774812	0.001365614	0.008177334	3.57135E-08	7.68E-10	0.710500459
	1.157314217	1.357316858	1.265973936	0.973905714	0.676447017	1.917458227	1.489330395	0.270893213	1.041488237	1.574580439	1.96347645	1.331970673	0.346607442	0.341486862	0.505304846	0.633345598	0.48234447	0.632827058	0.657611502	0.660076567	0.139481627	0.142649913	0.121889263	0.173805423	4.586515853	2.315957372	1.332015765	1.3406899	4.954843647	1.004963137	0.941247711	0.640055889	35.42346077	15.58910231	12.77385208	19.47088496	0.360365608	0.006121033	0.000282076	8.62E-05	2.014188799	1.048612636	1.718024464	1.746238156	0.000703099	0.008159156	5.02731E-08	8.59E-10	0.698662014
	0.98664887	1.418456587	1.003060774	0.79924038	0.925573778	1.595328239	1.20666266	0.200841169	0.99296639	1.782958244	1.823611468	1.359744276	0.362127859	0.351267175	0.459637631	0.615916799	0.53995964	0.5973801	0.62943216	0.550032718	0.134603181	0.177756215	0.112528795	0.122135541	4.969114063	2.12622458	1.690558205	1.401274312	3.577644878	0.916701438	1.018617706	1.074870465	39.40068656	14.75759218	12.7691032	17.46718272	0.308387772	0.000101117	0.000275423	0.002126116	1.083729815	1.427716136	2.143923935	1.958318877	7.94E-05	0.008079844	5.64011E-08	1.02E-09	0.771613367
	1.074548507	1.136008389	1.072566709	1.154516339	0.952532465	1.477092007	1.027564768	0.150572086	0.980676739	2.068290251	1.577097429	1.172135833	0.356149643	0.383144802	0.514839832	0.622118296	0.506823142	0.619184512	0.618408175	0.526806543	0.13780827	0.172503595	0.132454944	0.157665236	4.39747133	2.897565589	1.692587996	1.173248824	3.662462251	1.109297829	0.932755742	0.846267418	41.49376814	12.34764136	14.57896529	22.14912414	0.306897422	0.000712914	0.000688609	0.000166278	1.39161308	1.088033665	1.924073488	1.783187324	0.000256385	0.008215261	9.56688E-08	2.99E-09	0.859803827
	1.088623801	1.062915977	0.976022316	1.595172834	1.008557134	1.110581311	0.704922621	0.244191439	0.957293212	1.739188992	1.877713275	1.482808626	0.366611501	0.354903654	0.417282162	0.721949619	0.511199162	0.585309526	0.526356273	0.421893244	0.126377826	0.129131456	0.097899538	0.157247634	4.844932362	2.844002168	1.471789231	1.17330212	3.816919655	1.608709834	1.477894737	0.343102733	43.43787679	15.32759688	12.73818197	18.02348529	0.445929535	0.001134859	0.000793834	0.000700264	1.056680411	0.955893368	1.761013516	1.822519452	0.000146184	0.008178461	1.21835E-07	5.81E-10	0.786770919
	0.970934782	1.145862998	1.004272456	1.037894943	0.795624495	1.099222166	0.985992037	0.918935022	0.937608702	1.606966396	1.821093158	1.354008309	0.369969803	0.359711146	0.41105063	0.6037662	0.510507771	0.575697349	0.573607043	0.883626434	0.138295097	0.151202626	0.081189028	0.127665152	4.64528188	2.792195807	1.587803592	1.441680259	4.084704996	1.416525289	1.085157001	0.903376282	41.88202475	16.34115121	13.03924165	18.47321924	0.654638088	0.002076673	0.000177163	0.000129366	1.721382815	1.15540673	1.681330176	2.109490792	0.000437801	0.008171665	1.31761E-07	9.08E-10	0.746859345
	1.108274599	1.296394716	1.222560567	1.008753024	0.714941186	1.533136448	1.08009463	0.276358568	1.020909356	1.750070853	2.009291656	1.301172014	0.342864684	0.330276454	0.468065643	0.571068432	0.508040887	0.655761357	0.642419889	0.552722695	0.153243396	0.152781306	0.090811678	0.162410333	4.880969109	2.537762815	1.4036894	1.51802735	4.048565231	1.106701597	1.101019089	0.483877559	38.93968316	14.41329914	11.35935182	19.38023046	0.439620387	0.001008173	0.000389626	0.000176307	1.09839296	1.213426008	2.014483392	1.766602973	0.000345313	0.008105043	1.05508E-07	1.05E-09	0.76217657
	1.067558517	1.202675431	1.108272638	1.259426965	0.592249748	0.991236158	1.609223899	0.185605548	0.991648648	1.587949297	1.913099215	1.294866314	0.324168452	0.337954078	0.438020651	0.660357545	0.437006838	0.571588514	0.686459427	0.562310874	0.160839862	0.15042703	0.10201858	0.162719242	4.365133386	2.57510207	1.476563149	1.288374513	4.775707724	1.340711066	0.846033764	0.601644165	40.82843229	15.99898507	12.74802287	19.79256684	0.439038251	0.000895886	0.003405842	0.000387327	0.981181033	1.093032462	1.952348199	1.532958593	0.000116713	0.008139521	1.03475E-08	1.62E-08	0.751389928
	0.850213255	1.05730891	1.34235278	1.136384144	0.802483642	0.996904794	0.984599686	0.155389463	0.928945812	1.707291679	1.828705517	1.312384282	0.326239082	0.298158442	0.472426741	0.596785392	0.450748003	0.605322642	0.654062634	0.56520888	0.150311128	0.175182361	0.131122545	0.148136632	5.902478004	2.794390273	1.178687006	1.223729614	4.129522502	1.641955196	1.262439246	1.312098852	42.28102861	14.92513765	12.42984451	20.02838062	0.33983185	0.000598949	0.000654649	0.000552841	1.217923912	1.036017042	1.357006028	2.03407134	8.51E-05	0.00809666	8.78541E-08	6.57E-10	0.761240795
	1.115090273	1.038641394	1.187016038	1.141672117	0.918218575	0.839794052	0.781700791	0.113987246	1.067850423	1.701985477	1.999806402	1.281246677	0.409320955	0.329704099	0.465755152	0.658563545	0.557316564	0.54356614	0.496695377	0.337692722	0.167650971	0.143913119	0.118925208	0.178000576	4.524835485	2.864963839	1.408887908	1.508678506	3.513008855	1.825843117	1.117417089	0.938809926	37.19602429	14.16189776	11.59542925	19.39695153	0.229731446	0.007542927	0.00023576	0.005547473	1.282187122	0.914468757	1.431806051	1.535978776	3.43E-05	0.008149564	7.98337E-08	3.11E-10	0.836033125
	1.14892069	1.168158521	1.222240448	1.23896461	1.096748556	0.915193724	0.976122728	0.304046169	0.927513831	1.655759302	1.836272797	1.337417933	0.342246075	0.329509564	0.537461721	0.656634688	0.561670217	0.574576601	0.607633059	0.604131571	0.135299024	0.138225459	0.109593255	0.153709174	3.68121818	2.558141684	1.405712537	1.270453077	3.014107718	1.552623102	1.02736433	0.481123629	42.48619002	15.88536575	12.10392776	19.684429	0.309979077	0.000281564	0.003636668	0.000179957	1.868194769	1.169504115	1.886626613	1.756961809	0.000235132	0.008180601	5.82195E-08	1.30E-09	0.803667047
	1.095340824	1.015420552	1.106888592	0.618617517	1.023208098	1.079468831	0.779024541	0.444836527	0.98876973	1.529903189	1.88235998	1.433695442	0.352856108	0.344757364	0.41587699	0.583284977	0.489295388	0.576649558	0.500520191	0.826920537	0.132229146	0.178834594	0.104598873	0.164450252	4.3974992	2.898646457	1.249699159	2.00041851	3.066226512	1.347400613	1.150357554	0.552115033	40.85842168	17.10692403	12.49830999	16.57144944	0.427211137	0.00021674	0.016921538	0.000153649	1.630954962	1.0565124	1.724153437	1.640009937	0.000511086	0.008247033	7.08428E-08	4.76E-10	0.812855898
	0.942046995	1.151559516	1.011970193	0.905537706	0.905743178	1.234400291	0.980112391	0.519588192	0.981803081	1.611362415	1.758351977	1.293324813	0.347806571	0.309176483	0.468037185	0.602113913	0.515969675	0.597423478	0.646858349	0.482008855	0.157066283	0.144262247	0.111745023	0.158719251	4.615351838	2.684853245	1.407157455	1.405870344	3.321147848	1.188558354	1.155146758	0.293276614	41.02835122	16.45173442	13.45048542	18.5572235	0.463685903	0.005722117	0.000881851	0.001815391	1.498048506	1.246260974	1.804439681	2.056136885	0.000982133	0.008213147	3.04237E-08	1.83E-11	0.853470001
	1.058924657	1.317064411	1.356836487	0.639344124	0.726085334	2.018988243	1.462030675	0.237663225	0.946038672	1.381562089	1.761698107	1.457108935	0.336110321	0.341856468	0.492933659	0.61586991	0.450658626	0.651056768	0.680205333	0.453052142	0.11723577	0.131274665	0.098263906	0.115086009	4.758737632	2.29176952	1.227319624	2.20276455	4.087564232	0.884913423	0.940175834	0.439174919	37.99183948	17.86258088	13.79656324	17.14453995	0.547174645	0.000481887	0.000166595	0.000364166	1.563254713	1.161450265	1.533306744	1.704793404	2.95E-05	0.008088875	3.16643E-08	5.14E-10	0.80507395
	0.921070462	1.250643057	1.012201607	0.626542003	0.887505928	1.389240759	1.292074739	0.167079679	1.019970821	1.719222017	1.869396212	1.43381068	0.356299458	0.335787996	0.488285436	0.578908235	0.492701337	0.642045522	0.671186708	0.561437603	0.157520886	0.135645462	0.107343465	0.147319411	4.788963233	2.545837515	1.74009931	2.226236513	3.326862204	1.140326682	0.981627194	0.487175536	38.94143262	13.76960148	12.37364861	18.13431354	0.505975617	4.89E-05	0.000424105	9.55E-05	1.544818991	1.002767152	1.67929917	1.838368399	1.58E-05	0.008046004	1.79767E-08	8.33E-09	0.643579999
	1.022133975	1.318891507	1.154980843	0.55929697	0.758886953	1.293255052	0.925537743	0.234351912	1.009140217	1.747178878	2.244840014	1.540526159	0.403570377	0.337008376	0.489338236	0.612688056	0.558443231	0.61077225	0.531937172	0.548714153	0.143597939	0.200587393	0.096861307	0.145308035	4.910511849	2.457462606	1.461014964	2.313355045	3.954843287	1.072222846	0.998179438	0.659680321	38.08063575	14.16632486	10.51958201	17.30343801	0.645870982	0.000962579	0.00440163	0.005441064	1.07985666	1.16515787	1.857149298	1.719154632	0.00018681	0.008076111	1.15015E-08	1.19E-08	0.747512137
	1.271043791	1.221087581	1.057898766	0.71803841	0.82726687	1.696199595	1.254317895	0.281142159	1.020157063	1.830337212	2.021846091	1.593297561	0.354339834	0.329837053	0.494714808	0.560397843	0.481994919	0.677049614	0.664579863	0.700987878	0.1261005	0.153248192	0.114101893	0.147003846	3.838909191	2.396929408	1.57629857	1.7190042	3.338224768	1.115424791	0.875375843	0.693276955	39.30009263	14.35993979	11.6040904	15.6110927	0.309574451	0.006671375	0.000227264	0.00032933	0.993181452	0.9878015	1.896312541	1.933817814	6.77E-05	0.008180694	1.56759E-08	8.39E-10	0.754474445
	1.038664077	1.195713242	1.713134741	0.702592293	0.979069872	1.41501801	1.853505512	0.19186294	0.993638357	1.38978549	2.115371175	1.396030902	0.349394464	0.377219346	0.474025973	0.527690556	0.526641315	0.633738716	0.652101169	0.631129226	0.138286465	0.130244195	0.104022715	0.129894785	4.366277925	2.822352098	0.970914021	1.680644262	3.514366073	1.360859838	0.603827393	0.641340704	41.77896412	19.76657235	11.25054097	19.4001635	0.411274489	0.002148386	0.000279512	0.000228402	1.191990651	1.025223727	1.619967008	1.976983218	0.000953715	0.0081302	9.42743E-08	1.10E-09	0.754023183
	0.935995236	1.314544765	1.157063336	1.013752741	0.89289769	1.403332873	2.246959868	0.170991527	0.976069709	1.409164259	2.07149551	1.514723382	0.404619132	0.331930133	0.443516357	0.605553451	0.465979508	0.594039357	0.720946301	0.248434775	0.141997374	0.170627443	0.126514551	0.145633979	4.69678631	2.353401444	1.377536949	1.380794519	3.286745824	1.079008109	0.574810219	0.416301929	39.84347417	17.3961469	11.28682486	16.39954481	0.595657453	0.005017657	0.000185134	0.002369708	1.835533646	0.981017173	1.674069686	1.858425028	0.000447315	0.008154275	1.25959E-08	7.30E-10	0.676370275
	0.911610202	1.257308437	1.082870701	0.833541237	1.051999724	1.320627693	1.54431208	0.43124521	0.885231728	1.843950454	2.079824479	1.279980928	0.364240263	0.348776322	0.502590517	0.620350911	0.489835854	0.649517019	0.637045704	0.701990984	0.136350676	0.14451263	0.120406201	0.14398553	5.099088182	2.433890018	1.57282845	1.634536948	3.117392511	1.24076756	0.674834257	0.478168764	41.89729412	13.38828633	11.69268205	20.44480494	0.471288834	0.002109166	0.000475657	0.000632744	1.537275316	1.11682582	1.603496751	1.63810297	8.12E-05	0.008125376	7.68731E-08	8.81E-09	0.733518875
	0.985831843	1.267464477	1.166672358	0.846852	0.983948285	1.350343381	1.020588536	0.253718122	0.982664321	1.865064155	1.892781717	1.414755735	0.333054571	0.349222464	0.491938976	0.588414586	0.50030263	0.611482614	0.668020111	0.668450449	0.143278179	0.132004749	0.099638875	0.113726823	4.777236364	2.547796735	1.565179976	1.649264594	3.051071983	1.251040031	1.230526805	0.703612017	41.11602403	13.48958985	12.90253176	17.2154971	0.509987001	0.002828752	0.001377707	0.001134006	1.142799232	1.031655385	1.787156051	1.748793788	9.83E-05	0.008170752	5.23811E-08	7.15E-10	0.790662426
	0.982103871	1.143959895	1.007454326	0.596128597	0.709671856	1.289223919	1.292522824	0.132997554	1.005929977	1.726991651	2.115755754	1.504814675	0.340206174	0.313723098	0.447488194	0.494801232	0.469332488	0.589163441	0.683393627	0.547211325	0.153521423	0.129941536	0.128826817	0.163129159	4.454487208	2.416773357	1.579667347	1.988807047	3.79011949	1.289411592	0.901850642	1.128626225	39.22956842	14.3033735	11.19049943	16.49700051	0.670392677	0.000271329	0.0005531	0.00017038	1.586910559	1.208107	2.290231997	1.785335762	0.000294087	0.008149227	4.22199E-08	1.29E-08	0.742072764
	0.997050672	1.302969063	0.967958869	0.862481689	0.782178999	1.113343561	1.574597964	0.474248261	0.954902599	1.859303129	1.777230439	1.378160053	0.35971778	0.343518525	0.461507962	0.588553672	0.495631452	0.592933085	0.707497443	0.708403489	0.164291645	0.144748747	0.120454107	0.132566244	4.806726117	2.5881012	1.79279031	1.618758703	4.526288969	1.54543279	0.754898783	0.240405049	40.76319272	13.60042309	12.75693936	18.71337952	0.397690633	0.000496216	0.000564828	0.000592819	1.568103563	0.924320682	1.598944824	1.611389717	0.000355582	0.0081632	4.08513E-08	7.89E-09	0.847214692
	1.138154892	1.03704887	1.004583743	1.109878798	0.72838831	0.967607968	1.896436616	0.133240269	1.039105427	1.721715851	1.551274197	1.218480896	0.378602718	0.372187847	0.452300295	0.650933813	0.459472251	0.584031088	0.667689511	0.607924335	0.160258067	0.15241617	0.084093785	0.158019151	4.175551068	3.078659945	1.439117617	1.359563926	3.767030461	1.464804434	0.706705724	1.058868075	39.0660797	14.63985666	14.11873668	21.32207158	0.290677078	0.000996117	0.000945126	0.000126815	1.697390405	1.130717046	1.594076068	1.865746112	0.00120327	0.008111548	3.3121E-08	2.01E-09	0.716789
	0.911610814	0.982537293	1.125996427	0.964144178	0.97395981	0.988764593	2.140656979	0.430911489	1.002646049	1.676154638	1.725204258	1.116061486	0.354077086	0.330086739	0.482851091	0.621078221	0.530482051	0.596921201	0.704410816	0.740361214	0.159641138	0.111954514	0.086290366	0.150082958	5.338274057	3.179079772	1.348754176	1.579251563	3.437936782	1.822869723	0.774144542	0.416351345	39.91349771	14.84220321	13.94137966	22.0594967	0.344027427	0.00140279	7.54E-05	0.000376753	0.992694074	0.971692499	1.56721604	1.805559263	0.000488544	0.008121169	1.81311E-08	1.56E-08	0.766400488
	0.960575666	1.229292733	1.077313719	1.079419222	0.771141736	1.127323377	2.142312511	0.444658337	0.977700961	1.602270741	2.187130693	1.51721902	0.353909196	0.329489895	0.471453698	0.624155319	0.483093939	0.642201598	0.648326343	0.829949464	0.12608293	0.151467419	0.086014046	0.140191214	4.874566497	2.391434085	1.580589386	1.242003334	3.922399653	1.451495134	0.450587431	0.98901894	41.96048187	15.34559503	10.90348114	17.94104071	0.529420001	0.001437828	0.000421251	0.000282746	1.588822687	1.035934225	1.850183443	1.620823499	0.000640397	0.008071856	1.34443E-08	2.81E-09	0.73232006
	1.074589398	1.3289591	0.982267478	1.235606377	0.711376017	1.059853236	1.139365262	0.179892122	0.781575891	1.95733533	1.950485607	1.503318726	0.363963143	0.323828936	0.438796798	0.667514853	0.485093811	0.591325848	0.61402005	0.4800352	0.145627709	0.157247388	0.128693718	0.142544659	4.289491179	2.451586058	1.616941164	1.42954501	4.124864179	1.454095531	0.927796158	0.592394203	48.52693168	13.04068054	12.16445036	17.64806862	0.331523131	0.000196014	0.000388169	0.000136961	1.627219452	1.094804049	1.551792255	1.624301318	0.000404596	0.008163176	9.31038E-08	2.64E-08	0.838469778
	0.988375702	1.335712885	1.340789467	1.116588957	0.921384277	1.348597332	1.41353791	0.111826612	0.999249097	1.705828032	1.941715058	1.332778414	0.364339763	0.39254525	0.456355722	0.626766801	0.511342732	0.608641357	0.660447073	0.226280322	0.146120789	0.158070285	0.131544379	0.121582468	4.936426947	2.40081009	1.139949621	1.251855518	3.132958173	1.211788875	0.880992278	0.951015094	38.60584671	14.30462498	12.21513352	18.79419238	0.248901377	0.010773327	0.000859451	0.000273725	1.002945984	0.934027408	1.80241336	1.524545189	0.000189917	0.008147828	1.0168E-08	7.07E-09	0.77601867
	0.9923584	1.147061554	1.290265008	1.149997728	1.07216245	1.093540538	1.271252783	0.365115527	0.983227684	1.375124955	2.28780493	1.354264768	0.323530731	0.304555711	0.506540779	0.64245393	0.517230736	0.57541557	0.709682829	0.715893829	0.151241042	0.132720901	0.141159221	0.117071843	4.56763825	2.754883073	1.382385704	1.329529132	3.068260602	1.512425871	0.9996658	0.623074567	39.19797614	18.89512422	10.56082636	19.06133478	0.26002404	0.000390526	0.002210044	0.000110919	1.398460377	0.948490339	1.801241774	1.731990293	0.00071025	0.008158838	1.41012E-08	1.51E-08	0.659986649
	0.847397515	1.301085093	1.610228007	1.168972784	0.767482749	0.932446984	1.408481491	0.19351518	1.03630318	1.527468637	1.781828067	1.726589771	0.323603612	0.355712128	0.490901642	0.668757741	0.486536596	0.567416896	0.645029944	0.538839985	0.15809979	0.160016786	0.122070893	0.150484693	5.177060884	2.276306427	1.059851019	1.405108532	3.874879502	1.620314298	0.953739797	0.661802441	39.14350671	15.48553536	14.27822993	14.43222478	0.295163147	0.004992256	0.000186884	0.000919758	1.39608505	1.051212327	1.757923187	1.876204942	0.00028859	0.00812551	5.77713E-08	8.34E-09	0.725824812
	1.120137999	1.424117453	1.200976267	1.166224906	0.786968765	0.738632788	1.561812245	0.112126438	1.005735493	1.609716688	2.171434201	1.182742054	0.379379714	0.364618281	0.433902364	0.637064753	0.53848343	0.510182118	0.616254427	0.47829743	0.148574685	0.146151322	0.111917906	0.139321478	4.488420773	2.178146647	1.232516964	1.508803556	4.067174831	1.864573171	0.718480156	0.737714408	35.94876014	16.27937344	11.05815676	19.39068836	0.406387927	0.000294669	0.029558813	0.000112712	1.427726663	1.326184648	1.551637965	1.71795979	0.00046297	0.008161334	8.08524E-08	7.74E-09	0.782448457
	1.124535612	1.265103934	1.543162233	1.106658393	0.972599111	1.387870508	1.778030051	0.152131033	0.917259036	1.619470804	1.77449527	1.361851932	0.352716126	0.34979806	0.534506252	0.642622941	0.472155011	0.645634728	0.676680268	0.23415822	0.127883387	0.176239508	0.099931684	0.170014617	4.176884766	2.657557959	1.20549878	1.360347118	3.261150633	1.246977543	0.689577424	0.576172317	44.16871928	15.52879421	14.00680673	19.54663621	0.361569504	1.98E-05	0.000387761	0.000579635	1.428598614	1.120805912	1.483707174	1.783307526	0.001380997	0.008101466	5.71987E-08	3.72E-09	0.707882463
	1.091099781	1.304095582	1.33229529	1.097233646	1.067921949	1.612811504	1.393783959	0.271530632	0.952646841	1.717577269	2.083091898	1.243803195	0.362790099	0.336051648	0.496747766	0.589292324	0.534072555	0.617793658	0.626940384	0.71814237	0.124128656	0.154418158	0.112008455	0.159673457	4.024170739	2.5756357	1.093179043	1.123020012	3.240214276	1.156531852	0.844866714	0.628356566	42.28285497	15.85941401	10.43834052	20.23118137	0.35260132	0.000469609	0.000205894	0.00019049	1.335734541	1.028583958	1.828987667	1.704552318	0.000488108	0.008137163	4.98361E-08	1.16E-09	0.770537583
	1.102342775	0.917678906	1.42467129	0.747149179	1.036411136	0.960406352	0.905019251	0.215045564	0.996629499	1.668643155	1.855056491	1.326122586	0.331077329	0.279320372	0.527059538	0.578297217	0.510561464	0.579443414	0.605262471	0.623425308	0.146158654	0.151615144	0.100986263	0.100850839	3.538078895	2.987252922	1.247252015	2.188420987	2.700375911	1.416749428	1.00566733	0.733750491	38.01719904	15.41426247	12.85947266	18.45173281	0.477372315	0.000131868	0.002677984	0.000325748	1.064766715	0.939387779	2.015213134	1.809051636	0.000327014	0.008110817	3.3163E-08	1.75E-08	0.764695039
	1.108440298	0.997020186	1.175270808	0.987727102	0.758258217	1.399772502	0.714827518	0.137122731	0.930160911	1.718433219	1.971353874	1.268601968	0.385579598	0.352662492	0.497049573	0.628118466	0.444439776	0.65325689	0.534703966	0.507366817	0.140068613	0.135258496	0.114732169	0.181206105	4.412013204	3.120488566	1.600934963	1.453456354	3.389085133	1.374081228	1.540362041	1.188527151	42.40177775	15.22881331	12.51046993	18.8284137	0.355473228	9.80E-05	0.010052505	0.000192788	1.52829868	1.015844276	1.872278423	1.915443852	0.00059432	0.008175118	2.87865E-08	1.84E-08	0.820568506
	1.035011284	1.097528519	0.791836794	1.065779165	0.639105066	1.38095634	0.726533226	0.101130591	0.969234962	1.604745614	1.803608123	1.371043477	0.35271644	0.337509946	0.488437223	0.637086124	0.453170034	0.63798724	0.591534783	0.691830832	0.152341713	0.13418802	0.116676447	0.192022912	4.751045655	2.895477186	2.023179387	1.392708548	4.170366353	1.376769333	1.278166043	1.127454878	42.21023195	15.89618475	13.17229885	18.281492	0.485930799	0.011706627	0.001799363	0.000113943	1.343593109	1.132063701	1.458730551	1.897429382	0.001008856	0.008090455	1.7929E-08	1.24E-09	0.760681038
	0.952774686	0.884023517	1.089075245	1.205573534	0.746976145	1.297978576	1.013592698	0.20483877	0.777457697	1.730520249	1.99846012	1.292987998	0.367836278	0.287812203	0.463120712	0.622680073	0.519742838	0.622446968	0.671604068	0.535175797	0.1282272	0.161540207	0.102613656	0.144232993	4.851021295	3.220755865	1.355632424	1.372137905	4.669246612	1.245430574	1.176105613	0.454307788	51.61695197	14.25237647	11.44069348	22.09663484	0.599518068	0.000405505	0.000116107	0.039487812	0.986125083	1.040481708	1.763158308	1.958614399	0.000101153	0.008222331	2.98925E-08	1.58E-10	0.750088409
	1.138071404	1.035081064	1.156935673	1.126152853	0.768367546	1.455078299	1.116131231	0.150370231	0.956349125	1.565460576	1.813195302	1.284408553	0.403986135	0.321456188	0.469516665	0.637080789	0.441266099	0.594419043	0.582339956	0.636052043	0.150745439	0.125756339	0.114645351	0.127920895	4.118308227	2.85803345	1.412160371	1.312958879	4.022406535	1.081736082	0.991463749	1.004320218	42.02674405	16.47872037	12.47037973	20.00044004	0.530432904	0.000546523	0.001989189	0.000241222	1.672153379	1.047693528	1.704824256	1.711513775	0.000207088	0.008086398	6.10976E-08	1.03E-08	0.811126004
	1.167980137	1.148678376	1.063223847	1.063938702	0.76567915	1.48267415	0.802462048	0.116938589	0.932996219	1.523023447	1.824606552	1.745002632	0.371457934	0.343471193	0.433315572	0.591977269	0.490331456	0.581097542	0.56268787	0.645353081	0.124436025	0.169577181	0.104325006	0.182246037	3.928078197	2.809010257	1.258061223	1.268725702	3.888713764	0.964697995	1.303213833	1.062252709	39.15742671	16.30329897	13.15007885	15.00936063	0.490573404	0.000579012	0.002352317	0.000568563	1.663871741	1.249954025	1.873189201	1.86469996	0.001787425	0.008164967	4.55906E-08	2.21E-08	0.858696725
	1.100861583	1.192685816	1.155125037	0.951305532	0.87083043	0.990323896	0.83713579	0.070902054	0.930518547	1.466431177	1.99017938	1.381861917	0.363529116	0.35520964	0.446864046	0.582292307	0.494331335	0.576473226	0.578047762	0.345309498	0.133365481	0.130885641	0.120343743	0.164495184	4.096250741	2.532355487	1.30905295	1.647785999	3.493484574	1.554892614	1.261536442	0.865439568	41.12588186	16.97830477	11.25593208	18.1304344	0.916033107	0.00058705	0.000133093	0.000170249	1.549329386	0.863364462	1.911421736	1.600322216	4.35E-05	0.008163884	4.8338E-08	1.60E-09	0.801294653
	1.11572567	1.206397328	1.056445663	1.137164651	0.777207811	0.991471023	0.903528746	0.202899177	0.926078927	1.712223538	2.134558245	1.340395903	0.366082959	0.327140308	0.467596374	0.602769527	0.461061498	0.589148321	0.573292584	0.526351974	0.145977403	0.147180035	0.129553073	0.139650589	4.490024758	2.511317929	1.590235068	1.22572436	4.04625931	1.378596227	0.992511133	0.534281084	42.58198652	14.39928535	10.71865178	19.41280216	0.489971693	0.000351048	0.002136894	0.000145753	1.038040475	1.232530848	2.192805461	1.761161932	0.00035865	0.008051764	4.04199E-08	7.26E-09	0.841364801
	1.021345353	1.243845182	0.907135501	0.957804641	0.772724484	1.507044563	0.921076898	0.191808479	1.061205051	1.624790986	1.888054055	1.536320648	0.339073064	0.334718903	0.423092179	0.584727953	0.43698776	0.587330943	0.602853293	0.530577174	0.166170717	0.17845112	0.100934995	0.14315085	4.592334062	2.551205931	1.501609454	1.441857151	3.394871882	0.974912669	1.031104842	0.572107762	38.49306875	15.8811695	12.60874549	16.92957913	0.385851553	0.000270881	0.000692438	0.000149199	1.417193123	1.126871631	2.082628883	1.500004644	0.000716722	0.008172175	1.17324E-08	2.17E-08	0.778866111
	0.900414402	1.29061038	1.116683934	0.76288623	0.817703099	1.453342456	1.260036275	0.247148492	0.94362375	1.409277421	2.08621687	1.229473883	0.318069007	0.350226814	0.4378006	0.615673102	0.455278471	0.646682529	0.628693072	0.544149057	0.117354772	0.172993796	0.117276732	0.162755445	5.141215708	2.426974366	1.269757428	1.891068042	3.583747454	1.135874228	0.912009568	0.403897119	41.15737749	17.58766063	11.96877459	23.07936515	0.307154982	0.000207844	0.000566461	0.001101303	1.651832991	1.209021757	1.877002681	1.802664328	0.000543039	0.008196211	8.21043E-08	1.31E-09	0.698621242
	1.047435337	1.078150906	1.884524249	1.085187139	0.733889453	1.012009055	0.948087316	0.084317715	0.908176252	1.756128379	2.029385074	1.75865094	0.360496546	0.339190843	0.485663833	0.645350343	0.474937812	0.625315665	0.624642318	0.286372762	0.132114446	0.16137067	0.113917203	0.143063327	4.906931169	2.672384178	0.835885859	1.527635156	3.997108788	1.50622331	1.350074283	0.845749749	42.52436671	14.09182894	11.22391917	14.8763417	0.263463473	0.000195729	0.00080906	0.012425372	1.415183099	1.045459594	1.672628149	1.692011963	0.004408886	0.008147568	1.31928E-08	1.11E-09	0.846302223
	1.331209186	1.221225708	1.520876077	1.163608833	0.787809724	1.036309208	1.069395219	0.435248461	0.944715069	1.331014304	2.054437516	1.578423144	0.348059793	0.335745343	0.476470368	0.659549238	0.436446717	0.554072927	0.573406506	0.828261235	0.151985146	0.148687773	0.109830971	0.176954163	3.775637741	2.528542425	1.075545549	1.252714838	3.555421789	1.135845563	0.90568266	0.681368483	46.08457653	19.82513427	11.93475748	15.56787596	0.459246537	0.013304356	0.000340728	0.000289709	1.546012797	1.086809585	1.571440178	1.75411391	0.000432337	0.00810605	1.8092E-08	4.88E-11	0.762056104
	1.277732649	1.19607345	1.421851725	1.002390395	0.656662361	0.961853627	1.171698933	0.532770767	0.960877916	1.489845759	2.066873534	1.467875375	0.401211814	0.350624853	0.479470662	0.643789812	0.475051099	0.550546042	0.66712197	0.830506171	0.131816223	0.160362356	0.106870254	0.143618449	3.650043698	2.553782817	1.170523656	1.407927146	4.726654579	1.511492115	1.063218286	0.602234726	44.32664475	15.87005404	10.84538594	16.81158497	0.525097993	0.000674331	0.000129374	0.000186643	1.448321658	1.273568341	1.505034156	1.887130951	0.00033076	0.008204198	4.83368E-08	4.64E-09	0.655274656
	1.102685924	1.361176365	1.32182494	0.929837418	0.577574667	0.891872475	1.158616479	0.193943701	0.97069467	1.701533055	2.15261336	1.308074416	0.408920006	0.337680972	0.497650515	0.584372019	0.406630231	0.587177367	0.674151102	0.571962389	0.169668812	0.144406379	0.096127061	0.172117703	4.497248459	2.270555988	1.077906203	1.402231977	4.151544905	1.664873389	1.151413358	0.961523915	41.37469916	15.31699144	11.10595642	18.17565778	0.557662941	0.000542792	0.000289442	0.00055363	1.262125762	1.236844164	1.725727422	1.674343325	0.000256333	0.00811096	6.10184E-08	7.96E-10	0.82321828
	1.034268167	1.146777742	1.11469796	1.092845001	0.925199324	0.870548448	1.301057722	0.236853686	1.009453663	1.716030039	2.185723793	1.237378409	0.36704433	0.348611468	0.41042961	0.641193839	0.484667118	0.566039108	0.667436265	0.522599709	0.138312879	0.151559026	0.112307333	0.10089255	4.631136389	2.773621254	1.44362759	1.293411734	3.632453297	1.617941918	0.823169982	0.68968971	39.47266028	15.29503939	10.79672404	21.94810168	0.578336226	0.000623938	0.003358527	0.000442891	1.437756517	1.208651513	2.150531399	1.847282381	0.000553521	0.00808811	7.24412E-08	9.91E-09	0.795013822
	0.968550481	1.241460532	1.157643167	0.710786463	0.976338691	1.155771222	1.098538242	0.204983885	0.973913838	1.683007531	1.938153955	1.446725766	0.355294204	0.348696099	0.488874626	0.569877318	0.502954964	0.560440525	0.646574593	0.28435567	0.155953877	0.143078203	0.105226509	0.151658333	4.699891402	2.446661615	1.40623004	1.79549329	3.038778529	1.386164202	0.999211806	0.58727318	41.0283617	15.47760805	11.33936619	17.74518929	0.632229177	0.001580223	0.011818953	0.000200353	1.272205764	0.955546246	1.504045203	2.106515589	0.00231919	0.008042274	8.18771E-08	1.30E-08	0.740076648
	0.982588292	1.326477785	1.385336361	0.855006757	1.079977959	1.042987716	1.442577223	0.140765055	0.916327882	1.568419168	2.006887289	1.246480436	0.2934156	0.346900339	0.53713135	0.6211899	0.502958278	0.553448903	0.658504863	0.295887536	0.116051178	0.174926449	0.120768034	0.141097221	4.685397777	2.239305845	1.231965253	1.560068753	3.12035227	1.758906418	0.811589111	0.897837506	42.73762363	15.4897685	11.36975315	19.79160862	0.502318236	0.000344196	0.000531341	0.000288833	1.018166692	1.152197138	1.547352757	1.650435664	0.000123843	0.008030403	6.82774E-08	1.29E-08	0.786610829
	1.318333157	1.134311568	1.313307828	0.87621522	1.035749152	1.144546241	1.364193648	0.309089369	0.984035328	1.67161579	1.756752998	1.271311815	0.334445885	0.335044379	0.47192602	0.605182942	0.491219546	0.580182598	0.697418402	0.694203915	0.147624169	0.151246175	0.097786452	0.138856119	3.516449219	2.637628031	1.336531442	1.493523873	3.100879287	1.372656021	0.942642896	0.633211158	39.46998805	15.55289422	13.37361939	19.36541523	0.521278595	0.000879119	0.000832124	0.00011431	1.830673426	1.113212323	2.033012557	2.153710916	1.73E-05	0.008187536	6.84916E-08	1.56E-08	0.844721485
	1.124377229	1.419046873	1.350443106	0.704487786	0.68170146	0.713770613	1.362056127	0.387749009	0.99850963	1.331699897	1.810253524	1.533599489	0.392943349	0.343602393	0.472398973	0.582317576	0.502965265	0.548964416	0.585027998	0.743524683	0.150226329	0.153321281	0.121909063	0.158399888	4.237134718	2.283300385	1.212322105	1.804741701	4.573368465	2.06393184	0.62220869	1.06649308	39.90541747	19.04834908	12.65204066	16.67575199	0.681900213	0.000210232	0.014631659	8.34E-05	1.660887983	1.173304337	1.754634882	1.532555473	0.000150459	0.008123034	9.22798E-08	1.02E-09	0.775089352
	0.838757261	1.231830541	0.929250932	0.699973546	0.878748897	1.477012136	1.189899181	0.2000314	1.024545936	1.671155765	1.811797424	1.147873328	0.360724333	0.341064511	0.432655045	0.578185563	0.495867494	0.652339532	0.670797599	0.516070974	0.151303714	0.163134569	0.106287794	0.148373902	4.599842121	2.691256702	1.485378864	2.198207863	3.890603464	1.2115112	0.994603904	0.619471851	39.63463458	15.022156	12.59887283	22.52329571	0.72991186	0.001720104	0.000178713	0.000226299	1.573068396	1.044545069	2.018617943	1.515272904	0.000358518	0.008164277	4.51633E-08	2.10E-08	0.743127612
	1.213402765	1.129967579	1.073650093	0.635871279	0.712526146	1.288203936	1.081930782	0.129349524	0.826207017	1.508888549	2.301518517	1.546830758	0.330050898	0.304100615	0.413943697	0.577355796	0.475721728	0.611771927	0.616216409	0.538956562	0.145066472	0.153991506	0.114176442	0.166836721	3.716829336	2.539120418	1.255304185	2.071714394	4.207106433	1.205582272	1.150038095	1.243667208	48.68593458	16.41772424	10.14837636	16.47825246	0.3625267	0.000957756	0.000215394	0.000366331	1.715027811	1.241876243	1.601152496	1.653097549	0.002011282	0.008137129	5.9314E-08	1.04E-09	0.790248805
	1.188579268	1.16745263	0.985288062	0.657134549	0.852445779	1.400905023	1.205477872	0.27547873	0.955127127	1.723025613	1.958486713	1.294982544	0.357376603	0.365320493	0.455208657	0.583903597	0.511646265	0.636798145	0.641221516	0.406929325	0.152686501	0.144416114	0.126438124	0.156626893	4.108161254	2.719378962	1.513440591	2.174786884	3.706776273	1.174158667	1.003528651	0.321422415	40.2945148	14.57111301	12.55916587	21.35245546	0.340572292	0.000647513	0.000311067	0.001142676	0.904247456	1.229604006	1.851468294	1.773609769	0.000956514	0.008151516	7.10441E-08	1.01E-08	0.733182858
	1.114941102	1.12867514	1.079848994	0.801317208	0.761573036	0.633277344	1.218808839	0.12966004	0.913446439	1.685419043	1.857761572	1.34891979	0.367923316	0.377884578	0.459800431	0.62686059	0.435148812	0.50933883	0.640817796	0.299910616	0.149562768	0.157612034	0.135146075	0.128506557	4.210362402	2.738318622	1.482850014	1.578268754	4.266550398	1.996791778	0.992467096	0.794600627	44.50790758	14.81178088	12.83077023	17.86741042	0.469419059	0.000174878	4.89E-05	0.000186613	1.409551926	1.117017738	1.629787045	1.610152706	0.000570944	0.008140149	6.16448E-08	1.83E-08	0.708827701
	0.962706475	1.607068083	1.422079453	0.854579982	0.842995692	0.706706633	1.33753198	0.157675814	1.05135391	1.48191765	1.999674199	1.532607929	0.388472278	0.340221074	0.464523851	0.595673892	0.492452098	0.586459824	0.678299093	0.61612183	0.158335166	0.136529165	0.12685338	0.138304685	4.853676609	2.001183664	1.109933386	1.621305696	3.55663997	1.737371948	0.911707787	1.30084547	38.79649365	17.81778336	10.91194769	15.89033701	0.440539102	0.000866593	0.010885951	0.006275922	0.947879939	1.05541778	2.183293865	2.122439189	2.46E-05	0.008130115	6.78467E-08	1.25E-09	0.742991361
	1.121564853	1.513057164	1.153135748	1.400341867	0.894632821	0.837848935	1.374957195	0.351258758	0.979217871	1.407783638	2.15568828	1.445400697	0.364108614	0.338045714	0.449719231	0.649529134	0.481506895	0.607392519	0.599488779	0.659442084	0.163022542	0.149797435	0.106547852	0.159583379	4.511624832	1.98584103	1.337566045	1.175520671	3.53651039	1.972304394	0.746415126	0.532557763	41.99789963	18.07323869	10.88381522	18.09456342	0.405511085	0.000102879	0.000415183	0.000173331	1.65510336	1.035107275	1.834867638	1.634090002	0.000435612	0.008094716	6.95477E-08	1.12E-09	0.769344131
	0.956824653	1.232288786	0.858845385	1.126423267	0.781144363	1.082159925	1.341896795	0.073117798	1.004556829	1.695469043	1.845186209	1.311328231	0.366453482	0.347302544	0.418140526	0.615666907	0.501356331	0.594554859	0.6488436	0.531945921	0.149960305	0.148757375	0.094787148	0.146074649	4.61686775	2.461759858	1.650911966	1.497980296	3.624381822	1.292438241	0.788728628	1.840511616	39.90998138	14.92157393	12.96508033	19.07241163	0.320869457	0.000268535	0.000585813	0.006664967	1.674314518	0.965053834	1.865617332	1.784581577	0.000309039	0.008070237	3.37625E-08	5.62E-09	0.81505848
	1.113366053	1.111050015	0.936113135	1.009010414	0.686348439	0.81355318	1.420797105	0.15592397	0.941387566	1.677222534	1.920645473	1.253808224	0.370121445	0.376509385	0.452862541	0.612138114	0.430393412	0.591728527	0.640297214	0.409990186	0.142447103	0.153253839	0.102553527	0.159586364	4.07009389	2.750881745	1.508568502	1.426984952	4.658721917	1.882359125	0.923225109	0.589475978	42.24708049	14.33713624	12.67844682	19.43304675	0.33860779	0.001043648	0.000916626	0.001971611	1.963794989	1.205154841	1.802290051	1.679063152	0.000440156	0.008150878	2.47293E-08	1.85E-08	0.899218484
	0.964374278	1.368397992	0.959876493	0.734306891	1.015983127	0.989433943	1.236914369	0.780669734	0.96653492	1.695289337	1.905318686	1.381302881	0.342397889	0.340732533	0.405845983	0.599985571	0.489189999	0.574849235	0.608459211	0.833676996	0.150566176	0.154484625	0.111590926	0.142264067	5.154546343	2.34552083	1.414379338	1.703416643	2.944809754	1.667297495	0.911493353	0.422792297	42.27393329	16.17768992	12.23580452	18.44888333	0.476550621	0.001541879	0.000396851	0.000350131	1.422960144	1.132205503	1.263283804	1.821907039	0.000139323	0.008140299	9.26802E-08	1.53E-09	0.705690092
	1.231454881	1.244826778	1.330713818	0.4727599	0.83604305	1.237781945	1.43674075	0.260380511	0.907014981	1.448139504	2.13193375	1.463518632	0.374791574	0.319767748	0.468471229	0.498174904	0.475724856	0.621867905	0.721484157	0.691084909	0.133239405	0.114333789	0.119019434	0.142294951	3.706363816	2.257753545	1.272825309	2.697356899	3.345653026	1.393084929	1.027357342	0.910852619	46.09852825	17.27546226	11.44120484	16.64292261	0.464289977	0.010392334	0.0016651	0.000190607	1.043529098	1.042495126	1.983190965	1.796455353	0.002236958	0.008112306	9.99812E-08	1.07E-08	0.82065954
	1.016768766	1.299868483	1.367917584	0.633057135	0.83034438	1.207692562	1.171658813	0.622779708	0.966231838	1.725621372	1.856908007	1.327645841	0.362882262	0.363348115	0.516210658	0.595900837	0.529491145	0.57006027	0.650910182	0.657844128	0.144053758	0.154454451	0.082788967	0.143909016	4.623568258	2.731722544	1.247104734	2.43806333	3.626373956	1.225774659	1.18629632	0.257495437	40.83831649	14.13392313	12.98360285	18.80159645	0.447818996	6.99E-05	0.000819994	0.000237473	1.829758065	0.899941093	1.992007041	1.747339309	0.00019972	0.008119926	5.32792E-08	1.53E-08	0.721571997
	1.141798104	1.574336391	1.585726113	0.757469866	0.781070948	1.215932834	1.397836419	0.129497897	0.937972072	1.63792305	1.783948847	1.475397874	0.386165556	0.368449615	0.466919709	0.630585382	0.486034047	0.632053414	0.656730551	0.445135574	0.146647999	0.161255223	0.103567337	0.127838241	4.237044932	1.968547897	1.073882723	1.884828909	3.699063611	1.182607112	0.653993098	0.565449814	44.80326427	14.95887318	12.60706586	17.83061453	0.508887343	0.00043606	0.000840883	0.000134006	0.972431877	1.189852885	1.727065245	2.005991416	0.000602715	0.008199261	9.5845E-08	1.12E-09	0.764068119
	0.968773746	1.632580386	1.22101394	0.936061415	0.743264727	1.223933217	1.216591756	0.133832094	0.996660755	1.585576143	1.92122292	1.595258619	0.354998635	0.368803725	0.472370334	0.63715777	0.438658085	0.619383402	0.607073637	0.467021441	0.116258815	0.152028637	0.099859721	0.186847139	4.814757455	1.995734014	1.328969921	1.571748554	4.215062597	1.247398558	0.940432031	0.653405136	38.4033866	15.82290983	11.81640916	16.46443617	0.497851213	9.60E-05	0.000448579	0.001014531	1.446842304	0.907473685	1.761646041	1.814381135	0.000344904	0.008121854	3.75262E-08	8.81E-10	0.84729257
	1.044768423	1.234460239	1.470972485	0.859073409	0.75493981	1.241643826	1.352452858	0.093177082	0.912514436	1.565827297	1.936642654	1.300642349	0.32761459	0.368382297	0.461036818	0.602896944	0.46487307	0.668780044	0.680356659	0.491666288	0.149245442	0.176407497	0.110625218	0.138046702	4.800757675	2.597107742	1.036268787	1.567761253	4.255377157	1.462800833	0.957152844	0.823087325	42.43900562	16.47780276	12.21683263	19.99886671	0.231361237	0.000164781	0.000790379	0.000371386	1.457939572	0.929311241	2.090682153	2.029635334	4.53E-05	0.008128943	1.51477E-08	1.50E-10	0.752372433
	1.027198707	1.429695398	1.125426056	1.005898759	0.86934579	1.004695218	1.558085702	0.165613119	0.925556494	1.704176723	1.964330105	1.575580578	0.34838207	0.349198169	0.452973662	0.635879232	0.501352293	0.590737498	0.640844795	0.360828585	0.150339878	0.156580386	0.10542407	0.163248983	4.669839265	2.243759241	1.386556832	1.538547517	3.409495216	1.555447946	0.760890243	0.486826284	42.1285492	14.73950158	11.88253172	15.87485906	0.413036703	0.001843706	0.000110956	0.006001902	0.988011867	1.201302315	1.671496385	1.832859119	0.000262902	0.00817404	1.07303E-08	1.05E-08	0.735816066
	1.150725018	1.388786636	1.69434015	0.835218087	0.896227614	1.128061003	1.677406635	0.130258952	0.965711703	1.866871025	2.212615582	1.580212963	0.354725654	0.371234121	0.507592985	0.600419339	0.546268699	0.630246609	0.631466493	0.582425498	0.148320533	0.135753171	0.095737258	0.137413915	4.312726407	2.250459468	0.923337609	1.586924622	3.428946021	1.210459159	0.746291847	1.706650514	41.04010472	12.93028113	10.47973704	15.12624073	0.310592764	0.001218463	0.001282034	0.000226602	2.074398785	1.117377731	1.80462751	1.932211276	0.000302029	0.008109705	8.87197E-08	1.11E-08	0.733142284
	1.058493358	1.347921402	1.576597445	1.191722266	0.889486521	1.0698682	1.971715625	0.179980015	0.958272561	1.782602726	1.930169581	1.310600221	0.400263097	0.344780042	0.511761725	0.641949205	0.500912146	0.595646138	0.729242801	0.692787793	0.129962305	0.135251199	0.105450318	0.132424532	4.031726244	2.282093071	1.084166267	1.324495759	3.29988188	1.485295938	0.72613529	0.799511503	40.27992635	14.46499759	11.6854842	19.84315715	0.340232972	0.000070501	0.002102726	0.000690215	1.416032116	1.020188163	1.660353008	1.673845591	7.71E-05	0.008155739	1.13718E-08	1.05E-09	0.723053574
	1.103310972	1.027945191	1.094467878	0.795889116	0.839116981	1.293206611	1.569764584	0.16107921	1.081965087	1.492984797	1.796146368	1.264466807	0.338547473	0.312386192	0.464627583	0.604647273	0.477968849	0.622570638	0.599316968	0.605582589	0.136912032	0.138131338	0.090952616	0.146391613	4.031476859	2.854495705	1.431198079	1.671308187	3.208324908	1.195922616	0.715449398	1.043084135	37.40465298	18.03815164	12.69831956	22.15195884	0.337329656	0.004095771	0.000506615	0.000741306	1.062568135	1.005535397	1.815832611	1.723902689	0.000584057	0.00813484	6.89673E-08	1.37E-08	0.744753618
	0.983728013	1.138087037	0.987171206	0.790011002	0.856488634	1.327221233	1.889015182	0.351571995	0.94966301	1.391971844	1.956480248	1.448928246	0.356796605	0.36866036	0.468139972	0.599139103	0.480513285	0.642696395	0.740395545	0.611195618	0.107162661	0.158555718	0.138568853	0.153436377	4.689387436	2.91685246	1.422545236	1.845177611	3.212893349	1.472093873	0.8043246	0.379320902	38.86662015	17.89348676	12.26765743	16.76951786	0.458095064	0.000369087	0.001218414	0.00384005	1.475615058	1.113461666	2.199091329	1.754531249	0.000107414	0.0081761	7.32795E-08	8.08E-10	0.729372028
	1.221733681	1.198503123	0.879896739	0.59361137	0.874873201	2.324595131	1.632076273	0.328450119	0.94160345	1.519170569	2.062803628	1.402107919	0.376476911	0.329263878	0.443558287	0.554461136	0.534636924	0.645349982	0.668212364	0.56237815	0.140888224	0.158506407	0.096542203	0.15495198	4.105112451	2.586866592	1.722022083	2.061492509	3.458444382	0.759312817	0.681411792	0.472379181	41.31856949	16.78783658	11.96768826	17.57317713	0.490072497	0.009860171	0.002670193	0.003485076	1.678189412	1.088645551	1.90356015	1.977915301	1.25E-05	0.008062119	1.00446E-08	6.16E-10	0.784243621
	0.979474899	1.365660698	1.183445011	0.885268055	0.873277127	1.909285851	1.295784667	1.575181426	1.003647884	1.649384506	1.661929977	1.453712388	0.336159373	0.365213752	0.465747088	0.626532748	0.498546977	0.637028375	0.673912904	0.877900081	0.156161937	0.135578178	0.094342702	0.149240899	4.964171478	2.364274486	1.338049347	1.753458687	3.395713919	0.91617931	0.818225952	0.306801307	40.95738722	16.1500098	14.21777687	18.28746943	0.355362082	0.000491529	0.004744766	0.005402577	1.141221698	1.192140378	1.794858385	1.882384429	0.000667011	0.008136012	6.14009E-08	2.25E-08	0.894588237
	1.038946782	1.224634216	1.110962678	1.008474372	0.797664601	2.089489868	1.412254039	0.484566901	0.977841807	1.678331899	2.089442564	1.163551102	0.33777712	0.347017097	0.445532194	0.635936685	0.474549193	0.586423905	0.66420176	0.620249638	0.156339354	0.154911211	0.104240568	0.174189635	4.012147793	2.523131151	1.369597898	1.462139408	3.229469538	0.81915798	0.852992136	0.338097378	40.43703524	15.73713619	10.80777891	20.36501963	0.361216029	0.007869209	0.000853459	0.000818131	1.395255315	1.267322335	1.539608296	1.548508102	0.000305453	0.008175509	6.56644E-08	8.04E-09	0.712252364
	1.083049859	1.143708639	0.857574294	0.825108737	1.137582608	1.854358741	1.245498313	0.784514194	1.067350785	1.362376524	1.908531354	1.467900476	0.356822993	0.314584359	0.435321855	0.6107074	0.510778215	0.636461471	0.631436902	0.630323414	0.177036251	0.147000223	0.114377636	0.149721457	4.69125961	2.534574991	1.890499627	1.73568117	3.202323636	0.765794724	0.911636787	0.250815099	39.29087025	17.70135247	12.44498032	17.30357448	0.774990095	0.000166387	0.000619805	0.000419711	1.020029561	1.097355211	1.858141813	1.546525986	0.000582872	0.00806905	8.13496E-08	9.62E-10	0.833987763
	1.072062709	1.19612117	0.908418227	0.869288235	0.80631042	1.576818256	1.288135602	0.38462829	0.947391226	1.569063334	2.031123307	1.475381763	0.399148901	0.303185111	0.451868862	0.576631502	0.446379677	0.653929739	0.638939467	0.732001153	0.156433316	0.143404988	0.100759226	0.135574833	4.617102063	2.523785598	1.558355056	1.475658333	3.930320331	1.399877532	0.838005311	0.606815216	41.23383572	16.31568623	11.08157714	16.57280927	0.51010546	0.002263554	0.000207287	0.000204978	1.642579568	0.976414742	1.49847714	1.667506257	0.000141499	0.00810979	1.11157E-08	5.73E-10	0.74043558
	0.989140502	1.116020776	1.313428328	0.810025059	0.956581714	1.644955289	1.168345021	0.340242749	0.97059583	1.517194369	1.776312284	1.461721911	0.382614411	0.349391941	0.443444566	0.615491204	0.505130873	0.622354507	0.656594494	0.739661613	0.153777508	0.117708523	0.103046595	0.158240215	4.376938397	2.892561098	1.326918303	1.885137623	3.498775724	1.225515402	1.005244515	0.602426122	40.06963165	16.82733325	13.27262455	18.2927377	0.593765932	0.002950924	0.000328098	0.000241628	1.696223061	1.14973935	2.035194123	1.95711851	0.001448272	0.008071436	2.10185E-08	3.51E-09	0.755430324
	1.061464313	1.17188404	1.145956295	1.0064122	0.917817491	2.148845624	1.972874099	0.212240103	0.918045658	1.653850087	1.978642948	1.468321986	0.355815448	0.367906823	0.508234107	0.644683362	0.544373698	0.624557273	0.626259483	0.401901532	0.152415053	0.168641447	0.114436357	0.158858866	4.201929047	2.825550576	1.438694738	1.516524941	3.841281093	0.753516883	0.622493845	0.502235787	41.92640736	14.89130491	12.16526313	17.80740605	0.527518746	0.001871328	0.000518597	0.000284678	1.273639377	1.123887581	2.036910461	1.998090869	0.000365717	0.008036712	3.05947E-08	2.00E-08	0.835333529
	1.035021888	1.238122732	1.108438166	0.868487725	0.775245694	1.460172101	1.354332722	0.093560535	1.10943789	1.588028953	1.762157466	1.37917803	0.351750392	0.342010659	0.413245559	0.646384397	0.481487657	0.595097646	0.66928012	0.50407689	0.163570569	0.161755019	0.102476741	0.133861395	5.059182993	2.541353953	1.373844332	2.005506686	4.308936276	1.144022791	0.903269934	1.189446501	36.70833586	15.72127231	13.55666061	19.9215439	0.557493218	0.006593132	0.001077578	0.000374159	0.876163874	1.09700327	1.957557218	1.865500632	7.99E-05	0.008152855	3.66459E-08	2.26E-10	0.868496398
	0.985384531	1.222254674	1.222050359	0.670056898	0.704465557	1.466540415	1.83826563	0.333653333	0.896951079	1.803542881	2.01385786	1.283839713	0.342871352	0.355374067	0.498224619	0.621416651	0.503873278	0.609151422	0.661625083	0.497362959	0.13594072	0.169634071	0.111968034	0.138762134	4.560197847	2.661497045	1.398721475	2.035130758	4.578974982	1.324850212	0.784880341	0.233278537	40.15369505	14.01028272	11.76448222	19.28504806	0.5238059	0.001390037	4.47E-05	0.00010192	1.812959363	0.989842698	1.682481411	1.811587505	0.000341907	0.008193813	4.83029E-08	7.63E-10	0.742902393
	1.301473415	1.090701931	1.120117263	0.809112797	0.783962279	1.466423898	1.871184734	0.170273342	0.964175105	1.529428271	2.184535882	1.168451609	0.375726948	0.33285058	0.44340513	0.56219594	0.499676493	0.625248953	0.593194184	0.605740741	0.165266708	0.150731531	0.105856091	0.146261341	3.506609442	2.790644632	1.357826341	1.623956235	4.503619686	1.230551313	0.513833852	0.970420895	41.39789995	15.91514689	10.6163013	21.11260939	0.493215019	0.000395762	5.11E-05	0.000231977	1.512524987	1.088606105	1.662077434	2.289726692	0.000254848	0.008115182	3.92174E-08	1.30E-09	0.720331658
	1.170656791	1.251687557	1.153309887	0.787381521	0.818793471	1.192257638	2.218497015	0.29619253	0.921487258	1.692248156	2.126923689	1.507897472	0.351062184	0.316309406	0.510311449	0.626962374	0.478129653	0.500993637	0.690434032	0.636578062	0.153578576	0.160825237	0.109252529	0.152333592	4.634707957	2.488105856	1.431346569	1.96522447	3.771054171	1.268392782	0.562681601	0.762236936	40.38561877	14.72994154	11.73518379	17.77029282	0.566297929	0.000198852	0.001994499	0.00046823	1.207147098	0.986298888	1.639417007	1.756324992	0.001162601	0.008124899	2.97802E-08	1.52E-09	0.689852547
	1.096694026	1.170421756	1.3288221	0.758354741	0.742571712	1.674150054	2.771945201	0.220857711	0.950592664	1.799650393	2.245183214	1.423449329	0.351222051	0.331137107	0.507041546	0.597855553	0.452356282	0.627446611	0.712137985	0.617118504	0.137798237	0.149143781	0.097827172	0.164231253	4.25822684	2.6113078	1.31873878	2.035151461	3.993898532	1.083758519	0.56599532	0.782394401	41.2432282	13.64498382	9.974599877	17.35551224	0.609739501	0.000116185	0.000649551	0.056533986	1.443211788	0.94201292	2.174117588	1.813987358	0.000108544	0.00817056	3.7549E-08	2.22E-10	0.821081615
	1.233486651	1.123645663	1.118337636	0.591912516	0.915049171	1.994645168	1.899036681	0.137253067	0.905454487	1.662509989	2.170855093	1.4658756	0.370676683	0.318470554	0.435909147	0.521872518	0.497410702	0.639073635	0.646648259	0.417663027	0.132853188	0.166339396	0.113211552	0.104918997	4.309390524	2.508811197	1.297503455	1.982832766	3.231746682	0.876599812	0.657570403	0.541551866	41.94438832	15.58856058	11.0121279	16.8001856	0.54943133	0.000342032	0.000597784	0.000610236	1.651453377	1.036459404	1.868299069	1.728982828	0.000322116	0.008101961	4.0048E-08	7.81E-09	0.897075789
	0.893633477	1.204900748	1.052814329	0.760780847	0.953505134	1.647614926	2.992458136	0.152405067	0.917150887	1.550205051	1.559495965	1.304708708	0.33386664	0.330658107	0.458185288	0.583681326	0.527666988	0.618099717	0.709817044	0.633334665	0.146924303	0.148612108	0.117712854	0.146761105	5.6198311	2.560813094	1.45823509	1.669243598	3.372662433	1.146294097	0.461564607	0.99912061	44.63530757	16.62018436	15.78239696	19.06565358	0.406332625	0.001889086	0.000315787	0.00051844	1.549621229	1.055845223	1.727155239	1.911468929	0.014905211	0.008172578	2.15061E-08	9.88E-09	0.776500994
	1.008628122	1.278215156	1.719478727	0.990164419	0.992441125	1.256137423	2.463829804	0.779601894	0.956878207	1.387239844	1.792287763	1.360307223	0.342724534	0.350786517	0.538662612	0.630309816	0.513944637	0.62324554	0.649160096	0.828098483	0.129785075	0.136342678	0.130333181	0.141262027	4.957426877	2.300756481	1.056003589	1.377952284	2.904983839	1.294570503	0.510140428	0.551773189	40.54200009	18.62096979	12.83691642	19.7820459	0.446264279	0.012508495	0.000614701	0.001396686	0.953741646	1.203009788	2.229676584	1.928551527	0.000607678	0.00812676	2.52184E-08	1.26E-10	0.720960097
	0.89254783	1.402681224	1.359972708	1.051860668	1.114800946	1.176806595	2.599245525	0.847587382	0.937325932	1.6901009	1.694884216	1.498651179	0.350008451	0.333603884	0.488821598	0.630598182	0.521856396	0.600803219	0.680418166	0.896018386	0.132534787	0.150263394	0.114005697	0.153014687	5.52985994	2.216306883	1.300775319	1.408036236	2.822338885	1.631032013	0.532651297	1.009902022	44.13429859	14.67864907	13.9319933	16.58529462	0.527196555	0.000471178	0.002428712	0.000184665	1.674321279	1.100781148	2.064702336	1.653505581	0.000292164	0.008150154	2.07197E-08	1.08E-09	0.699447054
	0.947152569	1.198346372	1.124707141	1.215004337	1.061123805	1.204507394	2.605006413	0.753404692	0.988013124	1.596386177	2.216742411	1.312629674	0.337378917	0.333936734	0.460331452	0.635548804	0.513966775	0.524162148	0.745165507	0.795041884	0.152961227	0.179458235	0.102984649	0.166855435	4.776871567	2.535791038	1.383551724	1.107931859	3.036707038	1.05829975	0.640163528	0.360838694	39.67150923	16.14048636	11.1668332	19.10674459	0.502553662	0.002359913	0.00023679	0.000348407	1.399357128	1.012106197	1.483065999	2.081665037	1.81E-05	0.008103822	7.45877E-08	1.56E-08	0.781912375
	1.404117219	1.287504598	1.081154477	1.064864507	1.054745474	1.117158062	2.954764478	0.800824619	1.040300984	1.610740791	2.022547257	1.560962568	0.378523963	0.365505921	0.507609062	0.655232959	0.52519481	0.673384742	0.73844604	0.756214636	0.163386752	0.168124473	0.112967369	0.122271419	3.545346118	2.494274746	1.576556633	1.386376811	2.922573706	1.3981441	0.52780575	0.313077788	38.86589151	15.55280965	12.16985288	15.01866947	0.628431744	0.004623646	0.008899293	0.000206311	0.969262825	0.996423942	2.348916807	1.674375891	0.000249775	0.008142678	1.13123E-08	8.42E-10	0.838304775
	1.245711312	1.327265818	0.906317928	1.037059852	0.768892788	0.894505526	2.030117933	0.285255635	1.128437885	1.650123553	1.694305868	1.358683101	0.388091492	0.359749151	0.453248528	0.634281615	0.476302679	0.54759653	0.678398053	0.593751384	0.144070964	0.182564231	0.102810431	0.15964046	4.159678961	2.418146928	1.758656722	1.255774968	3.631749228	1.906971134	0.58177924	0.376672277	34.50308975	13.6167109	14.30089582	20.5676629	0.431256529	6.07E-05	0.001711964	0.000524665	0.940917879	1.033849869	2.391282576	1.846272515	0.000506181	0.008123469	1.63075E-08	2.95E-08	0.818071992
	1.065786713	1.442235056	1.242249075	0.751928618	0.877327861	0.912614351	1.184173418	0.200543521	0.967233872	1.623898667	2.059148004	1.262964934	0.352317182	0.369885734	0.451174665	0.610541878	0.483082444	0.613289775	0.624645817	0.51018667	0.131473281	0.153747476	0.091780074	0.147243151	4.428607933	2.19385924	1.375134961	1.856749097	3.643480083	1.766655017	0.845729605	0.458444078	37.78490412	15.80864214	12.01432829	21.09550302	0.569421195	0.002268723	0.000415674	0.000315037	1.096231088	1.292777162	1.573367252	2.071401157	0.000162575	0.008192507	1.80641E-08	9.39E-09	0.768665279
	1.162347873	1.223087478	1.086737	1.142641862	0.6832932	1.213419586	0.871054612	0.885778905	0.946615521	1.508024317	1.880226673	1.464930157	0.356276875	0.326913067	0.487409873	0.616020517	0.476083353	0.598434492	0.566126648	0.774837772	0.138211278	0.163326141	0.14219591	0.141755445	3.909058767	2.443768998	1.564261807	1.466527024	4.201946587	1.288448424	1.068129077	0.337113993	42.43269701	18.27951592	12.65752641	17.94418359	0.392388406	0.002161579	0.002172397	0.000254806	1.492622225	1.191505889	2.030706041	1.834328359	0.000522668	0.008196645	1.56917E-08	2.09E-09	0.807152121
	0.868627313	1.152148078	0.961026684	1.519376839	0.714651677	1.433962869	1.209205471	1.227170849	0.993220787	1.576985915	1.917984678	1.584152732	0.303743373	0.325787614	0.46182725	0.689330229	0.482768767	0.592077895	0.671669821	0.831413722	0.158552569	0.139807903	0.146127066	0.157096917	5.659496196	2.580361089	1.584074335	1.169787634	4.065311098	1.241827775	0.822532379	0.312160256	41.64997547	15.82257651	12.70525639	17.03545317	0.616717678	0.005293357	0.000389906	0.000608292	0.943756264	0.961015528	1.871825693	1.953547932	0.000541916	0.008051745	1.70217E-08	1.06E-09	0.806908122
	0.746719792	1.142380133	1.276190545	0.994564608	0.642044374	1.268482494	0.924735026	0.52087445	0.933996781	1.722296644	1.798803423	1.301297205	0.34157063	0.346623826	0.501535718	0.611248956	0.484633671	0.661283247	0.591342452	0.788474224	0.135944315	0.134972266	0.101622833	0.182187051	5.546290389	2.742887149	1.402626978	1.390548482	4.599602999	1.440614796	1.074989435	0.560414205	44.40663018	14.42877133	13.13392462	21.22919885	0.798002784	0.001024513	0.002587238	0.000594481	1.541669377	1.244648259	1.758612663	1.803231255	0.000142153	0.008192522	9.92636E-08	1.46E-09	0.825533586
	1.068750735	0.977528149	1.231770062	0.663947282	0.857344717	0.896355331	1.060526572	0.530879158	0.98426309	1.618233545	1.829299637	1.37842309	0.353603687	0.340525415	0.493833583	0.56664886	0.456677557	0.551706904	0.643293304	0.620244578	0.158614588	0.157391762	0.11816276	0.190423333	4.263055542	3.131961605	1.327102854	1.728363052	3.665005211	1.53607538	1.218192649	0.337958442	40.04311917	15.99970108	13.40520238	18.64532637	0.420871976	0.000244895	8.10E-05	0.001702819	1.069025132	1.109584038	1.578273558	1.895379089	0.001371869	0.008139529	8.26423E-08	1.56E-09	0.696740011
	1.14557117	1.023690154	1.019873557	0.566709659	0.988307746	0.640016142	0.714994608	0.527170848	0.997266251	1.569780134	2.071684957	1.418183393	0.371125483	0.305780765	0.466120173	0.574209096	0.563278231	0.556954349	0.593500214	0.572633249	0.152733842	0.160269467	0.09914559	0.1607262	4.188793052	2.962993036	1.815326202	2.376692207	3.137242326	2.740291338	1.846189521	0.185374033	40.34872802	16.90978847	11.71363747	18.08092328	0.395819072	0.000627102	0.003211917	0.001467601	0.968812987	1.114728363	1.99816422	1.677767064	0.000187848	0.008029875	7.80397E-08	9.39E-09	0.80006989
	1.138019087	1.132493271	1.030979485	0.633347099	0.965722075	0.70726318	0.615526071	0.6938259	1.091262921	1.826629293	2.159701196	1.545525994	0.322524139	0.330908209	0.495307289	0.592137974	0.493001443	0.544127621	0.517406165	0.77355511	0.15035508	0.163918054	0.101057383	0.145479956	4.241022731	3.072063863	1.544483244	2.032197044	3.42712709	1.914683603	1.581784893	0.57342759	38.67852386	13.67621678	10.7795636	18.33048969	0.371813936	0.000553495	0.000250062	0.00064726	1.567196174	0.999834441	1.858393898	1.964943137	0.000430712	0.00814699	1.04815E-08	9.22E-09	0.685595199
	0.902692722	1.459793083	1.472517432	0.777291874	0.940473675	0.93003738	0.712499881	0.242456321	0.947975388	1.933775646	1.879007743	1.492240107	0.364742543	0.346749315	0.486040056	0.591939199	0.466639473	0.519576509	0.571598013	0.459556465	0.146381528	0.142200483	0.126440929	0.147186163	4.854128211	2.242946377	1.054972027	1.811459086	3.338318547	1.608677998	1.389646913	0.549908658	42.22016248	12.97915386	13.33792782	17.61934876	0.314594991	0.00260975	0.000173058	0.001532048	1.43546292	1.193141878	1.921397324	2.059750963	0.000315475	0.008100923	1.73558E-08	7.87E-10	0.757277498
	1.243972214	1.386858387	1.893567622	0.757117363	0.953951509	1.034967655	0.911036165	0.172922084	0.909359656	1.770952809	1.805409506	1.512117526	0.361350192	0.375362053	0.490710978	0.5540782	0.554926609	0.611201037	0.625394849	0.571019843	0.149805757	0.138112852	0.108140051	0.16175525	3.915358847	2.392508909	0.835723892	1.676350494	3.599328836	1.487578145	1.155808142	0.83971862	42.22989908	13.67922306	13.28340205	15.71011537	0.400379316	0.001233739	0.001161561	0.00054957	1.376808435	1.094657115	1.713176559	1.960595695	0.001506915	0.008103097	2.1547E-08	6.08E-09	0.731430142
	0.881547585	1.126779774	1.513413373	0.829476183	0.877215043	1.085264367	1.118590828	0.659173146	0.908091673	1.633326649	1.664676654	1.556993882	0.337509778	0.333977084	0.52404291	0.603907751	0.501596187	0.598763117	0.633888073	0.788242048	0.141598656	0.137109827	0.101321538	0.153284349	4.64613642	2.6338819	1.172004461	1.658538101	4.012550137	1.411473441	0.84783773	0.298787211	42.22312096	14.93162783	13.89643589	17.5816886	0.511406083	0.005381509	0.001028281	0.001550194	1.543727253	0.889984809	2.201295809	2.047172512	0.000174996	0.008149372	1.39709E-08	2.10E-10	0.87192992
	1.355913879	1.219009016	1.011176619	0.799305683	0.77707344	1.207612785	1.00232831	0.856215563	1.066296985	1.58530839	2.332679598	1.490813051	0.39118705	0.350057237	0.468594225	0.61598891	0.46686455	0.5786866	0.635925697	0.78707807	0.148931734	0.12902953	0.13002187	0.199406847	3.45447987	2.430307349	1.600369146	1.86739008	3.722011353	1.362684933	0.962286777	0.276064264	36.3570154	15.35019176	9.806536124	17.55765222	0.408083242	0.012025673	0.001976234	0.000102871	1.76073551	0.983097784	1.641786867	2.097289489	0.00011931	0.008108018	1.7083E-08	6.10E-10	0.738486221
	1.1436537	1.248266209	0.967320229	0.830360169	0.80809596	1.348906031	0.818297803	0.214729785	0.943316771	1.56274264	1.786795245	1.281352079	0.372069047	0.352924229	0.448374109	0.629246374	0.51668648	0.644050136	0.653927536	0.614862284	0.127522232	0.155741434	0.117142921	0.18542899	4.102345948	2.673752522	1.512610805	1.61561706	4.009637421	1.487806093	1.236660812	0.914614378	41.94937636	16.67278488	13.23718398	21.59816987	0.44180111	0.000430639	0.020393848	0.001502285	1.093792403	1.063322038	1.945945797	1.691041572	0.001830673	0.008131464	1.45576E-08	5.59E-10	0.757286628
	1.328829681	1.293423699	0.916532575	0.727703348	1.001683841	1.127209797	1.055796656	0.162745004	0.860687045	1.677628575	2.082105377	1.554552778	0.360024653	0.343335626	0.496997596	0.635400516	0.563302954	0.671697077	0.62514793	0.383107364	0.147147112	0.142537513	0.106666251	0.180426678	3.701708449	2.477883877	1.930021465	1.950782355	3.001526358	1.382136452	1.21754058	0.628978083	43.980154	15.80298513	11.91675694	16.56470827	0.497104276	0.001030831	0.000229769	0.000212065	1.531881043	1.09215436	1.587501092	1.888517751	0.00025458	0.008144101	1.93276E-08	2.95E-09	0.921127573
	1.281484064	1.325028668	0.95500304	0.944659581	0.827795159	1.183108615	1.073201391	0.146690116	0.963472109	1.730403458	2.041502525	1.673941886	0.349584423	0.338616266	0.472654267	0.591511011	0.518409025	0.593805986	0.665270825	0.59747516	0.158260879	0.15384259	0.072377082	0.190330616	3.450602966	2.313325673	1.863646096	1.569898542	4.045057713	1.16031463	1.048190496	0.567165801	39.02555453	15.42480374	11.13655257	16.45191545	0.326195405	0.00131551	0.000478607	0.000535304	1.384105991	0.977764578	1.321604334	2.052577332	0.000611476	0.008113937	2.08266E-08	1.89E-08	0.694834277
	1.200510497	1.344809218	1.066567111	0.719341958	0.800288312	1.293347533	0.887207438	0.098042582	0.981841581	1.486935619	1.809800038	1.286702065	0.41102818	0.365031565	0.482776588	0.623368888	0.475527732	0.643625415	0.621588531	0.280380951	0.137603532	0.141439191	0.098617266	0.155038759	4.087928623	2.367354668	1.584969776	1.995283591	3.891585114	1.646671059	1.20545729	0.551797687	40.96619921	18.1262986	13.0138227	20.23885767	0.547444545	0.002011711	0.000905769	2.64E-05	1.284440845	1.030076082	1.826624203	1.795796849	0.002588926	0.008098747	1.24093E-08	8.22E-09	0.8044832
	1.081062984	1.281500644	1.171167204	0.471708575	0.891174774	1.529704822	1.085754477	0.277767017	0.92219292	1.76654481	1.72669385	1.193252569	0.388730031	0.367785126	0.530028639	0.476969406	0.482497428	0.578425281	0.616219909	0.773347685	0.139208823	0.160292426	0.126851072	0.091869771	4.30923875	2.481306893	1.477955115	2.031685418	4.064956164	1.125686132	1.062025908	0.829991349	45.14684797	14.16931375	12.7162297	20.4016121	0.558499984	0.001198651	0.000457913	0.000531796	0.90936744	1.104219702	1.774399451	1.704522678	8.86E-05	0.008116039	1.30762E-08	4.01E-10	0.803122249
	1.020767517	1.358726164	1.439641848	0.552354481	0.739118179	1.455558699	0.945080028	0.185009964	0.856157867	1.544356802	1.711237779	1.432517955	0.322873368	0.39865136	0.551572534	0.486224802	0.460119594	0.680401957	0.580137	0.571649644	0.142598101	0.137438448	0.088088226	0.136572671	4.327005704	2.496984624	1.119091072	1.916818224	3.416226646	1.068766839	1.01400633	0.718919349	47.34617826	17.01483566	13.54440227	18.66971212	0.51739507	8.91E-05	0.00165355	0.003457868	1.456315073	0.984546707	2.049877456	1.700773823	0.000324269	0.00814871	7.07528E-08	1.43E-09	0.725367871
	1.06204092	1.613864588	1.047088373	0.77236027	0.836401856	0.938512743	0.826992301	0.158812067	1.022332422	1.61770078	1.829136719	1.412975502	0.3295447	0.371379498	0.470910936	0.632493545	0.473931877	0.572305671	0.619730391	0.580593876	0.15440273	0.138800007	0.130976226	0.18574437	4.286267203	2.012921315	1.484676526	1.995212441	3.587447917	1.461352683	1.256244415	1.37226097	41.02233858	17.01736184	12.78819716	18.61501418	0.556434764	0.000787653	0.00045932	0.02582699	1.247163308	1.119486453	1.950406438	1.847476853	0.00010565	0.008072126	1.55004E-08	1.29E-08	0.83579014
	1.084044677	1.437565236	1.06341642	0.684422879	0.884744235	0.82765842	1.093345035	0.211090602	1.045000211	1.614413715	2.234900538	1.363009841	0.343917892	0.386467884	0.498932713	0.55602139	0.461581535	0.614700798	0.623157712	0.296279713	0.1344235	0.171859787	0.119355689	0.13810352	4.18465948	2.293474462	1.475233722	1.868905611	3.213951994	2.114551861	1.06312765	0.392785954	38.23088415	15.45555994	10.53423683	20.22352281	0.370156205	0.000898804	0.000741122	0.000400831	1.197485229	1.222589044	1.651730123	1.948590723	0.000224912	0.008131947	2.07827E-08	4.69E-10	0.797651992
	1.156232222	1.184342599	1.393481652	0.686734895	0.776983229	0.794643194	1.305289145	0.333637846	0.964103959	1.621434927	1.925857373	1.292660352	0.359379326	0.349710925	0.540955852	0.529842307	0.473490736	0.55244819	0.665648657	0.706457159	0.14418677	0.141188059	0.126067492	0.133788035	4.036658144	2.606903616	1.269028527	1.754544083	4.093478624	1.704719911	0.970661389	0.371796277	39.04654425	15.46250956	12.12461501	20.1607619	0.277595841	0.000097249	0.000140084	0.000480968	1.626704033	0.943655335	1.397846073	2.018610904	0.000183143	0.008121259	1.47048E-08	9.68E-09	0.840994564
	1.211417035	1.222894212	1.368968272	0.966002814	0.902187655	0.8819799	1.269232666	0.187000842	1.012619108	1.711479057	2.055719803	1.378464601	0.382130795	0.338793143	0.462995052	0.638214622	0.487183212	0.603728436	0.661697906	0.402944458	0.145828201	0.154644606	0.126276059	0.18045183	4.270335462	2.629389031	0.978229304	1.679242076	3.818402285	2.042607985	1.035500797	0.596805116	38.31909884	15.67488915	11.55564192	19.23845045	0.321524521	0.001243245	0.0004566	0.000235431	1.401695134	0.966635211	1.525219772	1.942355942	5.01E-05	0.008035893	1.51809E-08	2.55E-08	0.782499915
	0.952875723	1.223629768	1.143517685	1.068658665	0.894199467	1.226662017	1.232619417	0.181275378	0.99299645	1.726400835	1.838126114	1.437292361	0.353445583	0.329261488	0.49736362	0.629157532	0.530538312	0.650983638	0.665044015	0.38614476	0.160200959	0.136727553	0.124663816	0.143481712	5.058450426	2.636857284	1.276166106	1.63143697	3.512223547	1.423121038	0.880338803	0.609991089	40.63967439	15.55608146	13.03340799	17.51510753	0.308911188	0.000774425	0.000561255	0.000799568	1.616315099	1.082481581	1.679253659	1.774888305	0.000455971	0.008079059	1.82351E-08	1.51E-08	0.725842229
	1.010935916	1.048798217	1.088462867	0.873251471	0.767593994	1.175631259	1.420955996	0.156732035	0.962219493	1.658568773	2.197304865	1.335573221	0.343630867	0.323709184	0.486624605	0.584474136	0.492035841	0.559856993	0.644981912	0.634376565	0.166201939	0.196164987	0.106646007	0.129647488	4.641296469	2.914583848	1.574047304	1.382694176	4.127015771	1.255715003	0.882015517	0.860516871	38.42034928	15.00905557	10.00113768	19.39251522	0.375266805	0.006143236	0.000336682	0.000296267	1.46360943	0.991298312	2.306704426	1.707987943	0.000527964	0.008175247	1.80104E-08	4.24E-09	0.690913707
	1.152768218	1.091307226	1.163043383	0.784229813	0.844709189	1.022749383	1.130375063	0.22126674	0.888307317	1.714390579	2.083284182	1.148445962	0.399081106	0.325047647	0.464303033	0.560195354	0.510662825	0.55600999	0.634620854	0.622701007	0.122030378	0.136411836	0.118543999	0.114505021	3.973172172	2.894037906	1.409064108	1.52952633	3.645175809	1.336554987	0.848903751	0.685626611	43.61377662	13.9381883	10.87661718	23.13724505	0.337223378	0.011397873	0.000367352	0.000401785	1.414750673	1.178247929	1.684367528	1.829924599	8.06E-05	0.008215626	2.30823E-08	5.87E-09	0.679353333
	0.918687462	1.088167855	1.253460042	0.961850862	0.850089655	2.022790404	1.181217078	0.18944152	0.91988334	1.606828838	1.887312695	1.373182881	0.362775331	0.342829982	0.485006227	0.633096611	0.47600182	0.65684196	0.64298643	0.709059822	0.134593579	0.17039621	0.105199003	0.143713701	4.55157584	2.847886491	1.41687304	1.459987048	3.711115451	1.030407429	0.922521126	1.028669041	40.67004713	15.6223174	12.5062234	19.65117994	0.322085927	6.82E-05	0.007452133	0.000205489	0.976415637	1.075472451	1.706139849	1.633677007	0.000357244	0.008170432	1.32581E-08	9.28E-10	0.677629908
	1.01439949	1.182009515	1.209040287	0.949320345	0.730785834	1.81737666	0.926603921	0.189590793	0.937316897	1.636872341	2.132116365	1.43557294	0.361105282	0.329642614	0.462114594	0.643127648	0.488640471	0.66690875	0.664731198	0.497106397	0.127169743	0.1454575	0.110473906	0.145899928	4.525832512	2.67042868	1.376757067	1.739230108	4.723744758	1.04657466	1.315417164	0.687375186	41.75443873	15.02284169	11.12629647	17.76566006	0.352140015	0.000526992	0.000264715	0.000961141	1.095381	1.099573393	1.559871407	1.595164041	0.000303759	0.008122209	2.68846E-08	2.11E-09	0.68592698
	1.213193219	1.086155818	1.542983876	1.035759904	0.804101418	1.335989118	1.036719109	0.287188448	1.063204492	1.755211825	1.925436393	1.453775407	0.376560122	0.26748466	0.467668423	0.630473035	0.479956437	0.64764336	0.617122995	0.726524059	0.160042658	0.169825591	0.104967393	0.127563819	3.817086743	2.725240246	1.030137141	1.708524738	3.905185671	1.182259243	1.04438654	0.676303797	39.10426186	14.26372064	12.16496502	17.09156917	0.732584245	0.000320177	0.00050209	0.009503509	1.665392299	0.969637726	1.801980463	2.100663349	2.80E-05	0.008089945	2.23443E-08	6.87E-09	0.72890748
	1.19451408	1.077742072	1.326870234	0.801051905	0.864723166	1.423888378	1.042038264	0.183404746	1.076004268	2.018788665	1.786233702	1.298257098	0.305816392	0.31294682	0.468488838	0.615228867	0.526706001	0.621892897	0.660228248	0.361585365	0.145436144	0.175020466	0.087662264	0.139687656	3.799378789	2.867127125	1.140448693	1.901234476	4.012194221	1.174144087	1.032515372	0.751064385	36.43293833	12.20542818	13.50224236	19.33085436	0.671459731	0.000279317	0.001470132	0.000146508	1.239274895	0.976450945	1.599271337	1.746424607	0.000277828	0.008173735	1.97266E-08	2.36E-08	0.752088838
	1.004433666	1.048074971	1.062742465	0.944976524	0.924399885	1.382357507	1.264595575	0.123437895	1.033303134	1.612645223	1.873788783	1.388174345	0.362853418	0.293870896	0.47151016	0.592660649	0.462936528	0.580764891	0.64399641	0.424310925	0.14015182	0.133968008	0.110447102	0.143944176	4.908929105	2.815575747	1.384257544	1.453938164	3.419219667	0.939311421	1.032952903	1.334694577	34.9911872	15.82380066	12.709763	19.15449846	0.475552321	0.000415014	0.00012775	0.000254381	1.713268076	0.936297093	1.408715619	2.023058448	0.000344979	0.008226691	1.39964E-08	8.88E-09	0.761541058
	0.945821915	1.069953081	1.01788894	1.167008176	0.873831243	1.366117676	0.976808891	0.152358513	1.125863902	1.649673297	2.15945773	1.345365163	0.358075953	0.31284874	0.442782866	0.617478264	0.510763341	0.626663007	0.57006511	0.443036608	0.158157869	0.134188261	0.118468787	0.135727617	4.998041292	2.792146141	1.595769178	1.174372501	3.388497762	1.150603303	1.220289584	0.61706334	37.7857809	14.36975183	11.396537	19.25171338	0.557246415	8.55E-05	0.00244664	0.000583135	1.615714628	1.104816033	1.367163545	1.775037266	0.000114106	0.008192426	1.36686E-08	1.66E-08	0.731639505
	1.216100741	1.203306184	1.264212219	1.478618287	0.589058904	1.011402917	1.206593223	0.173225956	0.98247394	1.717965609	1.977931287	1.328309373	0.381100934	0.347094388	0.48257136	0.659367603	0.443391494	0.568970652	0.616067927	0.532775961	0.153029514	0.145996244	0.104082141	0.181784238	4.072456699	2.730640075	1.284697145	1.211977653	5.318145092	1.418852172	1.049816171	0.605801597	39.26608102	14.85495659	11.38588421	19.21937479	0.387052185	0.006480243	0.00072569	0.000539566	1.568205528	1.225273826	1.72909391	1.608061559	0.000582091	0.008173543	2.91642E-08	1.15E-08	0.788619869
	1.22050328	1.153806978	1.062156016	1.78823442	0.807730161	1.361546846	1.134838012	0.668289739	1.037751106	1.769844629	1.978115662	1.34005658	0.325710479	0.313036321	0.4990485	0.693345862	0.461336179	0.654630579	0.583110175	0.832544544	0.14040933	0.171390847	0.115216192	0.147043903	4.001369665	2.539546064	1.507899944	0.952394298	3.518960153	1.460091944	1.007108283	0.62150883	39.59301212	15.13611961	12.12353463	18.77980239	0.334207105	0.000220651	0.005748088	0.000651819	1.485564729	0.917329412	1.930041887	1.914478637	1.89E-05	0.008062381	2.93607E-08	8.49E-09	0.790647338
	0.992404171	1.088572704	0.9917531	1.560391842	0.657192917	1.037035553	1.501958754	1.345320437	0.940332966	1.713948712	2.053320987	1.240997019	0.347217776	0.326014725	0.422355268	0.608707807	0.46728514	0.556012842	0.639258808	0.629137909	0.125089516	0.170567954	0.11889282	0.126349947	4.658330336	2.756912403	1.492531833	0.864828453	4.275525164	1.496375257	0.897348675	0.105884257	42.80701766	14.4602873	11.86287409	20.87728415	0.386607305	0.001648184	0.000687318	0.000215053	1.427280644	1.049520236	1.810071149	1.821280477	0.00013851	0.008135333	1.77072E-08	1.08E-09	0.779951831
	0.986801138	1.237374641	0.72457835	0.981245116	0.64746948	1.139723877	1.352846847	2.790018226	0.837267103	1.740424847	1.830959057	1.292872118	0.330072115	0.36745103	0.44432331	0.616381381	0.450628414	0.585094459	0.616954322	0.85362561	0.118236529	0.145559887	0.105441916	0.17917993	4.543976348	2.440741728	2.204740072	1.440787957	4.957593263	1.527598787	0.827971042	0.102105819	47.38938032	15.43484313	12.48838966	19.36712362	0.445125736	0.00064414	0.001028116	0.008623191	1.495624736	1.078440494	2.137935534	1.783650887	0.000218654	0.008096068	4.21545E-08	4.34E-09	0.75428156
	0.987382762	1.304917822	0.892593692	1.02673504	0.764459567	0.913386165	1.055286119	1.154950807	0.891076949	1.560141866	1.993431044	1.404496929	0.331019091	0.332748883	0.448892759	0.649623725	0.44861459	0.479447593	0.554904309	0.864865536	0.16210213	0.131539967	0.112327406	0.134609308	4.276916486	2.353730511	1.52238015	1.463112424	4.0608946	1.485589288	0.896220858	0.381730146	41.59109529	15.99927811	11.96358633	18.07895814	0.318130565	0.000386119	0.00019913	0.000406109	1.492279529	1.07071324	2.026106352	1.692541484	0.000172841	0.008131409	1.10745E-08	1.25E-08	0.746397637
	1.232847002	1.374803563	1.035702624	0.865606817	0.690356671	1.310569881	1.098699136	1.135668514	1.038899856	1.399835684	1.818394615	1.266516728	0.343395661	0.335150278	0.490527107	0.646558379	0.474454861	0.603375699	0.625208326	0.852742322	0.130718179	0.162776668	0.108339636	0.148862773	3.933599457	2.299742742	1.502876905	1.601706599	4.168664084	1.20686116	1.031789283	0.284743368	42.07655571	18.62998443	13.00041785	20.39210014	0.394576521	0.000225073	0.000410806	0.00017338	1.491994664	1.047803803	1.714652351	1.814440183	0.000383457	0.008089087	1.42508E-08	1.09E-08	0.773320149
	1.281481214	1.286595938	0.885030778	0.864990854	0.604393853	1.257954346	1.346284357	1.689977942	1.058591162	1.587179363	2.009790111	1.384524948	0.370628748	0.344357025	0.414251438	0.656327589	0.451095677	0.547691935	0.654352484	0.707213549	0.144367843	0.172048914	0.107077925	0.128891583	3.904914199	2.359897984	1.739682437	1.747141645	4.837015973	1.157264375	0.784882329	0.114631559	35.80975855	15.33147869	11.65337076	19.98925424	0.430162959	0.007322857	0.000522676	0.000679293	1.385047621	1.3679548	1.586344861	1.995228386	0.000163763	0.008082828	9.61097E-08	1.21E-09	0.734556947
	0.983709661	1.298671776	0.861467236	1.033514301	0.795754873	1.416925232	2.06923894	1.925525033	0.891059942	1.622375851	1.861072102	1.454826036	0.391272998	0.334146959	0.416254612	0.626171684	0.510415537	0.635302991	0.671672485	0.876521451	0.132652052	0.1732455	0.155344137	0.149930004	4.52140443	2.444101177	1.546466763	1.419672605	3.95742909	1.217147871	0.650691311	0.169505765	45.02940707	16.79657765	13.06379541	18.02417592	0.400877399	0.001424202	0.001212301	0.000630821	1.09898675	1.015907987	1.880603827	1.815207913	0.000176029	0.008056998	6.41833E-08	9.03E-09	0.670309742
	0.99658408	1.087136384	1.135431946	0.96754478	0.708111712	1.402618783	1.173598657	1.367271642	1.001063725	1.514875649	1.918504689	1.108852353	0.388905732	0.330253114	0.457093338	0.633006583	0.509818799	0.604683494	0.577148036	0.898089406	0.128151273	0.138127988	0.141202811	0.144907646	5.402333643	2.846666335	1.364547746	1.688097891	4.402025914	1.19739961	0.891078194	0.285393761	38.47729067	16.95316485	12.50034399	22.99071666	0.350948854	0.017455956	0.00123058	0.000935641	1.460255896	1.119261974	1.876142699	1.770885602	0.007753958	0.008005167	7.6182E-08	9.76E-10	0.671827278
	1.111031601	1.182876915	1.119547657	1.127834664	0.824525922	1.175542321	1.110190811	0.969049818	0.973290946	1.649663734	1.98630512	1.434313647	0.39352184	0.385915316	0.50288054	0.642874092	0.484393045	0.570670866	0.615960476	0.811371396	0.140737657	0.152728391	0.082601273	0.181058994	4.374680171	2.686779788	1.498815744	1.445215121	3.905462087	1.400767018	1.109358418	0.504869321	38.99683796	14.362053	12.61785132	17.88112986	0.380460625	0.000141675	0.000338381	5.02E-05	1.817434859	1.08399807	1.552426263	1.816040558	0.000504149	0.008161969	1.16608E-08	8.94E-09	0.736732799
	1.162133114	1.120758849	1.625849652	1.114901639	0.969295035	1.071719317	1.25990959	1.22429071	0.961299961	1.780837726	1.911365046	1.315340576	0.390854497	0.345688162	0.487513637	0.641658272	0.542897621	0.564450671	0.617410887	0.821703735	0.155631754	0.148636164	0.132391585	0.162274761	4.154788248	2.971994364	0.990827355	1.480613514	3.642921768	1.390095021	0.844304964	0.282663182	41.65420571	14.02402569	11.88344945	20.64993676	0.36054409	0.000588255	0.000273219	0.000074588	1.741625262	1.135600178	2.382172966	1.77512251	0.000226782	0.008112799	1.12681E-08	1.07E-09	0.798778006
	1.220978071	1.051941949	1.971844904	1.104294862	1.012206559	1.345411624	1.219770552	0.921070917	0.976582897	1.683888728	1.789094591	1.445594583	0.358243738	0.336332512	0.562161363	0.64933649	0.559316711	0.5904541	0.605652327	0.86111257	0.129412791	0.124161557	0.081408074	0.145907039	3.651894162	3.320007942	0.861381533	1.314422824	3.303124917	1.12150883	0.964364042	0.455351382	43.33143972	16.03726562	12.69782335	20.35720379	0.470463027	0.000541025	0.000268516	0.001583753	1.065185785	1.041622494	1.699911404	1.630601081	6.06E-05	0.00819363	8.36855E-08	9.77E-10	0.836301817
	1.170564153	1.157246728	1.446056858	1.107406761	0.714494499	1.553596335	1.175191629	1.793337705	1.064640739	1.624626916	2.030641167	1.459556025	0.365792905	0.342314341	0.50578569	0.608194377	0.479405361	0.606257852	0.648896188	0.877896134	0.146572534	0.142535344	0.133223071	0.11818519	4.492217287	2.872318228	1.058110438	1.191243138	3.464324793	1.062020836	1.015675906	0.222635368	36.03715462	15.4241327	11.64573134	18.83332036	0.435661435	0.004698792	0.000176148	0.000430925	1.026129514	1.199655172	1.825171665	1.482590901	0.000478077	0.008045136	1.31192E-08	7.40E-10	0.718971866
	1.24713885	1.114896959	1.38728528	0.765576058	0.722916671	1.836387902	1.103244648	2.142933597	1.009825855	1.676378468	2.079391824	1.58655675	0.384817908	0.313591186	0.472426269	0.615110419	0.496651649	0.632442637	0.576849228	0.889335797	0.141817745	0.131211091	0.115934208	0.17293808	3.75168764	2.684334128	1.029280765	2.056311035	4.393463984	0.948736781	0.854210092	0.235038864	38.92143659	15.57190663	11.04852631	16.8487636	0.391151876	0.000305158	3.93E-05	0.000395198	1.192674742	1.195685811	1.66450806	1.723775518	0.000466078	0.008126546	1.86212E-08	1.34E-09	0.729861751
	1.22139008	1.179063876	1.396548562	0.764452561	0.790722569	1.861221823	0.925423398	2.655343446	1.067623556	1.625672661	2.055239674	1.390050074	0.399919826	0.344274242	0.48543202	0.644413781	0.516629049	0.640695847	0.671658925	0.891730622	0.140209352	0.130800139	0.102457578	0.189874308	4.056893073	2.508983401	1.142829207	2.137459004	3.774619617	0.89347961	1.330162979	0.261395794	35.07207758	14.99726176	11.75501946	19.76117239	0.685892058	0.002039394	0.003044891	0.005119083	1.453586234	1.031031867	1.987297574	1.92964659	0.001013432	0.008141131	1.55032E-08	9.60E-09	0.737128433
	1.421766378	1.173520745	1.609013241	0.790739711	0.794974068	1.475877128	1.19787104	1.186773236	0.925446505	1.949730152	1.879535351	1.406193195	0.368426665	0.353318889	0.515583571	0.621657528	0.464072137	0.603580403	0.595450141	0.822155691	0.151476532	0.154729143	0.102336356	0.144102942	3.361192015	2.692061997	1.117397635	2.062723925	3.728610413	1.09041741	0.752678383	0.208347495	44.27826776	12.32579325	12.2611242	18.60475586	0.936479072	0.032641061	0.002545037	6.25E-05	1.675313824	1.012199446	1.586846553	1.950145201	0.000211028	0.008148961	3.57726E-08	1.09E-08	0.674628866
	1.226212035	1.137544171	1.273193843	0.887012881	0.679801592	1.889740327	1.121677222	0.429399849	1.070644738	1.56411974	1.885450188	1.174750726	0.356205353	0.330952762	0.506284396	0.6508604	0.47016913	0.659551506	0.626133552	0.686536067	0.143379088	0.149429726	0.09742968	0.145307085	4.180768951	2.927321904	1.289364897	1.479255742	4.001736259	1.108923919	1.025588747	0.436429309	39.17057335	18.23354031	12.21840889	22.1131152	0.572679217	0.009720462	0.00032804	0.000195247	1.52254823	0.9277368	1.792488525	1.862336309	0.000424215	0.008174593	4.69313E-08	1.19E-08	0.768945736
	0.990226884	1.266679433	1.185836109	1.040506382	0.970562939	1.602703222	0.986683952	0.29813438	0.899462289	1.627702118	1.999017253	1.441686236	0.379518892	0.35922073	0.431224461	0.633781907	0.503736265	0.57436218	0.630581971	0.652469798	0.153955006	0.163038146	0.107434741	0.176357718	5.06313467	2.358245073	1.155834721	1.413872245	3.388091212	1.127833305	1.27787241	0.510113022	40.67310609	15.1853791	12.37095604	18.45647286	0.488115211	0.001022781	0.001847947	0.000327068	1.472767485	1.088106774	1.427942806	1.784310066	0.000216654	0.008078203	6.89071E-08	4.57E-09	0.827986196
	0.910834881	1.191243961	1.214183322	0.852884019	0.845882869	1.389688743	0.864244478	0.631729341	0.894855844	1.497825663	1.8817634	1.226849338	0.397188285	0.347937508	0.465174117	0.58762009	0.503686706	0.594266547	0.617199468	0.858074826	0.155038856	0.135544645	0.110868933	0.133527771	5.362778877	2.686739914	1.265414948	1.577739287	4.416172301	1.295174579	1.287854621	0.599425987	43.35822706	17.30884746	13.0695938	21.04932102	0.417470512	0.000359433	0.001004015	0.000938574	1.256438627	0.926976436	1.758260981	1.805908204	0.001040366	0.008234647	3.38858E-08	9.58E-11	0.759963365
	0.985777957	1.039503413	1.195655413	0.641941317	0.867887933	1.080038847	1.011713586	0.575855283	1.018079803	1.717661427	1.890092878	1.314703123	0.341785938	0.326757786	0.497455842	0.639137104	0.51772447	0.587525679	0.67941792	0.880219587	0.146062314	0.168432652	0.084755673	0.138127844	5.145393498	3.050359345	1.280771349	2.203520786	3.495238154	1.312395762	1.156085004	1.015563282	38.28562239	14.26476587	12.57465465	20.44684806	0.333023828	0.0023633	0.000279016	0.000421153	1.465591381	0.974370125	1.797447189	1.722541363	0.000377561	0.008078141	3.43298E-08	1.56E-09	0.729629587
	1.139344909	1.112476575	1.197474377	0.654266901	1.021772453	1.053821257	1.291555934	0.077268447	0.972733644	1.573326071	2.096003759	1.288441599	0.376732496	0.326458579	0.475411689	0.578003625	0.507316088	0.614708848	0.641464447	0.641761356	0.138660652	0.126072096	0.089625438	0.133065065	4.192965745	2.89856479	1.445687581	1.756821174	3.480994572	1.569046486	1.001745689	2.883276773	41.22158328	16.22060275	10.96832636	20.17862679	0.453982617	0.000165855	0.000455537	0.000133244	1.404483052	1.161965367	1.748598148	1.74972676	0.000884313	0.008123128	5.97572E-08	1.56E-09	0.750602234
	1.125679113	0.947224314	1.564408239	0.650260788	0.789376694	1.552550878	1.364608885	0.135213934	1.047850737	1.315653323	1.985437454	1.24908885	0.365824679	0.299444792	0.52815632	0.649417942	0.464019075	0.609222753	0.647971939	0.482827133	0.1456779	0.138554524	0.126308657	0.130080799	4.397702169	2.868625808	1.065392799	2.256448757	3.562577404	1.126879063	0.777462515	0.801755608	39.70222373	20.20367855	11.87893582	19.57451568	0.340184402	0.014198148	0.000335218	0.000410543	1.647682377	1.141203252	1.928757609	1.884506607	0.000186515	0.008125805	3.46141E-08	1.02E-09	0.744379528
	0.996129737	1.043225795	1.224043242	1.133448164	0.749887151	1.150801636	1.281807799	0.151691849	1.102913275	1.479841148	1.977977529	1.231028259	0.345975879	0.328927311	0.511299032	0.651710124	0.464292456	0.593471282	0.621353759	0.596221454	0.164011908	0.146197237	0.132001019	0.158188245	4.583269744	3.019969484	1.380813994	1.438653204	3.606999593	1.351035364	0.865196703	0.942667516	37.33613167	16.6898011	11.8476839	20.03359465	0.392610158	0.00194778	0.000029888	0.000226095	1.388715838	0.996137574	1.741921686	1.8740214	0.000206068	0.008101366	3.91338E-08	3.02E-09	0.756788882
	1.055135097	1.097121874	0.967328913	1.181379411	0.850568508	1.154492472	1.304874176	0.297532083	1.001031985	1.828277988	2.183231396	1.12470996	0.357289472	0.327882318	0.490131463	0.653813408	0.519860578	0.624647081	0.535172896	0.536852794	0.13028828	0.121720345	0.101846447	0.124603555	4.561870473	2.849985849	1.77948719	1.257624385	3.574588909	1.625930504	0.654283622	0.319274641	40.06968001	13.25517895	10.67059489	21.82899525	0.301853187	0.000168034	0.000620286	0.000102693	1.593981955	1.169755703	2.604099015	2.024129107	0.000825982	0.008075281	4.2463E-08	1.37E-10	0.750907831
	1.02677817	1.414140758	1.212149089	1.37376705	0.768141231	1.13842485	1.485219655	0.780029507	1.009361063	1.647045131	2.246038198	1.356510577	0.370116516	0.361085987	0.481659946	0.630510537	0.456892956	0.574967853	0.665231259	0.822925715	0.125599922	0.176289482	0.121341856	0.172648977	4.492821161	2.338264825	1.465092391	1.191070989	4.262171167	1.391308834	0.863340079	0.613447921	40.0786246	15.59518744	10.81759684	19.12232088	0.328847431	0.002995159	0.000791034	0.005055069	1.364627856	0.849039636	1.67554562	1.758961407	0.000345517	0.008071838	5.65115E-08	2.36E-10	0.839883451
	1.139609829	1.176664043	1.042290492	0.893745758	0.763501361	1.149434675	1.038624002	0.369592271	0.968081275	1.537871343	2.257272969	1.541227609	0.329850153	0.325588884	0.439831132	0.643612387	0.488754239	0.654121405	0.6420656	0.622716527	0.12137512	0.15932891	0.125134777	0.152452455	3.816774158	2.435875325	1.355816894	1.423117615	3.593441178	1.527088333	1.165022835	0.40955647	40.03709898	17.33556974	9.935521615	17.30175741	0.37425089	0.000199498	0.004325726	0.000426336	1.433779619	1.027369531	2.195945961	1.987943014	0.000295941	0.008137834	1.0778E-08	5.78E-09	0.698323686
	0.902381228	1.26276635	1.071238747	1.101657819	0.765236481	1.094741327	1.46914007	0.18549951	0.954500373	1.695800239	2.016229172	1.35596382	0.368495268	0.351972889	0.503552202	0.653107081	0.482911194	0.550776832	0.61205464	0.519891033	0.145064976	0.143202842	0.136672893	0.166319359	5.238439374	2.428844183	1.672419791	1.634275905	4.303957096	1.418597428	0.758235489	0.786135813	40.99159084	14.42803582	12.53491872	20.3093904	0.353595612	0.000281491	0.000147806	0.000140898	1.333564954	0.980630589	1.898951117	1.862765029	0.000385701	0.008223386	6.88855E-08	8.54E-10	0.763864337
	1.043430058	1.138582156	1.030232832	1.251930281	0.613210729	0.889823454	1.646697309	0.156213896	0.960142569	1.704374415	1.888618298	1.16390084	0.349016493	0.301518025	0.477212685	0.625540499	0.467642003	0.542232221	0.726131812	0.386331757	0.148315778	0.133174114	0.120668697	0.121806146	4.777973143	2.438871135	1.384119084	1.114349367	4.611792884	1.685077662	0.815062047	0.699474771	40.30384416	14.04619253	13.1437986	19.40454843	0.378765858	0.002386459	9.53E-05	0.000338747	0.894420356	0.885653994	1.671437143	1.778810124	0.001229318	0.008165192	8.79168E-08	1.28E-09	0.705555703
	0.925647402	1.167678047	1.416939749	0.973393093	0.895354943	1.077256063	1.974963618	0.389400502	1.032098662	1.775975582	2.027169973	1.455094478	0.35265635	0.311943641	0.47265014	0.633816754	0.432522095	0.550046131	0.734084268	0.609383608	0.140483297	0.161845187	0.104022004	0.149846053	4.809009809	2.519054044	1.207744291	1.477848572	3.538277569	1.46312357	0.688961892	0.375198118	38.06303524	15.09296736	11.49829457	18.77092937	0.377872159	0.011975989	0.000218387	0.000491382	1.67885202	1.086601698	2.052915195	1.651033186	0.000116556	0.008176257	9.29936E-08	1.85E-08	0.820870907
	1.133830792	1.162692192	0.950502437	1.019209969	0.953453819	1.528596793	1.056114928	0.405384251	0.971236866	1.761259988	1.867533264	1.316350802	0.321321185	0.346182975	0.406277327	0.633856176	0.496722068	0.610710701	0.617479979	0.645719143	0.141212665	0.138034021	0.113054785	0.143649297	4.086535506	2.683233614	1.687369184	1.55905863	3.524276789	1.124662546	0.961160998	0.221557986	41.11656948	14.59434614	11.91113825	20.38753706	0.601560141	0.000505448	0.000715852	0.00143597	1.607601992	1.252118878	1.833458369	1.936539604	0.001647558	0.008108367	1.16297E-08	3.32E-09	0.755028376
	1.138597906	1.39862204	0.896404049	0.673656671	1.102234771	1.687298049	1.212297329	0.41515256	0.971022023	1.800552146	1.930789197	1.571593931	0.360806833	0.311313135	0.448485659	0.589405597	0.539116945	0.639452335	0.658925178	0.739787152	0.145237027	0.123797074	0.123248416	0.151280725	4.146191064	2.210629937	1.595717206	1.921766314	3.152933057	1.07499594	0.9429202	0.578161828	41.46714426	13.31232764	11.51471463	15.12780052	0.642251382	0.000237293	0.000227965	0.000184363	2.102986835	0.946675062	1.731683502	2.023199272	0.000038766	0.008099821	1.4029E-08	1.50E-09	0.793889585
	1.163154509	1.079692829	1.12848337	0.789365749	0.870137739	1.512642329	0.986527182	0.569824175	0.893915253	1.905609222	1.948591501	1.447428975	0.391096259	0.34075107	0.461897487	0.599703229	0.510528659	0.621642467	0.675818963	0.509816762	0.170021414	0.14120278	0.130629758	0.16157318	4.627655289	2.702278191	1.37100722	1.529045639	3.70410551	1.298485507	1.553277039	0.290167869	47.56779151	13.39618761	12.5842056	17.35198984	0.457160147	0.000496937	0.002588241	0.000381612	1.545779843	1.263055147	1.695879674	1.736687815	5.16E-05	0.008152758	1.70353E-08	5.48E-10	0.894686215
	1.49886734	1.423317246	1.066461171	1.035947404	0.971655744	2.372920946	0.800002158	0.668648099	1.053244193	1.699500556	2.054824125	1.677171803	0.400431463	0.344946034	0.502543177	0.602843836	0.516028914	0.630580203	0.558109071	0.668931026	0.159694247	0.155977109	0.12732155	0.153393428	3.018984879	2.225721363	1.487754544	1.462000185	3.304024062	0.741006433	1.162507849	0.274038498	36.49206144	14.49288718	11.76114269	15.29167073	0.572614867	0.000147585	0.002477618	0.027093361	1.577201614	1.013497653	1.786903873	1.763135755	0.000714204	0.008117538	1.32805E-08	4.90E-09	0.698809641
	1.350159972	1.596040931	1.19558853	1.322209345	0.823544657	2.168177623	0.702830591	0.285029277	1.039060335	1.520610835	2.187578846	1.546239911	0.37419788	0.38618639	0.491784094	0.648808899	0.46434999	0.675374693	0.563340771	0.674122362	0.148943548	0.121193709	0.132629224	0.160938621	3.310404616	1.970803038	1.420592314	1.258069608	3.400960411	0.9096765	1.746622726	0.39280288	38.93967858	16.83563109	10.88273963	15.92210186	0.487400683	0.002950419	0.000438274	0.000671165	0.860738592	1.013401599	1.776863771	2.114276408	0.00029039	0.00803305	9.15053E-08	2.56E-10	0.710528757
	1.056895217	1.487493773	1.237459311	1.447100988	0.631265338	1.628606647	0.619569486	0.235261724	0.996885124	1.438593093	2.256997084	1.368320189	0.37967608	0.386503721	0.430495586	0.66963547	0.454411153	0.687054849	0.542703553	0.525125247	0.165451658	0.147069462	0.110437533	0.142051956	3.832491785	2.132359688	1.313474276	1.234064851	4.623136507	1.169522874	1.376742139	0.448558986	40.89256318	18.50512429	10.11577232	18.57239234	0.290103056	0.001367013	0.001528396	0.000117306	1.340644605	0.83355859	1.870298479	1.78504098	0.00261697	0.00816261	6.46196E-08	3.89E-09	0.780341838
	0.950412981	1.231880909	1.055191619	0.903454401	0.684831311	1.88514134	0.637193222	0.288006536	1.060516695	1.878613172	2.174255011	1.451438247	0.373887587	0.366219104	0.488954856	0.594890436	0.451321272	0.704236603	0.593233036	0.784508245	0.134231686	0.138297853	0.122433234	0.154681381	4.896194099	2.378946591	1.577482661	1.455094009	4.448833839	1.092341155	1.594205851	0.742707165	36.91718805	13.53071196	11.0155241	17.30797227	0.306194615	7.46E-05	0.013116816	0.000468177	1.436528661	0.98151931	1.670216707	2.091608457	8.22E-05	0.008062216	6.64511E-08	1.41E-10	0.812784671
	0.993602564	1.226031727	1.045717984	0.994762269	0.903063694	1.410406421	0.798656729	0.422857254	0.958728166	1.648688562	2.060172816	1.431637479	0.31776584	0.329484164	0.442313528	0.602272259	0.501247826	0.620291006	0.593244096	0.803323047	0.155568972	0.183401906	0.101749891	0.181558864	4.427021764	2.275295772	1.437013311	1.274223912	3.67196385	1.155571335	1.201846383	0.96398921	43.08703295	15.53106785	11.97197404	18.27654773	0.31846159	0.00032671	9.45E-05	0.001712025	1.640849937	0.936329914	1.678908942	1.743232336	0.000137174	0.008145782	5.8757E-08	6.87E-10	0.722374686
	0.996334476	1.353237527	1.21010889	0.780470341	0.739695879	1.988476324	0.798675826	0.538406546	0.927436802	1.534017483	1.715815064	1.178643148	0.337746589	0.378829555	0.489208458	0.573309717	0.493802853	0.648265306	0.588407545	0.628669436	0.14179078	0.15202352	0.110985609	0.124678033	4.967635847	2.335548693	1.468698788	1.76137282	4.003953915	0.997948567	1.150118265	0.363289424	40.87414522	16.70930168	13.56164842	19.62655374	0.206620714	0.000678409	0.000657138	0.000292585	1.643193442	1.163183314	1.976292203	2.052412762	0.000374184	0.008086716	4.41741E-08	1.55E-09	0.749802116
	1.077280185	1.474209146	1.477191025	0.84325744	0.750626255	1.160282822	1.020633378	1.426225964	0.979368495	1.737249103	1.889696451	1.4944845	0.323337435	0.383570127	0.475334594	0.614075297	0.491185012	0.605204574	0.554170936	0.829950262	0.133528879	0.150762891	0.109510061	0.174822203	4.070367288	2.168527489	1.038469221	1.747321294	4.089204569	1.390479248	0.929696853	0.182441203	42.06863266	14.37874374	12.74684215	17.69214293	0.29597178	0.000667825	0.000745272	0.002584564	0.98224162	1.007328794	1.675580044	1.83281144	0.000112472	0.008146869	3.2253E-08	9.81E-10	0.741055962
	1.241133697	1.606938125	1.261438506	0.629007382	0.764453524	1.088276397	1.116934131	0.775340398	0.907309401	1.702376011	1.997128578	1.484185695	0.354616496	0.36503148	0.520567438	0.60000396	0.439347815	0.617244767	0.611822585	0.853386424	0.145148768	0.160436498	0.103937558	0.152066298	3.801580882	2.127630511	1.297534694	2.297553398	3.713437588	1.527341644	1.146683932	0.402000594	45.36528633	14.26551864	11.90354279	16.78976625	0.421440842	0.000252092	0.005267594	0.001098546	1.450525341	1.113548805	2.02225548	1.922307754	0.000044725	0.008074042	3.24533E-08	1.41E-09	0.736201117
	0.886947038	1.528892486	1.451249911	0.741885868	0.805844974	0.819692689	0.735749339	0.376258602	1.024976376	1.782708072	1.707816399	1.507967126	0.362066495	0.394353804	0.451023047	0.587877719	0.491069872	0.556676817	0.601564549	0.70607422	0.148846204	0.142420968	0.110817214	0.153080997	5.184284071	2.182043726	1.077764724	1.803815255	4.064157068	1.839764311	1.240291752	0.501700287	37.5814838	13.82919449	13.03463435	16.40448823	0.364228554	0.003036478	0.000162947	0.000226716	2.094637256	1.078878185	1.873422724	1.951817915	0.003889245	0.008144574	3.08695E-08	7.13E-09	0.696354795
	0.984875488	1.162070238	1.177376468	0.606987912	0.845530074	0.756932514	0.862862462	0.175028825	0.942555449	1.816659274	1.944487353	1.422106127	0.35241349	0.324982248	0.456989299	0.569288538	0.460015321	0.562803802	0.596820106	0.565307599	0.146205851	0.136180718	0.125635202	0.14439834	4.757565935	2.541691961	1.321199033	1.886768662	3.896922695	2.137781258	1.157093489	0.721399011	40.85480075	13.65669062	12.60663328	17.52085667	0.240225319	0.000160254	0.000317705	0.00021631	1.35035255	1.0799055	1.895557818	2.321542482	0.000394956	0.008108266	3.28656E-08	1.25E-09	0.698372458
	0.892856205	1.331698954	1.160138624	0.712195475	0.910650454	1.012832516	1.015975534	0.692910473	1.046841713	1.741616647	1.873422073	1.415441136	0.338796974	0.314539666	0.521642533	0.625836791	0.480535317	0.585103757	0.620802107	0.681941901	0.167011587	0.153361125	0.133311484	0.162658412	5.321793629	2.314934072	1.268621217	2.005248824	3.00024949	1.321968895	1.134554759	0.279913323	36.85959331	15.48824097	12.35628246	17.02640224	0.228645346	0.000804345	0.000681561	0.000474533	1.909704715	1.125976767	1.611901467	2.029421224	0.002389667	0.008177336	2.80265E-08	5.30E-10	0.710111992
	0.845853018	1.33160694	1.401320204	0.753620923	1.001819506	0.953859496	1.04098698	0.268411386	0.865772017	1.496522538	1.694733064	1.400106058	0.331604508	0.357290438	0.521838758	0.583045925	0.535365771	0.542048244	0.623070294	0.7550486	0.129969043	0.163820797	0.114140713	0.139646804	5.315326435	2.254283722	1.163002742	1.869227816	3.249869231	1.521761783	1.065757007	1.210298888	44.76606209	17.08009668	13.76089709	19.46031343	0.28510145	2.58E-05	0.000045995	0.000323718	1.629542427	1.074499007	1.813163143	1.88557482	0.000513459	0.008187144	2.39427E-08	2.88E-08	0.784002574
	1.154292508	1.294243897	1.090169436	0.727852847	0.835127483	1.800357639	1.100958686	0.172304965	0.898959482	1.777891267	1.805251676	1.269984433	0.42074423	0.348966542	0.454890837	0.597370502	0.528211633	0.644479388	0.529997099	0.474078381	0.1558831	0.157806272	0.106946702	0.166181404	4.638141113	2.391622421	1.514623181	1.733428925	3.596045354	0.993661758	0.960330021	0.507254663	43.36421031	14.74362409	13.30702027	21.91552714	0.297999474	0.000124731	0.000208307	0.000109351	1.855951855	1.032980118	1.778430409	1.766164	0.001470356	0.008130226	3.50931E-08	7.43E-10	0.740635121
	0.90346738	1.248808167	1.062968632	0.595480516	0.866969555	1.50474712	1.467374532	0.294360508	0.881050502	1.775409011	1.935247329	1.209531767	0.359482864	0.341198921	0.481924563	0.516821691	0.537247264	0.569781486	0.668466081	0.583682062	0.130503444	0.14530414	0.110214602	0.128960675	5.016683667	2.548021767	1.703330628	2.067953562	4.024108592	1.136691018	0.846470845	0.491158274	46.46703256	14.15415404	12.01822036	23.09818141	0.311860349	0.001300593	0.001815332	0.001096354	1.706388625	1.281057447	1.933982752	1.722404802	0.000122077	0.008174957	1.80172E-08	2.06E-09	0.750181372
	1.118242493	0.97426305	0.893678745	0.648201066	0.792704472	1.220787159	0.870252755	0.720016389	0.92215204	1.529890377	2.03352187	1.216722147	0.348977424	0.304040009	0.485848307	0.518112804	0.530328481	0.567876021	0.65059749	0.792391121	0.14971804	0.152414348	0.124746845	0.172008457	4.664582993	3.007585485	1.979111714	1.772772447	4.09953034	1.372077715	1.356072828	0.342513902	44.17154504	15.70782547	11.71188996	21.8683101	0.375770289	0.00027028	0.001850078	0.000267533	1.081921929	1.056702173	1.649374332	1.720132524	0.001380153	0.008151045	1.72706E-08	1.18E-09	0.830444656
	1.091826742	1.349663657	1.06654862	0.545494606	0.867889128	0.918901791	1.624659195	1.332468855	0.99989275	1.525103688	1.748147265	1.393748253	0.359278674	0.321508981	0.474766035	0.586677953	0.527405211	0.56448484	0.644016544	0.48649557	0.143896846	0.134773657	0.118268929	0.160266949	4.695354242	2.3156443	1.561470548	2.253486154	4.235616222	1.602114588	0.697545368	0.101113837	39.11269734	15.36487587	14.09000058	17.76346363	0.444960886	0.002364543	0.000465788	0.000111581	1.388454105	0.92173759	1.982256624	1.75208102	0.000185969	0.008146526	1.45981E-08	3.35E-09	0.82667394
	0.952789344	1.13111086	1.194271754	0.516334472	0.948105016	1.279209233	1.222695429	1.055808606	0.975798719	1.632098722	2.025034975	1.352578958	0.318605077	0.315694293	0.498508992	0.538094718	0.508410433	0.594503674	0.620161017	0.767140365	0.162178622	0.139861481	0.111466504	0.130114733	4.631499969	2.738262625	1.331165883	2.335632042	3.347462365	1.276368298	0.789217996	0.283897944	39.1706278	16.42453333	10.98968423	19.26533697	0.486581593	0.000437497	3.38E-05	0.000119484	1.000972251	0.939570211	1.963063914	1.805771893	0.00252693	0.0081417	1.24802E-08	1.61E-09	0.748867924
	0.9580107	1.10919358	0.940845714	0.619781582	0.936984589	1.1456808	1.748223193	0.397034804	0.91533972	1.528821449	1.940265606	1.26976978	0.327019357	0.335399867	0.435531028	0.542375428	0.534530111	0.616388933	0.651674386	0.757703225	0.129395717	0.173389101	0.089435101	0.148458699	5.610369736	2.640715673	1.475242824	1.635909798	3.694355822	1.399397432	0.718964771	0.548648187	43.25015071	15.17416471	13.17283362	19.87576973	0.327792277	0.01591449	0.000661573	0.000278518	1.777563812	1.1505055	2.0407385	1.773076853	0.000276738	0.008137883	1.64299E-08	1.66E-09	0.760841001
	0.889380158	1.088974286	0.971847745	0.595794144	0.853611826	1.374303232	2.180520388	0.230267344	1.027134823	1.624683107	1.881614252	1.395330369	0.305246949	0.335915324	0.419628955	0.518115675	0.507826265	0.627163808	0.656914548	0.486295059	0.132310963	0.154056678	0.127630093	0.149665792	5.451332247	2.74051891	1.610313775	2.049161608	3.499366002	1.205320388	0.548663488	0.342768831	37.57294115	16.40851291	11.99176264	17.60520475	0.250378195	0.002885285	0.000405683	0.000184771	0.876142104	1.007799357	1.63755034	1.903366618	0.000622589	0.008153212	4.49327E-08	2.43E-08	0.913025857
	0.964813338	1.231644778	1.084280002	0.454371621	0.641989829	1.086390311	1.857721034	0.072632874	0.908411248	1.544383211	1.698999935	1.415763529	0.386788249	0.328539714	0.498023454	0.486822165	0.444636055	0.56822125	0.675898763	0.222135113	0.138861118	0.140864236	0.077041039	0.150618665	5.283154096	2.514736442	1.578021297	2.304849192	4.538779176	1.493555211	0.624928927	0.940168667	44.71185988	16.04347445	13.56071061	17.1918181	0.290921832	0.005944395	0.003290372	0.000149441	1.768467256	1.135659795	1.645350151	1.79996607	0.000411392	0.008187028	4.19237E-08	1.04E-09	0.804311279
	1.035616015	1.187385831	0.949224738	0.507888329	0.815421519	1.165703625	2.671090346	0.218239916	0.905812913	1.72277372	1.904094133	1.43097717	0.380506365	0.37340443	0.451314239	0.514239561	0.506306747	0.587797385	0.660625657	0.629115867	0.153803578	0.15869327	0.090090187	0.161551373	4.795876004	2.555282983	1.567589952	2.201536841	3.762830831	1.287023967	0.396672467	0.585078948	43.1955703	14.78793026	12.49965291	18.76461477	0.310400366	0.005375576	0.000975569	5.05E-05	1.407162808	0.92923775	1.534773617	2.010140842	4.83E-05	0.008109749	2.6803E-08	2.20E-10	0.724691049
	1.201603744	1.255232406	0.7867976	0.481377047	0.803362453	1.105151555	1.667977851	0.842952691	0.932745911	1.723806318	2.041494463	1.380397381	0.375673498	0.313504012	0.411525969	0.577124482	0.477928289	0.555329969	0.623054071	0.911669193	0.13352507	0.170074744	0.106308376	0.158242503	3.725706433	2.397041348	2.013100632	2.632199284	3.670147632	1.286074662	0.730595928	0.575359989	42.06385045	15.1635995	11.04648056	18.90274231	0.444224818	0.000228537	0.003785929	0.000401651	1.585284121	1.407390376	1.642920448	1.817388253	0.001110594	0.008030104	2.3802E-08	5.78E-09	0.749742712
	1.214139583	1.186634437	0.713600919	0.637390175	0.706278271	0.987941919	0.933510661	0.893239829	0.971215308	1.661136003	2.063934112	1.440951448	0.383401138	0.360771014	0.44646467	0.55918696	0.492534436	0.539475321	0.613231772	0.829683642	0.116907393	0.159220383	0.111688163	0.146356932	4.171829124	2.631178145	2.116340429	1.960604743	4.134984855	1.567643552	1.243124732	0.322191922	40.16916353	15.35755424	11.72486638	18.59708363	0.356202216	0.000412231	0.000673667	0.004934092	1.22255374	1.035461753	1.428446836	1.646275904	0.000484879	0.008181935	2.95003E-08	1.11E-08	0.825345019
	1.205954583	1.118808665	1.109147342	0.579871846	0.714849991	0.932677584	1.300390835	0.794934825	0.911203079	1.701611973	1.925901169	1.435369024	0.339846011	0.306368453	0.477127452	0.56441255	0.498914534	0.611349495	0.63060019	0.839360042	0.139894341	0.140973426	0.109449139	0.172583247	3.952252118	2.736818007	1.390217112	2.102389528	3.932105918	1.530329171	1.041945172	0.321385901	44.53541136	14.89897851	12.04457549	18.64703435	0.630753407	0.004699195	0.000605373	9.98E-05	1.240262227	1.076824447	1.620865106	1.751708473	6.47E-05	0.008146354	3.93295E-08	7.02E-10	0.758136527
	0.935654664	0.986923375	0.887869384	0.585245578	0.719161928	1.004044982	1.137370094	0.302321135	0.960100486	1.540245807	1.746808138	1.405423524	0.356851748	0.309972036	0.413710812	0.587493233	0.491650645	0.590361769	0.571993197	0.616169286	0.140863379	0.16454095	0.108213422	0.145917358	4.754248476	2.999844817	1.762970147	2.383559668	4.05002722	1.64873226	0.980359045	0.355625593	41.38567698	16.30765409	13.26596096	17.44353215	0.688663118	0.001506543	0.000357195	0.000568133	1.685868814	1.220147026	1.714852073	1.733014281	0.000326014	0.008089394	3.13123E-08	8.95E-10	0.772307784
	0.83954392	1.061203292	0.924636938	0.731799774	0.737320732	1.285359633	0.665015484	0.198414094	1.039997378	1.493779405	1.765111507	1.392879811	0.351752485	0.331418507	0.393342385	0.591445083	0.490874478	0.569605821	0.600631743	0.547056484	0.157632936	0.129689171	0.144063669	0.168797779	5.766282494	3.081112869	1.643289575	2.035242302	4.418080961	1.243826601	1.877550733	0.396976122	38.79275661	17.37357277	13.03469184	17.01533933	0.652897157	0.007095675	0.000448443	0.000666455	1.672549159	1.028577153	1.70003064	1.546392406	0.000680922	0.008123678	2.90729E-08	2.28E-08	0.732519913
	0.871360416	1.035544189	1.128760162	0.724102069	0.878855184	1.811874827	0.708015791	0.16046938	0.96843193	1.596431472	1.948926382	1.397118168	0.351460629	0.326807069	0.494142593	0.559704797	0.475002235	0.613386067	0.600908919	0.646863703	0.173032769	0.147867969	0.120832817	0.135648855	5.195105354	2.980775111	1.340705967	1.771066482	4.086409523	0.920556904	1.49188866	1.025762601	41.43418093	15.52013061	11.77795023	17.80901796	0.419901657	0.001933486	0.00103867	0.000963502	1.485103128	1.152308007	1.43016308	1.602410266	0.031093079	0.008103561	3.07065E-08	1.48E-08	0.781441995
	1.064677295	1.128424819	1.175847183	0.623120089	0.909021268	1.626368155	0.732161364	0.226050938	1.040712477	1.799005583	1.912876005	1.486575633	0.363432881	0.323153032	0.506975646	0.594964015	0.507610401	0.601218065	0.498815136	0.58084697	0.141283052	0.154480958	0.130772089	0.140022175	4.392861304	2.624302631	1.382339801	1.882093435	3.345085363	1.127078979	1.102251188	0.762268998	38.1758264	14.54490532	12.96264289	18.54682946	0.484201661	0.001311744	0.000722948	0.000735599	1.674899082	1.074114757	2.037976474	1.709342305	0.000323165	0.008107197	7.52113E-08	3.39E-09	0.770199574
	1.097794564	1.413533544	1.208710566	1.034314646	0.906079503	1.445102226	0.829940419	0.246434504	0.952018122	1.703009802	2.313589813	1.176405465	0.331987868	0.357177712	0.47776401	0.647775389	0.493769397	0.624518046	0.550425978	0.567153612	0.13430145	0.158615256	0.097912585	0.124486284	4.114069255	2.344313638	1.390940956	1.43549197	3.311311577	1.125356284	0.890246938	0.737583779	41.28038745	14.83160218	10.02476256	22.39750439	0.537422305	0.001001471	0.000700447	0.007305826	1.602628662	1.086008433	1.815351644	1.741682879	9.85E-05	0.008129069	8.07509E-08	1.78E-09	0.742739183
	1.095915282	1.2151203	1.202930331	0.84575159	1.044077222	1.627919496	0.765459354	0.394990789	1.02418276	1.59497827	1.934800095	1.167062788	0.372239829	0.354364082	0.463652431	0.67634662	0.541203232	0.62436078	0.616306794	0.566392365	0.147841935	0.155821725	0.129786806	0.153313001	5.110494811	2.632398578	1.212948517	2.061856149	3.594994883	1.083051925	1.533443426	0.392587039	39.40563924	16.23328062	12.47455487	22.67580401	0.415469082	0.000829705	0.000457165	0.000159592	1.514358051	1.243095816	1.883197189	2.005651244	0.004497138	0.008047077	9.539E-08	1.05E-08	0.828578449
	1.041197164	1.156480042	2.083710738	0.856518225	0.892501246	1.766552505	0.767334388	0.34810336	1.000522631	1.606605191	1.962647798	1.385968841	0.3519202	0.333964992	0.520156035	0.59726527	0.48202655	0.610354782	0.601562325	0.814082285	0.146704078	0.125851924	0.124018312	0.142964492	4.426510992	2.741544907	0.893960496	1.362516587	3.377365911	0.973281716	1.487865806	0.707664239	39.48860897	15.21457803	11.98172195	20.48305641	0.565592166	0.000271256	8.02E-05	0.000913884	1.71413469	0.919502507	1.898446498	1.768490484	0.000134981	0.008084345	9.76257E-08	6.07E-09	0.789342503
	0.997692959	1.014597028	1.408230323	1.100483122	0.999113772	1.325503134	1.077665432	0.458497195	0.96806403	1.527338755	2.059918612	1.435593938	0.370749793	0.318197845	0.527926781	0.615450981	0.50375208	0.607773431	0.669737149	0.763159884	0.163988674	0.153352604	0.12685633	0.149996724	4.959829868	3.114201959	1.260465258	1.434086968	3.57237354	1.069516547	0.957356079	0.484517893	40.8767599	15.35552498	11.51776709	20.98379881	0.640652889	0.004796437	0.000145606	9.95E-05	0.97399711	1.189219235	2.095815498	1.943164519	0.000203572	0.00820448	7.61849E-08	1.98E-09	0.716534312
	1.214701451	1.166980278	1.442582162	0.99454243	1.037552188	1.785638267	1.248627432	0.172050372	1.004960684	1.59406939	2.035864897	1.643026568	0.380527939	0.333107837	0.464691209	0.606312627	0.501117897	0.6321237	0.642730575	0.723913007	0.153231932	0.132610231	0.097061841	0.146157014	3.960210437	2.634143347	1.267204303	1.489323275	2.98027349	0.878254256	1.111418544	1.322749857	40.94495515	15.33901049	12.17344736	15.70128634	0.491638485	0.004894841	0.002129852	0.000225765	1.457067022	1.024802311	1.772156337	1.752526629	0.000561564	0.00810497	1.51831E-08	1.81E-08	0.791400063
	1.063704634	0.977371103	1.003591791	1.18085296	0.972944315	1.471486398	0.867432368	0.20958141	0.971585926	1.852710836	2.030878688	1.245051562	0.346632861	0.350363139	0.478323793	0.648157757	0.553162534	0.617973791	0.669062563	0.412273878	0.15612082	0.173865944	0.119257796	0.159910879	4.251641503	2.868736488	1.523471357	1.317346657	3.468007913	1.168725756	1.435802616	0.636382658	40.59228249	14.06043142	11.34296387	22.61767331	0.608497241	0.008644714	0.000978655	0.012501655	0.961964834	0.993031979	1.731012118	2.223379181	0.000107131	0.008173503	1.22579E-08	8.35E-09	0.732135303
	1.068996194	1.377944115	1.000578744	0.977003988	0.933307283	1.198729864	0.778354793	0.150850723	0.880924212	1.733538274	1.836419373	1.424806115	0.333512604	0.324858617	0.482856748	0.57329428	0.526345876	0.595565032	0.570271085	0.371796101	0.138212148	0.167768931	0.108682619	0.149457884	4.113578869	2.246071803	1.804421591	1.39431086	3.43103203	1.365337045	1.349899598	0.683579933	46.73265577	14.29721686	12.18829441	17.42642714	0.42371097	0.000431296	0.000122834	0.00026207	1.413723931	0.945606836	2.147594685	1.862976659	0.000160689	0.008153196	1.06816E-08	2.97E-10	0.762204303
	1.132475472	1.074316291	1.036862505	0.675272784	0.834202312	1.320544835	1.066323315	0.292995822	1.10192423	1.667776551	2.092310779	1.237678742	0.346765781	0.289190284	0.434583615	0.554130894	0.498780432	0.606064226	0.629436473	0.647275597	0.132919425	0.168928869	0.073332206	0.154923609	3.915893412	2.821893355	1.479416858	1.902618738	4.101842101	1.22511678	1.089405942	0.510822604	35.57229484	15.2234865	11.35498414	21.37566533	0.414384087	0.001840245	0.002892002	0.003617752	1.290378819	0.949012086	1.714336358	1.949719351	9.82E-05	0.008095817	8.15388E-08	1.55E-08	0.784756112
	1.25666509	1.088649195	1.069582391	1.014273118	0.818868871	1.714829513	1.560474823	0.208593209	1.037950757	1.703943608	1.911871739	1.343175587	0.406917313	0.340909827	0.44117974	0.628556599	0.475274808	0.567391877	0.670115861	0.305169915	0.152260193	0.152793985	0.1042811	0.143845967	3.536792344	2.885634974	1.546559305	1.349380728	3.6787025	0.918667555	0.909181777	0.278506623	35.56716736	15.35760482	12.71276655	19.93380997	0.431126995	0.000317428	0.000407401	0.000212962	0.892570456	0.934778881	2.438911904	1.798037509	0.00706136	0.008163304	7.29369E-08	1.66E-09	0.774234174
	1.049183829	1.141715318	0.634710036	0.816420382	0.61638615	1.734324668	1.025200405	0.115428968	0.989628552	1.567139976	1.891699993	1.561326568	0.374584176	0.327663924	0.38452417	0.547420276	0.487083888	0.645864911	0.713503799	0.401940395	0.151300908	0.142430321	0.103081487	0.186767681	5.060206696	2.830301738	2.172353564	1.60866525	4.375917849	1.152884169	1.109300025	0.958471837	38.402335	15.94435332	12.07705495	16.60851053	0.497833899	9.17E-05	0.002032042	0.000533843	1.407707768	1.142688084	1.829645252	1.675264894	0.000471649	0.008222278	3.79372E-08	2.24E-09	0.681177778
	1.136633121	1.092835422	1.271237272	0.622364038	0.779361322	1.575739677	1.275414494	0.146527818	0.833455458	1.860100085	2.307900409	1.368522845	0.386486496	0.340497946	0.48333803	0.526938801	0.48787618	0.607011996	0.669804647	0.496476841	0.145617362	0.160511341	0.12381056	0.152096473	4.414115121	2.646040339	1.358048982	1.734390309	4.152401221	1.018487069	0.923510195	0.879366681	45.84424274	13.99853999	10.39240916	17.74193737	0.364575276	0.000342879	0.000110799	0.008238969	1.595385058	0.890524231	1.53491264	1.769361381	0.000170002	0.008184683	3.69242E-08	7.62E-09	0.843261147
	0.966551124	1.388960143	0.994271141	0.76568923	0.672548171	1.579814012	1.809274045	0.206277884	0.97432145	1.858634331	1.786477224	1.298174327	0.309259669	0.385867694	0.445984581	0.595133451	0.448570607	0.65583261	0.618817454	0.419562586	0.139380135	0.145968292	0.10192615	0.184554913	4.661430969	2.196372705	1.492160581	1.784883064	4.604629266	1.01430682	0.685651838	0.601518294	39.56937539	12.97702052	13.08591412	18.97257693	0.525803505	0.000204792	0.000332102	0.00035995	1.891869108	0.907514044	1.536116277	1.914397994	0.002510614	0.008194424	4.97204E-08	5.97E-09	0.724689016
	1.196001785	1.273863487	0.954004124	0.601427584	0.714917278	1.211332591	1.557166458	0.347758193	0.987512141	1.517240276	2.051319325	1.291519338	0.348031283	0.361789567	0.387530062	0.534338207	0.494798982	0.586986764	0.640447979	0.770144484	0.138784793	0.143505158	0.107572409	0.144989434	4.209283245	2.466301469	1.685352794	2.170624013	4.165881025	1.289768663	0.808238851	0.466034202	42.98784938	16.57727686	11.64971307	20.66282288	0.300010396	0.002507536	0.000812241	0.000176505	1.891527653	1.055786231	1.795855256	1.782764671	0.000526053	0.008188054	7.65799E-08	7.00E-09	0.685835801
	1.075480649	1.329930134	1.034959373	0.608728133	1.122103513	1.531770013	1.204827558	0.168856378	0.921445506	1.454720211	2.07094483	1.502961305	0.36696604	0.341235448	0.453605627	0.551448393	0.598279204	0.614422852	0.60575779	0.525017052	0.141783995	0.149642617	0.107661349	0.151625812	4.315168023	2.296363073	1.513086788	2.34476828	2.942980235	1.081943943	1.12344594	0.705175739	40.90442973	16.42371073	11.22175279	16.71286514	0.392501634	0.000321277	0.000767798	0.058277763	1.262602477	1.111315127	1.624088208	1.806542088	0.000725569	0.008077799	5.04624E-08	1.36E-08	0.793584174
	1.157699448	1.564381225	1.012208339	0.905404258	0.768061677	1.375126678	1.072808044	0.074517025	1.026731503	1.700864369	1.782920131	1.445840068	0.365627258	0.367303396	0.434284716	0.631012653	0.509651077	0.620683347	0.603806346	0.311579162	0.156495783	0.177481338	0.094379854	0.15644711	4.121210936	2.062870507	1.390896845	1.613103536	4.087312835	1.185538789	0.821167425	0.811618934	38.8841946	15.31885654	12.52453828	18.70310272	0.375821751	0.002009074	0.000941131	0.000753204	1.528876903	1.010008131	1.733424466	1.983428953	0.000327766	0.008155135	3.42199E-08	1.38E-09	0.920096961
	1.057077261	1.463852156	1.166165403	0.772022455	0.657618598	0.863397519	1.006502741	0.1748225	0.895940074	1.55429043	1.803120194	1.327949119	0.340578292	0.384762973	0.485110795	0.636465495	0.488053029	0.605209337	0.527466316	0.79119221	0.164872513	0.155349199	0.086400863	0.15858431	4.32917597	2.30069869	1.466561582	1.681646771	4.167932994	1.594327503	1.016571645	2.129933882	43.01369398	16.26411922	12.87640229	17.46910376	0.593628191	0.000611418	0.000772438	0.000315794	1.467379462	1.142911281	1.718404795	1.759063716	0.000202414	0.008075755	2.87929E-08	1.03E-09	0.701982129
	0.87590777	1.353708358	0.860882178	0.81383434	0.899727624	1.25518761	1.407702649	0.155313058	1.117653069	1.789451629	1.83576045	1.507363809	0.332402166	0.34753199	0.469695552	0.546070142	0.507728899	0.644591512	0.627214116	0.282527663	0.146601449	0.132256508	0.100423508	0.142732685	4.880224238	2.166688655	1.729807948	1.622458392	3.678251655	1.727150634	0.768569283	0.473389348	37.42245698	14.4541811	11.80992854	15.88717912	0.418219647	0.000675767	0.00025566	0.001338423	1.490552451	1.146210812	1.455897592	2.074856117	2.05E-05	0.008176144	2.73184E-08	1.27E-08	0.775165408
	0.929494644	1.260295312	1.003845395	0.840005558	0.815283016	0.870799062	2.52836079	0.404927216	0.986498751	1.650172562	1.732826663	1.374090327	0.379477935	0.356191961	0.483178143	0.558591094	0.489792023	0.582427262	0.691328375	0.82195491	0.143867812	0.128442573	0.131077972	0.163758653	5.131977942	2.49642467	1.498650691	1.500267566	4.022352345	1.765322814	0.573687144	0.64895583	39.17055328	15.58481462	14.12122638	18.6161118	0.376134073	0.000511664	0.001964895	0.000206551	1.711723918	0.909706383	1.998265608	1.745501491	0.000034241	0.008131548	3.03995E-08	1.22E-09	0.821334918
	1.03329837	1.123357476	1.06137571	0.879988899	0.912515474	1.231192845	3.027067446	0.263620838	0.950336598	1.635906947	1.90508266	1.393733519	0.352649376	0.326469023	0.493404173	0.564281019	0.518393978	0.616444756	0.749266124	0.622561058	0.161592938	0.136828441	0.113149195	0.17041428	4.76906529	2.707000546	1.531518396	1.5559534	3.680166965	1.331827961	0.512989208	0.92740912	40.30730769	15.25806309	12.64129879	17.70249694	0.574513134	0.000289456	4.58E-05	0.00312648	1.270458984	0.956562618	1.688559302	2.146355799	0.000124736	0.008182842	4.64897E-08	6.24E-10	0.80817369
	1.007416989	1.256248475	1.099503079	0.928772467	0.838706781	1.281597297	3.27658077	0.120659918	0.907412538	1.513679426	1.958003287	1.442042687	0.30795279	0.336547195	0.477433488	0.62535973	0.48586646	0.633838186	0.696608923	0.581903006	0.161046572	0.129065863	0.116338	0.141881014	4.4551979	2.532425396	1.457301993	1.641554559	3.698117093	1.267847456	0.484233313	1.161925638	43.88155704	16.89725776	11.45830789	18.00203107	0.540499996	0.015084772	0.000656521	0.0001463	1.743289221	1.137580678	2.212465414	1.750274622	0.00017385	0.008104512	3.54082E-08	1.30E-09	0.748928545
	1.252972255	1.208146661	1.203850464	0.967485213	0.702115853	1.290926815	3.644148364	0.117723421	0.967724029	1.452004343	1.919569426	1.270309274	0.353454203	0.341631289	0.440309298	0.63739077	0.504781312	0.644905571	0.705044829	0.496338042	0.156848589	0.17734417	0.109286767	0.132084747	3.745457235	2.570276648	1.434855298	1.488543338	4.265305215	1.408425974	0.378522486	1.344194314	41.49070315	18.43504851	11.58824115	20.184237	0.453096954	0.000802955	0.001427739	0.000674125	1.762892344	0.987114333	2.136410247	1.822554329	0.000807112	0.008107995	4.29551E-08	1.90E-08	0.720403609
	1.295341615	1.048059565	1.102291775	0.888787619	0.767941382	1.581772243	3.246387218	0.082749309	0.971528048	1.625330603	1.928994353	1.40132925	0.36948992	0.321946735	0.490514957	0.610192182	0.499512292	0.618816323	0.679506897	0.396767917	0.131214594	0.138853919	0.101793139	0.107827939	3.707695136	2.965026769	1.470917517	1.484984258	4.475082236	1.279237394	0.458331787	1.213525265	43.30462494	15.28710632	12.43632731	17.31785897	0.382917015	0.00038906	0.00033736	0.000860937	1.613967697	0.985404279	1.853055071	1.797988004	0.001024901	0.008164117	5.13773E-08	9.25E-09	0.815379492
	1.192473781	1.108997025	1.121578148	0.766567414	0.860373652	1.122341129	3.078238225	0.098367149	0.997068946	1.677531607	1.907910306	1.467653621	0.355019943	0.373943829	0.510676826	0.603829141	0.474724349	0.598378128	0.599970944	0.461839551	0.162661515	0.151736424	0.091248734	0.151008633	4.017252414	2.910325789	1.419048504	1.854136153	3.721442706	1.492038394	0.350405029	1.040717566	37.34073084	16.1626593	12.91745035	18.41853842	0.563512782	3.75E-05	0.001660511	0.000225155	1.388578878	1.007007639	1.864242583	1.628073096	0.000325558	0.008263317	4.84444E-08	5.17E-10	0.69311266
	1.069780348	0.964468497	1.209554371	0.94087765	0.577519371	1.04888594	2.216232006	0.108064661	0.948210654	1.550275452	1.855392394	1.269910123	0.381999894	0.313380258	0.459327381	0.638555496	0.440228709	0.551486623	0.694706482	0.293451895	0.12581119	0.13371084	0.126511436	0.164693537	4.132276734	2.917856448	1.319715654	1.530586992	4.640070399	1.442940226	0.558734431	0.691093498	43.32029522	16.02688665	12.48882104	19.04363111	0.522060985	0.000814242	0.000609215	0.000100592	1.009282928	1.311036842	1.76153044	1.783854919	0.000133881	0.008106631	5.24289E-08	1.74E-10	0.729466786
	1.191813057	1.099902553	1.345343037	0.698325651	0.723948531	1.015609972	2.611586068	0.138617658	1.041653802	1.628827087	2.036583187	1.413621366	0.367108485	0.322897756	0.556094872	0.562902585	0.461301367	0.603663238	0.678903498	0.607633986	0.150998411	0.139017691	0.130527227	0.155095051	4.431344414	2.781093633	1.243999187	1.591457943	4.340352499	1.52778763	0.417642703	1.586163265	39.23895103	16.55151315	12.18169896	19.52181728	0.53894137	0.000614982	0.000626005	0.000318334	1.014987677	1.058405748	1.924531422	1.928498343	0.000617805	0.008136234	6.37366E-08	1.89E-08	0.635135597
	1.105125958	1.153520948	0.875651995	0.848564095	0.654722884	0.609604014	2.637778807	0.226066603	0.90107034	1.902436579	1.938555499	1.598555997	0.399408731	0.333745867	0.416488049	0.607262083	0.471045964	0.525018013	0.732124052	0.772971743	0.140550629	0.166108516	0.107287229	0.144541306	4.553523932	2.511381034	1.499234898	1.720970283	4.467408042	2.164417218	0.48479371	0.696285789	42.39205474	14.39565614	12.2106247	16.64286289	0.548832572	0.008380117	0.000607261	0.000425696	1.258600122	1.011256975	1.762112636	1.821576773	0.000566677	0.008169466	6.61482E-08	1.10E-08	0.738799652
	1.069244059	1.078186741	0.860296989	1.099229543	0.748096829	0.50310846	2.211850285	0.098887975	0.962302643	1.618754469	1.896175678	1.289069262	0.381030326	0.331928645	0.425091661	0.64970518	0.470392606	0.509282213	0.727158243	0.546438223	0.145693137	0.159024557	0.10509726	0.165444172	4.321673547	2.777513171	1.836127271	1.606924979	4.378454088	2.599362605	0.692180346	1.991607259	40.83336239	16.39972017	12.56430013	18.90860738	0.447326556	0.000100634	0.001585541	0.000192735	0.903827497	1.201521116	1.812617648	1.626157689	0.000699931	0.008149447	7.5355E-08	1.14E-08	0.675994248
	1.113175403	1.307405854	1.27537024	0.753796956	1.054786649	0.895990473	2.059355752	0.236762165	0.915519059	1.738919425	2.011771264	1.522093845	0.329306984	0.349169056	0.497720257	0.5807603	0.505121066	0.572696524	0.637482768	0.74938902	0.140727208	0.142751061	0.146565868	0.169328617	4.268651444	2.366139386	1.326047582	1.809106581	3.163050575	1.776856294	0.585721779	1.053938271	42.58083927	15.07923522	11.67107391	16.48026461	0.5249611	0.000338393	0.000970358	0.000388091	0.948070597	1.290242875	1.752783797	1.761032571	0.002379253	0.008053793	7.30473E-08	4.19E-09	0.863292325
	0.978435061	1.384616926	0.944688473	0.965584763	0.863952099	0.945627213	2.573514542	0.274116733	0.815845952	1.684136941	1.827482034	1.601380137	0.357973266	0.363057839	0.381808899	0.607083855	0.481855242	0.547820955	0.707438038	0.536582021	0.104972391	0.137047979	0.098467984	0.147639819	4.973040364	2.353674051	1.40245096	1.715441944	3.479359482	1.624776378	0.557075279	0.564466893	47.79497788	14.16776319	12.70677016	14.76604565	0.314998238	0.001120965	0.001398157	0.00031875	1.73323552	1.019652362	1.827147391	1.73875112	0.003146577	0.008059337	3.64114E-08	8.59E-09	0.733151192
	1.031181569	1.486139642	1.162705278	0.674793826	1.179059932	0.970272346	2.219055673	0.394735368	0.935769966	1.533911972	2.01543349	1.398265123	0.376212257	0.383574615	0.463394933	0.564611187	0.539930243	0.577522891	0.693285992	0.583951372	0.143288274	0.145694811	0.128782227	0.223299418	5.245284901	2.218465605	1.421890729	1.671876656	2.920005136	1.48267148	0.590274635	0.339122953	44.32302099	17.51507588	11.36986322	19.35200901	0.505848428	0.001016336	0.000150187	0.000412604	1.326471033	1.041903196	1.843501522	1.637763553	0.001708538	0.0080956	5.5139E-08	4.34E-09	0.788253933
	0.890159602	1.737306693	1.016260595	0.718923001	0.978509742	1.071739142	1.178151342	0.380078118	0.910436372	1.672734536	1.766773799	1.55068238	0.340885202	0.373667754	0.439200339	0.580214707	0.54120579	0.598301059	0.594266835	0.718483734	0.15474419	0.14992449	0.105912521	0.171311262	4.964895154	1.882593959	1.506641451	1.790006076	3.583826376	1.558365926	0.94166073	0.553805851	44.40063624	14.84308994	12.81376445	17.6092841	0.475496516	0.000509596	0.000722096	0.001748115	1.61961954	0.89432306	1.941072664	1.789731433	0.000850566	0.008152914	2.87011E-08	1.92E-08	0.735614355
	1.052059955	1.54737992	1.038184395	0.642616226	1.079936901	1.152157137	1.652239278	0.949271971	0.922903128	1.500183129	1.950368088	1.292821835	0.327700973	0.344411002	0.484586227	0.598642934	0.516421618	0.617894001	0.655491193	0.760236528	0.128666585	0.153529963	0.089836518	0.129055588	4.20765433	2.203182463	1.670997188	1.976162244	2.96257164	1.462081706	0.722562022	0.353812857	43.50810325	16.5293779	11.80943323	20.31830441	0.352905312	0.000523155	0.000103061	0.000134891	1.624314488	1.003533899	1.269948206	1.891944778	0.000189845	0.008132829	1.96963E-08	5.61E-09	0.707199267
	1.100615839	1.376896597	1.229428448	0.814222988	0.920145277	1.048391184	2.245373161	1.016911417	0.87864518	1.374208702	1.814373443	1.243958562	0.383153303	0.384002191	0.471772758	0.586172558	0.535377915	0.623371917	0.674181955	0.716014351	0.133486973	0.120398836	0.139756815	0.162065775	4.331444485	2.326059434	1.285199609	1.656873249	3.637329922	1.388487826	0.518228237	0.261280706	44.47536834	18.51938917	13.03839173	19.24766482	0.515020277	0.011223628	0.000179194	0.000238471	1.301781469	1.042238962	1.948635639	1.788661529	0.000736857	0.00814881	1.17845E-08	9.59E-10	0.75480326
	0.944791307	1.272836608	1.154268983	1.015498927	0.941177608	0.723706268	1.371728854	2.039473597	0.84471709	1.643395237	1.704745577	1.167862341	0.357872008	0.350531869	0.512794586	0.5833428	0.52261082	0.517279254	0.661815527	0.886689827	0.153442817	0.156933187	0.14489668	0.145431256	4.997784036	2.479966098	1.323993338	1.298549094	3.40301642	1.856066611	0.942242878	0.17505092	46.23814257	15.08158684	13.83778989	20.92892226	0.36232715	0.000302733	0.004827304	0.000537231	1.565503069	1.14795111	1.747204254	1.705091119	0.00028947	0.008181119	4.72461E-08	2.19E-08	0.763319992
	0.914841	1.10836768	1.575771497	0.924907106	1.059338643	0.936216029	1.940077393	2.171639624	1.015523023	1.770197685	1.628341256	1.74960781	0.356094021	0.374917489	0.535196364	0.649691126	0.525038706	0.522899795	0.714534453	0.872673659	0.121960936	0.177701272	0.107708484	0.139362931	5.67626734	2.738057044	1.039423733	1.946115336	3.546416549	1.460544233	0.685786268	0.254435891	41.493471	15.41498546	14.54338087	14.03114046	0.330345733	0.000117475	0.001060475	0.00023139	1.193348989	1.159434684	1.693601145	1.677399196	0.000444637	0.008136114	1.93003E-08	8.95E-10	0.781768967
	0.863341471	1.237797277	1.840890315	0.757377458	0.818852835	1.130399699	1.581136494	0.581120442	0.994199537	1.625740038	1.898698109	1.468510228	0.32467159	0.324716769	0.556108442	0.641791939	0.456772835	0.541502418	0.604128018	0.601272639	0.138533282	0.153298047	0.113484661	0.15300445	5.669842746	2.449042134	0.917855949	1.839801542	3.943707578	1.271089935	0.667169589	0.233803154	41.06817314	14.62839011	12.23699869	16.58938041	0.276663113	0.001688484	0.000767903	0.004418036	0.972334784	0.961581824	1.77220431	1.848130564	0.000305454	0.00813608	1.17206E-08	1.45E-08	0.804615914
	1.225383959	1.296707027	1.593698303	1.060184338	0.836971292	1.116045803	1.799721739	0.596313939	0.924187279	1.845809291	2.256286919	1.368239515	0.333814195	0.327747426	0.481675285	0.654669104	0.483179001	0.590004632	0.669813865	0.812403549	0.138802349	0.15390714	0.109283365	0.130786065	3.946996295	2.355808358	0.864419398	1.501029252	4.04898363	1.563315066	0.735634797	0.706782794	43.18067375	13.66472912	10.38226449	18.11533806	0.460585242	0.009241156	0.000364966	0.00048971	1.267913066	1.048832295	1.89858798	2.000428723	0.000406272	0.008118815	2.36909E-08	1.64E-09	0.741261715
	1.030571698	1.1266116	1.389175573	0.772378229	0.62902124	0.795629177	1.298570778	0.207724401	0.954272821	1.624939803	1.875508356	1.469115068	0.387978723	0.34538552	0.463459882	0.605125846	0.43271873	0.553889451	0.636139949	0.731137554	0.136769816	0.159337807	0.158476497	0.132648259	4.857557575	2.499677625	1.185620379	1.80239312	4.759667674	1.936698114	0.855352172	1.207630695	40.75927199	15.18664003	12.88384895	16.84574723	0.747819546	0.006036819	0.002110167	0.000563613	1.221542064	1.226814501	1.67855941	1.988217702	0.000246671	0.008196243	2.51394E-08	4.25E-09	0.824060291
	0.913888506	0.994508214	1.273905716	0.581136683	0.604624758	1.234258026	1.648379599	0.221948589	1.048180675	1.734494895	1.726365868	1.29081997	0.354356598	0.319814128	0.454441621	0.581809555	0.446743913	0.551715174	0.661586656	0.560663424	0.156872623	0.174907635	0.089322982	0.158620383	5.248945467	3.049221918	1.226044648	2.415198181	4.648386435	1.267635579	0.821334229	0.593707523	37.41403183	14.46219388	13.11276375	19.52626969	0.583388632	0.00328904	0.000635912	0.000135276	1.365500096	1.104772239	2.47046937	2.176646282	0.00025035	0.008214167	2.7222E-08	7.98E-09	0.823318228
	1.002343573	1.127102702	1.38583188	0.567542253	1.000160821	1.626197332	1.985679676	0.099425919	0.833538722	1.865218071	2.049094234	1.39230703	0.358061186	0.357828541	0.48362723	0.465054102	0.524889091	0.642600199	0.686749984	0.524423653	0.150295055	0.140895371	0.092253177	0.133482523	4.87726374	2.832636544	1.209190771	1.941568874	3.536247755	1.194939279	0.567148611	0.851738926	46.0892873	13.99672309	11.38361705	17.2318216	0.621353833	0.000131278	8.92E-05	0.000963662	1.487594373	1.187475043	1.989751711	2.005199084	0.00059309	0.008165735	2.01938E-08	9.76E-10	0.825970304
	1.023849338	1.26758325	1.168848801	0.453066014	1.074137801	1.668502708	1.629300438	0.239832232	0.973269937	1.767093814	1.83727304	1.258230936	0.338267608	0.34977337	0.488273062	0.574551734	0.486224974	0.617223628	0.64512465	0.501390459	0.124888253	0.124306651	0.097375959	0.161245807	4.440534208	2.508218676	1.31701838	2.616454977	2.855619739	1.035076951	0.819148708	0.504256239	39.73062585	15.13581774	12.64506204	19.21421025	0.545461146	0.000182736	0.000960093	0.000422981	0.969047703	1.044806736	1.873383683	1.641533843	0.00031553	0.00814593	1.7976E-08	1.16E-08	0.739736226
	1.283004208	1.250060098	0.840852173	0.49394752	1.009532618	1.358792829	1.708847837	0.343018173	1.038347655	1.726337559	2.20724365	1.348416297	0.367954544	0.325570629	0.464128357	0.503062049	0.515951423	0.589649301	0.7035466	0.691134983	0.139242009	0.164799366	0.109179553	0.146888208	3.452722097	2.495366051	1.724972675	2.349985781	3.313477014	1.091479628	0.743326204	0.561988026	39.00555685	15.9581185	10.44534742	20.21206406	0.570082395	0.001613589	2.60E-05	0.000299118	1.337448125	1.126700922	1.801239032	1.821681199	0.000671755	0.008155428	2.46707E-08	1.87E-09	0.70997073
	1.245184449	1.331842723	1.063020415	0.601131176	0.987385615	0.977637156	0.642308025	0.106525628	1.055615339	1.505216678	1.941079649	1.486196203	0.412361985	0.335615823	0.456354645	0.544868343	0.502224732	0.554064255	0.614740505	0.302009022	0.15048552	0.130429204	0.103873577	0.141625591	3.945741391	2.32525798	1.456362527	1.95636664	3.291058939	1.39092453	1.5693452	0.924254333	35.27166781	17.49533761	12.17831428	17.15386468	0.479535723	0.000502447	0.000655186	0.014670931	0.924154416	1.137233587	1.499557331	1.795502029	0.000278083	0.008188285	6.21132E-08	1.33E-08	0.902290332
	1.047899648	1.106475991	0.827725706	0.873377236	0.985216172	1.137052842	0.728539196	0.117139067	0.964142089	1.735837304	1.843120756	1.474455272	0.367781561	0.339556208	0.403285863	0.589125333	0.498255466	0.579727268	0.623011532	0.393654431	0.147184296	0.132032971	0.098149734	0.118516549	4.108052737	2.757898255	1.975998335	1.781338995	2.824544162	1.288851162	1.266616863	0.564642381	41.54154851	14.58197896	13.18758773	16.68233671	0.443869076	0.002677623	3.83E-05	0.00042112	1.45484726	1.063012794	1.841820354	1.855643524	0.000223653	0.008133674	3.77613E-08	1.45E-08	0.697055127
	1.167846455	1.324294222	1.265996028	0.6119307	0.965124914	1.137084237	0.827040761	0.234334671	0.952930585	1.514965389	1.986484469	1.712222328	0.336781494	0.32416135	0.554577554	0.532420552	0.507252068	0.620357861	0.586740998	0.614956932	0.145961014	0.128628273	0.091494946	0.123607877	4.06813199	2.333549082	1.324658468	2.065959643	3.332722637	1.562234299	1.273795613	0.798447724	39.60677481	17.07423341	11.44202158	14.52531488	0.320592497	0.00067822	0.004916767	9.24E-05	1.564471671	1.034317596	1.4986431	2.000714059	0.002290121	0.008149101	2.17738E-08	1.11E-08	0.818190783
	1.235349611	1.357360274	0.971134927	0.751945715	0.936790245	1.089992234	0.662214534	0.157426342	0.971315149	1.495861237	1.915640615	1.366082543	0.385853555	0.350271625	0.455047046	0.58455448	0.489886827	0.613895123	0.612501524	0.5287826	0.151857321	0.139967279	0.126018329	0.130680911	4.191304795	2.314554595	1.534780035	1.827696623	3.353505142	1.54056551	1.479388983	1.366151362	39.90113413	17.52472452	12.31300657	19.03712088	0.443479727	0.000132796	0.000915383	0.000781497	1.456818432	1.020802799	1.771384217	2.10042807	0.0004392	0.008136968	2.9052E-08	9.98E-10	0.691505547
	0.984038029	1.6089698	1.04106167	0.969570984	1.023195743	1.072067928	0.654463407	0.091159572	0.846378972	1.838273877	1.693553765	1.530795036	0.371692784	0.334645487	0.45607732	0.617214761	0.512466737	0.571420325	0.524952977	0.545677143	0.104990255	0.143372026	0.132137381	0.153159395	4.82989533	2.097171431	1.663393857	1.557996873	3.179786017	1.548483106	1.292599461	1.193550601	46.52374548	13.25181289	13.44153192	17.56207755	0.366511041	0.01486896	0.001484868	0.000136195	1.350762276	1.131525744	1.947558967	1.94760985	0.000365871	0.008168345	1.13128E-08	6.84E-10	0.860361799
	0.79725637	1.516516399	1.405020254	1.016668767	0.884689285	1.248333041	1.130788227	0.27100825	0.992619421	1.774753187	2.197359614	1.207780663	0.335759595	0.380529203	0.472609906	0.562587558	0.470093404	0.603900138	0.579496762	0.581247596	0.147995839	0.14316837	0.09674654	0.187474597	5.394565963	2.115478442	1.113029522	1.393162573	3.570621215	1.280198292	0.970168386	0.365143972	41.07615026	13.62041227	10.52932202	20.0637295	0.630325461	0.000394756	0.009570077	0.000503873	1.589499496	1.099255133	1.861916179	1.953086723	0.000086331	0.008149966	8.08848E-08	4.02E-09	0.706601988
	0.776318545	1.506550459	1.187747852	0.8403822	0.773061663	1.298830803	1.213495749	0.115588177	0.974327368	1.696169026	2.028167412	1.450849172	0.304298172	0.328921857	0.438336693	0.600974505	0.487697678	0.605790927	0.644554977	0.43186057	0.155063554	0.173943129	0.10576167	0.132197003	5.712591297	2.193080707	1.244694761	1.873760008	3.475919636	1.450197538	1.06600135	1.36481774	40.50683259	14.79754105	12.628553	17.75017066	0.713170678	0.000421103	0.000216323	0.000531243	1.449441379	1.067422611	1.672212229	1.754539151	0.000277909	0.008117332	7.27378E-08	1.50E-08	0.789247526
	0.791288856	1.117358159	0.935497205	1.158744585	0.664080995	0.894329833	1.209504867	0.255135897	1.085032149	1.5673403	1.946652276	1.428828781	0.327538453	0.322000121	0.464429766	0.634193665	0.465515575	0.536374249	0.589950519	0.288925222	0.157369874	0.173964227	0.086230095	0.167613643	6.180690395	2.616623235	1.747209104	1.35418615	4.362864357	1.48060262	0.930880074	0.32729276	37.5493458	16.00605279	12.83583162	18.84621327	0.502942037	0.000334923	0.00062928	0.000227004	1.450478487	0.921262427	1.954200726	1.719954092	0.000416924	0.008095543	4.36791E-08	6.73E-09	0.722089079
	0.956758234	1.312889657	0.981594254	0.912958975	0.746545404	1.200921903	0.974788514	0.177707049	1.013842257	1.484543235	2.103695183	1.536890335	0.337030499	0.354526968	0.439279854	0.632221139	0.456896581	0.5942983	0.651310417	0.510205312	0.153356658	0.160520433	0.114384269	0.153503966	4.637907977	2.424231717	1.652981463	1.603461678	3.866294481	1.157273963	0.972980146	0.991146796	39.21316634	17.72165785	10.96942761	16.3764315	0.277253169	0.001029882	0.000783333	0.001555711	1.795080526	1.006965999	1.785561481	1.857793675	0.00013237	0.008147331	5.37278E-08	1.00E-09	0.826953595
	1.226202491	1.021768096	0.844400603	1.061669522	0.723834662	1.244187109	1.753221885	0.370995728	0.884954238	1.811446971	2.202086569	1.100832374	0.365338223	0.307481864	0.455895098	0.651588581	0.507665069	0.614931657	0.677945254	0.810578149	0.132527548	0.135958958	0.100804805	0.131376376	3.911770408	2.789874724	1.608788784	1.51270696	4.196057176	1.142191637	0.915337034	0.603478298	44.99375645	13.93294769	10.58131815	23.64418103	0.378566264	0.000864377	0.000263467	0.011162006	1.305037763	1.122306074	1.817916684	1.625661405	0.00028401	0.008130807	8.15262E-08	9.43E-10	0.751041556
	1.102133007	1.072240116	1.169060329	0.918742758	0.659074015	0.965050898	1.642041318	0.096011166	0.991276159	1.684606065	1.945673437	1.492287949	0.369261348	0.334083323	0.405925189	0.634325947	0.512421092	0.593517936	0.643564217	0.337788378	0.141196991	0.145700524	0.127235675	0.127595433	3.745251995	2.947202196	1.25150803	1.633779946	4.950229572	1.82720826	0.6357469	1.421536699	37.55860011	13.75177676	12.54948349	17.21252366	0.357437541	0.000323437	7.74E-05	0.000298935	1.81827456	1.233448386	1.598383996	1.851784121	1.60E-05	0.008084113	7.0284E-08	1.76E-09	0.688467903
	0.968252114	1.008707647	0.949589079	0.766595977	0.664725749	0.936042361	1.960749117	0.111843745	0.869522561	1.720148843	1.866874721	1.361227109	0.368245712	0.30894988	0.393704065	0.551263818	0.385694418	0.586330932	0.693360575	0.308946692	0.153766878	0.159088319	0.103732575	0.174708336	4.426448592	3.020156391	1.636530347	1.75385517	3.932787041	1.686705009	0.677815267	0.978111037	44.85034565	14.43140923	12.90677949	18.73791349	0.542926062	0.000803259	0.001000965	0.000133005	1.469736892	1.062969273	2.093517649	1.871432118	0.000232747	0.008126599	3.01965E-08	4.87E-10	0.76044732
	1.116277469	1.178423206	1.259081157	0.785726169	0.600281127	0.71250086	1.880070476	0.121794708	0.938014826	1.7920276	2.028850363	1.43367304	0.37096855	0.329131759	0.489561765	0.579671473	0.422442524	0.529729381	0.681544489	0.475323985	0.149101016	0.139100695	0.122072491	0.143545445	4.474753481	2.88492014	1.285685502	1.646930774	4.136346922	1.907429443	0.865719682	1.089598587	42.49822809	13.64199113	11.90564841	19.96032199	0.447500093	0.000998005	0.000272754	0.000175004	1.787613207	1.013090628	1.930162462	1.857070477	9.72E-05	0.008076376	2.28391E-08	1.18E-09	0.740581103
	0.949584827	1.234448187	1.249287156	1.01113172	0.673054126	0.998211974	1.571450192	0.085502432	0.976161287	1.678034548	1.952868506	1.364089981	0.344177483	0.342173055	0.460491631	0.646882065	0.46209804	0.621948756	0.695168766	0.363910696	0.142159966	0.168736406	0.105667704	0.159164951	4.392750248	2.582156503	1.263119903	1.404841251	4.391817213	1.506823635	0.712174705	1.012405224	42.45733179	15.55359614	12.39069848	19.46934204	0.433413658	0.000294869	0.001009132	0.000181519	1.491320192	1.017745254	1.609717401	1.794184734	0.000285896	0.008136002	2.21154E-08	1.98E-08	0.761376722
	0.944566795	1.14826758	1.471630495	1.693362555	0.749151894	1.246214301	1.180182773	0.259033928	0.850779141	1.588551834	1.914232647	1.295120733	0.377024096	0.356503799	0.51146338	0.69049665	0.439430105	0.625791592	0.611435149	0.699696858	0.141067092	0.166355092	0.13307573	0.182061383	5.032751945	2.865790573	1.141755809	0.954049946	3.915389921	1.449019143	0.960074385	0.609828528	44.75408849	15.05766128	12.24974797	18.6584307	0.481166513	0.000438925	0.000404665	0.00047775	1.606616953	1.08269214	1.755121034	1.680531621	0.000224064	0.00811837	3.04841E-08	1.06E-08	0.731219697
	1.090600643	1.193727536	1.270329688	1.249265067	0.79627712	1.00517068	1.336853993	0.630352357	0.980744456	1.824112267	2.100373997	1.418521119	0.302449232	0.326838355	0.522768913	0.673008295	0.436231412	0.565427407	0.574281144	0.862876622	0.154689866	0.151873487	0.100416808	0.16014319	4.585792368	2.473257403	1.365647552	1.345307604	3.673317806	1.561922414	0.758914126	0.725758795	42.5387787	13.27253737	11.45686976	16.81815568	0.467905174	0.001029584	0.004092426	0.000135754	1.069340658	1.195052232	1.910566687	1.718912394	0.000392089	0.008137471	3.86458E-08	1.10E-08	0.72985767
	0.976526316	1.172525146	1.315783611	0.760837875	0.948715873	0.978326697	1.343973376	0.876671251	0.914801567	1.523166648	2.016906859	1.234517618	0.307217	0.312745099	0.510789616	0.624800006	0.473002105	0.576900234	0.645818249	0.770353101	0.144177204	0.147418668	0.100336064	0.146158723	4.99148275	2.636422838	1.3995912	1.863998746	3.325732107	1.443420991	0.723538484	0.339747979	43.02812587	16.38258272	11.79960048	20.60707789	0.354726312	0.000999192	0.0007227	0.000236033	1.382450846	0.999708214	1.684720395	1.676040586	0.000671817	0.00807271	7.49333E-08	1.73E-08	0.720577319
	1.126511562	1.127622612	1.961401808	0.816620337	0.948080462	0.690886306	1.200581304	0.353924616	0.862524522	1.657145655	1.875651756	1.390829087	0.351567995	0.309815732	0.515613302	0.622882822	0.525728454	0.496882818	0.57875369	0.828624763	0.134847633	0.130519167	0.11819349	0.184710706	4.33675714	2.640134339	0.993911424	1.883836021	3.68127622	1.749471151	0.973371781	1.141821035	46.61062671	15.82824547	12.6160158	19.35781648	0.328354025	0.002001214	0.000237355	0.000337934	1.28473576	1.130503195	1.635274632	1.668333939	0.00109278	0.008079984	4.75837E-08	1.16E-09	0.857160165
	1.105643068	1.263847022	1.698813789	1.167793205	0.866468831	0.803881614	0.689486827	0.310621039	0.97419352	1.68485287	2.052345608	1.426524303	0.36635537	0.338708369	0.502981096	0.64574333	0.480778699	0.531272673	0.59284556	0.63651588	0.166694735	0.119524982	0.112785564	0.134560152	4.181999101	2.250787307	1.092988504	1.211697756	3.403616372	2.009837529	1.52877195	0.433550817	40.94439667	14.30439008	10.80292131	17.0301978	0.436203048	0.002263007	3.71E-05	0.000180971	1.408978084	1.325690663	2.0899558	1.688526424	0.005625497	0.008113197	6.98314E-08	1.17E-08	0.746924624
	0.938868136	1.127448479	0.834976102	1.094897246	1.120195959	0.859356878	0.763817728	0.527600991	0.921867192	1.57223822	1.972135983	1.58990395	0.360655729	0.343367528	0.414816262	0.658244261	0.547525973	0.602983642	0.612949757	0.787170664	0.147074202	0.148709342	0.108055111	0.13923872	4.830112837	2.584657276	1.693278118	1.422852638	2.585298071	1.618358641	1.522681276	0.540078712	44.22613248	15.02295909	11.49482157	15.48663256	0.360033294	0.000290167	0.000752925	0.000276186	1.364651241	1.144570151	2.334161157	1.791108774	0.000409626	0.008112599	6.27325E-08	5.40E-09	0.802453612
	0.903023507	1.429138887	0.944162621	0.830642576	1.008484613	0.927306889	0.935888819	0.196200682	0.945245518	1.471657698	2.037231125	1.354055589	0.317152505	0.331332827	0.475575856	0.617608439	0.533021679	0.619501296	0.632648688	0.460576707	0.13273692	0.121503886	0.118691795	0.149774748	5.254246592	2.248448578	1.589728685	1.63704034	3.06326788	1.388016528	1.267643469	0.55357927	40.73630373	16.48863352	11.67512822	17.80347898	0.373048012	0.001530911	0.000330145	0.001336517	1.508592197	1.06063693	1.997532657	1.934666428	9.66E-05	0.008142143	3.95583E-08	1.39E-09	0.756285238
	0.862272438	1.400823081	0.888512255	0.819641563	0.897219488	1.182934015	1.120916237	0.307888404	0.886091909	1.628841564	1.995974682	1.724774196	0.316039572	0.363928632	0.452245325	0.572615533	0.505874059	0.561789376	0.560898436	0.693866426	0.16933151	0.157220568	0.109216799	0.133626454	5.486680738	2.223061532	1.516275801	1.710426808	3.578593108	1.233436543	0.864312664	0.63408927	45.36146508	15.48264706	11.14285782	13.98294453	0.484578778	0.002131626	0.000262983	0.001291903	1.311527324	1.037643205	1.825202887	1.621996015	0.000552125	0.008262268	2.51901E-08	8.64E-09	0.751891292
	0.916807112	1.139878503	0.83458764	0.603488433	0.90129845	1.538452479	1.679222928	0.102607698	0.957832385	1.565143891	1.90788041	1.254695698	0.373521443	0.35539276	0.404430436	0.539662175	0.492977331	0.577514921	0.643357976	0.448662473	0.130824883	0.134233677	0.124355446	0.18874658	5.183471185	2.815713999	1.684464323	1.906681424	3.133026542	0.96483827	0.827971223	1.02687766	38.78969865	17.32563718	11.66462964	20.9052592	0.407026413	0.01443051	0.001682075	0.000459695	1.036468437	1.072900857	1.749582826	1.943833141	0.000825864	0.008149265	1.86932E-08	1.63E-09	0.763144458
	1.041473229	1.146313294	1.481182972	1.109790553	0.77283096	1.230693982	1.168200048	0.338853151	0.959969086	1.564220387	1.920742851	1.430483381	0.345350315	0.334041966	0.464896473	0.658178111	0.489021013	0.593423218	0.610134503	0.691755708	0.155496203	0.162021625	0.09755056	0.152692981	5.235347982	2.529085228	1.119470341	1.399201638	3.868316137	1.33486612	0.890591831	0.547560722	39.84911342	15.9529096	13.26339897	17.93910033	0.396732789	0.001918402	0.000185877	0.00051777	1.625334885	1.28196294	2.050346511	1.977716196	0.000889239	0.008113028	1.56723E-08	5.77E-10	0.76409812
	1.122274318	1.215354451	1.427298391	1.006089975	0.831409151	1.439018897	1.641987181	0.125602352	1.032605051	1.309792602	2.075611781	1.491518833	0.316571655	0.350667989	0.494431656	0.681229388	0.468837872	0.651414511	0.711956501	0.534120435	0.138232832	0.140633449	0.103575424	0.158463466	3.803857337	2.543885235	1.153151386	1.631050341	3.617097855	1.39610672	0.857258156	0.773058952	38.37542912	18.58151503	11.44758879	17.56232622	0.460909904	0.001996793	0.002867098	0.000889379	1.521050382	1.158761966	1.555389796	1.75498984	0.000172791	0.008077285	2.06356E-08	1.54E-10	0.802074111
	1.254905209	1.362761969	1.293838316	0.79359081	0.67483117	1.013737402	1.706746011	0.404765207	0.888617887	1.661580078	1.976793055	1.174714058	0.392079503	0.329946042	0.474976783	0.568244216	0.432237307	0.599717992	0.59783111	0.629240055	0.14446622	0.152209694	0.126602906	0.099210278	3.508133328	2.388985128	1.191695529	1.836213986	4.003075469	1.428119622	0.623991993	0.500747961	43.36521626	15.83070373	11.52195506	21.28418691	0.419913785	0.000359415	0.001702336	0.000209174	1.625850808	1.037552011	1.705987961	1.755476721	0.000256524	0.008172574	1.09116E-08	1.27E-08	0.789921356
	1.345451045	1.235342169	1.144527153	0.727214797	0.678858002	0.720903027	1.623902906	0.280622554	0.968119361	1.825577801	2.171682861	1.590821491	0.374558249	0.345450084	0.499785266	0.581137172	0.45937092	0.532736585	0.657449326	0.458248757	0.149420377	0.152041142	0.094573346	0.17396865	3.565481665	2.577292773	1.587374976	2.255868204	4.276808854	1.966731535	0.688249708	0.498290364	45.13206954	14.09377697	10.67732465	16.78735046	0.339305179	0.000633273	0.000830275	0.033683047	1.040558017	0.936937528	2.166861677	1.880358289	0.000585936	0.008138324	1.47556E-08	1.76E-09	0.781455286
	1.150440287	1.079787025	1.20440681	0.673131643	0.914866057	1.072673669	0.745441209	0.691417938	0.996334969	2.047682529	2.190795407	1.321190574	0.35841357	0.322146056	0.435760484	0.6093649	0.532370602	0.596431752	0.587911525	0.658943009	0.12669639	0.18433752	0.118877417	0.144653385	3.739176956	2.809376572	1.35706943	2.220321015	4.047613659	1.410199201	1.226310917	0.35031056	39.79096139	13.79126159	10.23992588	18.80370912	0.414289612	0.004208201	0.000726852	0.000162684	1.28247196	1.266149955	1.725720097	2.128603656	0.000909185	0.008194988	2.26448E-08	1.65E-08	0.672386689
	1.269993113	1.343447201	1.228939071	0.816681094	0.751102622	0.956144378	1.290076292	0.255621599	0.983662534	1.612317492	1.963967559	1.480252068	0.33481871	0.326525639	0.435283311	0.589622771	0.480265713	0.601971134	0.649822062	0.452218763	0.162419514	0.160770556	0.084026046	0.12745071	3.674476815	2.432019683	1.402490656	1.551376684	3.72300147	1.472508848	1.047089104	0.385840508	41.24413275	16.29768816	11.67187079	18.31370617	0.444965957	0.000472469	0.000303625	0.000503435	0.954927669	0.874132968	2.069665654	1.865050745	0.000681513	0.008133638	6.22076E-08	6.29E-10	0.753209397
	1.03658629	1.421639771	1.014557039	0.760412914	0.867414945	1.163919168	1.636922928	0.313030363	0.914858007	1.571249421	1.821674591	1.550506268	0.298738441	0.365981977	0.461208521	0.583344042	0.495358005	0.603588584	0.699874653	0.577398825	0.144984036	0.139961578	0.10128399	0.16956381	4.023399039	2.134836836	1.5662776	1.765897148	3.713114308	1.488736655	0.957136784	0.474933253	44.30707526	16.16329179	12.95333505	17.9698944	0.550607703	0.005202485	0.000248381	0.000198138	0.983473628	1.053079454	1.9665227	2.113722689	0.000230247	0.00821942	3.79509E-08	7.17E-10	0.806815845
	1.118354317	1.178483444	1.067170018	0.654274069	0.734526475	0.975458657	1.866290996	0.763262772	1.010718246	1.683236304	2.149337542	1.292957493	0.343268124	0.354301969	0.469008258	0.566495991	0.510982978	0.515808641	0.660809959	0.822734912	0.12460848	0.140261183	0.132483094	0.146995246	4.063085273	2.760284422	1.653120443	2.237913313	4.421855192	1.543721397	0.598562754	0.413743987	40.85849288	14.57719298	11.02225739	19.87271589	0.552974536	0.001287528	0.000936097	0.000412264	1.516035388	1.028532606	2.187267157	1.788063807	0.001643228	0.008091458	5.55623E-08	6.81E-10	0.698211428
	0.889051584	1.233433655	1.001350787	0.783973718	0.848827276	1.249527965	2.108857214	0.401104525	0.960957676	1.669986877	1.828281763	1.428418583	0.32834475	0.349369458	0.50696305	0.557817261	0.525330604	0.595880219	0.671342274	0.488522772	0.156693617	0.128067472	0.097207473	0.163703342	5.118920506	2.486675117	1.494664989	1.991007936	4.156884688	1.208530955	0.697262507	0.228937329	42.52109874	14.4024548	13.27283272	18.81887512	0.738353471	0.00309063	2.23E-05	0.000237943	1.534959621	1.115108532	1.543426617	1.906638919	0.000554795	0.008121288	5.16939E-08	1.76E-09	0.74921795
	1.104037556	1.490493725	0.903122362	0.786203958	0.702866913	1.303078161	1.988969293	0.062184763	1.043673459	1.589486335	2.135461811	1.541712072	0.35767894	0.362394256	0.433238661	0.590659448	0.488314837	0.593844156	0.636572913	0.451025042	0.140653925	0.116864832	0.120730024	0.141306706	4.149566407	2.105043693	1.627762909	1.787582515	4.586882405	1.236667661	0.526910673	2.068466988	37.07469891	15.97695195	10.95190578	16.87673568	0.548433658	0.000795471	0.001844518	0.000509345	1.482853446	0.978480368	1.752556517	1.822854687	0.000840413	0.008160847	6.53175E-08	5.99E-10	0.806446084
	0.988603805	1.279225531	1.151237848	0.548589974	0.718714589	1.02079255	1.249881738	0.100446697	1.028418644	1.577743449	2.159697209	1.473782071	0.371471119	0.329045236	0.504972531	0.594909837	0.48904561	0.574557179	0.654978775	0.400634776	0.147756754	0.164369777	0.092360724	0.121231544	4.668144544	2.358852909	1.500597921	2.108213394	4.313908253	1.309253539	1.025317749	0.908262676	37.23535925	15.90864187	10.61592993	17.29799357	0.608251899	0.000700898	0.00057235	0.000452966	1.218879051	1.079404218	1.508267648	1.662830695	0.000273854	0.008083475	9.27899E-08	6.87E-09	0.655348317
	1.048280866	1.244475992	0.95923681	0.576681814	0.737777316	1.616996133	1.21264053	0.08544587	1.015265155	1.537299031	1.966743661	1.570996927	0.396510011	0.327414163	0.405361219	0.581195183	0.472012249	0.604046357	0.693046234	0.558600422	0.151530773	0.169456319	0.135337373	0.157610987	4.447566408	2.401416112	1.65409574	2.342523518	4.171123873	0.977834752	0.847594494	2.314040869	41.86633395	16.71996013	11.93826035	16.20162695	0.404222171	0.002348387	0.00070582	0.000857952	1.381023421	1.08029615	1.435847704	1.73784936	8.48E-05	0.008180284	8.44872E-08	1.21E-08	0.740403026
	1.08611882	1.250861544	1.248107376	0.698819254	0.574151507	1.806993139	1.35440238	0.093460719	0.922390462	1.7187812	2.00087783	1.326409394	0.339538096	0.354004164	0.502612678	0.618533679	0.442899342	0.680727747	0.617552609	0.273234136	0.130076355	0.140935549	0.092210699	0.126565779	4.806623629	2.586078737	1.328477327	1.916021361	5.360809641	0.900167225	0.961043822	1.265772796	41.29567117	14.44087539	11.15279405	18.88129789	0.291213367	0.013775614	0.000303793	0.000229683	1.184277749	0.798659213	1.679413457	1.598951977	0.000485464	0.00813153	1.61081E-08	1.21E-09	0.777735054
	1.00553653	1.147228825	1.15561828	0.636533433	0.652695977	1.362297133	1.899351777	0.053242171	1.071186727	1.299362286	1.874241592	1.251874496	0.326456303	0.336616769	0.510377088	0.573525926	0.519615399	0.59791714	0.67338488	0.286768032	0.184738625	0.128654015	0.098009801	0.122027352	4.79513948	2.795681865	1.345006415	2.093494775	5.098285868	1.223672529	0.830892485	2.350624384	36.73586778	18.951336	12.729519	20.58798082	0.300522943	0.000357358	0.002313876	0.027973463	1.513391945	1.002380945	1.649397055	1.839348831	9.66E-05	0.008148059	1.12441E-08	4.18E-09	0.728925286
	1.093013939	1.188477159	1.168237405	0.740121357	0.876354157	1.168740021	1.669914665	0.150985877	1.032447786	1.454929552	1.953413555	1.240100047	0.353648146	0.354573944	0.464131683	0.605811118	0.557833933	0.656329417	0.662696598	0.43926002	0.146136676	0.13318439	0.110169592	0.109216521	4.593717196	2.561197218	1.428803014	1.778680448	3.816758091	1.376271791	0.80130619	0.631117316	37.94303748	17.99336677	11.74136632	21.75860017	0.400806512	0.000948746	0.000238727	8.66E-05	1.089480927	1.125991733	1.779098378	1.858886685	1.13E-05	0.008149367	1.43273E-08	3.79E-10	0.803322371
	1.109651139	1.241327998	1.600842405	0.862871723	0.867590049	1.356557925	1.319613591	0.084687679	0.997023556	1.528840066	1.939064726	1.398239553	0.336979675	0.350958093	0.535596475	0.616680105	0.485979901	0.621643425	0.604288511	0.556568503	0.14730572	0.138375943	0.102699202	0.132768284	4.425532097	2.412195919	1.079251727	1.451464567	3.513468167	1.050549198	0.803805428	2.244969186	40.36305935	15.72785615	11.99285339	18.36624152	0.322773161	0.002746643	0.000288201	0.0001194	1.390431818	1.091089675	1.731145601	1.843640714	0.000164302	0.008125331	1.28491E-08	3.37E-09	0.738480473
	1.106905317	1.149131265	1.170361423	0.774352696	0.769654485	1.325827657	1.291065718	0.151819502	0.888172904	1.69810544	1.861478089	1.409562997	0.342723517	0.347169797	0.497239395	0.611514509	0.453089712	0.584900726	0.608021104	0.491525451	0.138074392	0.134975477	0.083650535	0.134188758	4.566089292	2.925713091	1.458904165	2.032150085	4.035188993	1.1865077	0.999031839	0.796882142	45.61391709	14.94843465	11.95025343	16.53253201	0.323185436	0.000984987	0.000409048	0.000296531	1.343205685	0.96954366	1.844822699	1.937562286	0.001356602	0.008178133	1.79766E-08	1.08E-08	0.761963796
	1.093437286	1.240514339	1.130822101	0.816480398	1.135459943	1.363703607	1.089534537	0.095250785	0.92956302	1.630004305	2.005042468	1.20170382	0.349745818	0.363116384	0.525118795	0.575683304	0.537070639	0.612878228	0.555422109	0.450120837	0.151160871	0.135956604	0.108175985	0.142238758	4.42318159	2.542673473	1.487864562	1.855228378	3.144376974	1.020090963	0.889514135	0.861195287	43.84766659	15.40794683	11.61370672	23.26097416	0.276017086	0.012869182	0.000202581	0.00022567	2.037454024	0.983048482	1.597017657	2.066636071	0.000207758	0.008181296	1.24028E-08	1.54E-08	0.781419357
	1.063098329	1.150802142	1.214956515	1.118651268	0.851385749	0.821857033	0.889181029	0.109562159	0.854358467	1.447179205	1.96041727	1.327825265	0.366189323	0.348901687	0.455040283	0.629851607	0.512783401	0.586024469	0.606755208	0.420695817	0.142176401	0.161112699	0.115049868	0.143075833	4.556566566	2.854964059	1.378850012	1.236727571	3.904054794	1.775093312	1.268613004	1.886420153	43.11733846	16.98778467	11.94349842	18.91052167	0.411168584	0.00320016	0.000332957	0.000246395	1.450644643	0.79201901	1.561663214	1.888165689	0.000247263	0.008130217	7.39983E-08	1.55E-09	0.638116678
	1.021912694	1.1718863	1.551379351	0.916232656	0.58968508	0.847620215	1.639711135	0.223339947	0.996147746	1.796906233	1.848592161	1.210756714	0.367091887	0.353692417	0.477406775	0.628775469	0.47581908	0.571980102	0.685551945	0.756134731	0.154324428	0.187992274	0.140642213	0.135277152	4.899157214	2.702415168	1.095215416	1.619184794	4.650118415	2.033997581	0.76154242	0.781397885	40.4260208	14.05200363	12.2781432	22.55266414	0.397801842	0.000572273	0.000518219	0.000169567	1.222202814	1.055826303	1.820487928	1.606124168	0.002562702	0.008193648	7.35162E-08	2.46E-10	0.835129796
	1.007216513	1.144906873	1.578986771	1.091874692	0.808956158	1.14021141	1.249730696	0.079743534	0.964283343	1.47679694	1.836250179	1.227249193	0.315092885	0.350167949	0.516207315	0.613785018	0.53925223	0.58532345	0.670125896	0.492182201	0.140230119	0.136171466	0.094777069	0.156501196	4.900833053	2.599041677	0.984626728	1.290761228	4.067515229	1.42522458	1.0088858	2.588106908	42.01368536	17.26429074	12.96608598	22.50498626	0.367555764	0.003171171	0.000401195	0.000100269	0.975947034	0.849781902	1.964709815	2.137733882	6.28E-05	0.00811463	1.59648E-08	1.74E-08	0.71348765
	1.029949398	1.664122106	1.482939276	0.900004406	0.945373517	1.415643805	1.258799047	0.118344233	1.020014206	1.586168919	1.896670374	1.258818404	0.371974725	0.358972536	0.445844476	0.586937641	0.450712496	0.634804878	0.586359263	0.548322988	0.151162166	0.124403909	0.09409646	0.163601645	4.737689804	2.02242827	1.07165953	1.407626141	3.210712054	1.394979784	0.98331116	1.365844032	41.35986022	14.28184244	11.79293696	20.63277517	0.424979687	0.000536145	0.000460166	0.00150307	0.991744372	1.311416965	1.984269494	2.175877299	0.010889964	0.008133687	1.2539E-08	1.17E-09	0.818986038
	1.280698434	1.275961301	1.274929739	1.123475396	0.826488345	1.572364789	1.162995626	0.076288874	1.035238318	1.591750177	2.092601987	1.535944348	0.364224803	0.361161094	0.476656582	0.65216545	0.476037851	0.653682386	0.610564553	0.508483376	0.185251157	0.16352029	0.101583376	0.15688817	3.800956768	2.549321244	1.261738191	1.443476624	3.948960267	1.140349311	1.256371099	2.165826776	40.04880869	16.04641199	11.71864822	16.70808287	0.360557387	0.00008582	0.004440843	0.000294634	0.876233755	0.834787064	1.886896886	1.563727047	0.000790909	0.008133769	1.68217E-08	1.15E-10	0.773502624
	1.046064783	1.142727831	0.989317473	1.328264005	0.666649401	1.504442705	1.123052286	0.191858309	0.902881489	1.789443318	1.6379775	1.405014916	0.417200307	0.344412546	0.469800509	0.641430508	0.507816451	0.612572454	0.640500508	0.776676536	0.13649025	0.148240718	0.105646139	0.16616719	4.543918748	2.441845234	1.685018585	1.077404912	4.573236918	1.084737272	0.988304117	1.242148881	45.93231626	14.06276734	14.25666537	18.74791956	0.325555436	0.002074579	0.000226043	0.056988374	1.439096749	0.961983357	1.850901011	1.782920649	0.000519345	0.008107764	8.255E-08	1.73E-08	0.697029171
	0.832678617	1.192520913	0.9562046	1.192229276	0.654042962	1.058054378	1.854151703	0.195008977	1.012129978	1.589081405	1.847682209	1.475530636	0.311273075	0.299517054	0.45728003	0.650655714	0.441957375	0.610624111	0.644729308	0.421513803	0.147343798	0.125491932	0.113138338	0.171547512	5.962164922	2.529271548	1.657944904	1.41522008	4.487066936	1.559751073	0.774444877	0.615271827	37.50837677	15.77748669	12.43734478	17.54484528	0.51496699	0.009856765	0.000300775	0.001224112	1.533877139	1.132254109	1.559795763	1.697250469	0.000190941	0.008180073	6.43047E-08	9.71E-10	0.851427337
	1.086540541	1.241822959	1.10825765	0.903810395	0.884060412	0.918599213	1.260121088	0.089939392	0.916407768	1.540855798	2.136436638	1.518579197	0.362778717	0.347906785	0.481280991	0.620549081	0.516225792	0.573150327	0.634663274	0.560288893	0.122489135	0.136453695	0.114104101	0.130180074	4.528220245	2.677250835	1.329382717	1.829891542	3.344375003	1.566357579	0.836978664	1.232063198	42.98328255	16.78948353	11.04627899	17.93080383	0.458459526	0.001036035	0.000267831	0.000780174	0.913147016	1.022010149	1.821980679	1.871916144	0.001926598	0.00814377	1.29742E-08	4.01E-10	0.750281031
	1.126608019	1.173954074	1.345954166	0.926467246	0.947005529	0.84175077	1.304290198	0.167338438	1.084498002	1.795666358	2.137875017	1.460836273	0.36776559	0.357216956	0.491552241	0.631398432	0.483383983	0.567756739	0.653219972	0.516992383	0.147221641	0.138156386	0.138633964	0.186000811	4.859979552	2.768232307	1.224278998	1.881904308	3.702378975	1.872785174	0.856260631	0.540243026	36.74883951	14.15357756	11.44993947	17.07831915	0.542174345	0.00035114	0.002813042	0.000506	1.245388427	1.255804347	1.599904657	1.572778621	0.000646387	0.008133327	1.19189E-08	9.07E-10	0.751780558
	1.273061499	1.077333261	1.165099882	0.99327207	0.7999621	1.102665036	1.736323713	0.19936043	0.900528365	1.577783054	2.151161895	1.548229321	0.342446271	0.322978448	0.47279542	0.653640362	0.513290817	0.512181136	0.689020669	0.374867385	0.138339658	0.148208264	0.111196265	0.142937744	4.062216883	2.74753203	1.465002435	1.484450701	3.984196034	1.311938775	0.819593278	0.457732702	45.33396275	15.50043972	10.80144734	16.53921953	0.645769712	0.000790755	0.00040773	0.024001067	1.218489799	1.213938998	1.795075748	1.695730401	0.000214641	0.008215995	1.22821E-08	1.53E-09	0.760139913
	1.216053093	1.275415936	1.120712561	1.508041159	1.194281062	0.912879816	0.822013485	0.230493105	0.958543599	1.706095182	1.843961604	1.500174208	0.389999196	0.299561535	0.502607575	0.671446842	0.549413083	0.608874403	0.55659343	0.727335386	0.147877358	0.170442565	0.13503012	0.135889389	3.926447327	2.290221621	1.568904338	1.247913141	2.540004729	1.724982268	1.166298287	1.366860695	41.38449102	14.73656789	12.48131731	16.86376328	0.53309615	0.000932483	0.000702209	0.024827623	1.76128943	1.044298936	2.238317549	1.64481088	0.000367174	0.008109655	6.92846E-08	9.44E-09	0.82566994
	1.116244351	1.001018326	1.249024088	1.324670189	0.988208308	0.704010771	0.959762864	0.246588816	1.134268112	1.712218461	1.891127968	1.079862716	0.337882653	0.322816726	0.476000784	0.620876942	0.508441601	0.475457116	0.624923936	0.531164052	0.163880872	0.136758925	0.080524152	0.156580674	4.43025988	3.098181139	1.320839581	1.094553306	3.151417153	1.588144375	1.241876396	0.62821363	35.28283406	15.2763795	12.41508958	26.25373565	0.379633198	0.000109467	0.000316659	0.000120468	1.688163241	0.91590109	1.609877922	1.87810031	0.000423781	0.00816044	4.75503E-08	2.39E-10	0.760789776
	1.248879009	1.056997085	1.304866849	0.855998368	0.944718647	0.80407461	1.483224783	0.178738685	0.967973974	1.572452453	2.305653835	1.412078692	0.358666465	0.316928981	0.467906422	0.614887662	0.516263767	0.524651484	0.610683631	0.697281908	0.129445387	0.166977239	0.120179181	0.15960713	3.851327956	3.01010303	1.197257981	1.45447981	3.372153033	1.755729232	0.705140123	0.826570826	39.5008854	16.93577018	10.76921248	18.94842463	0.274781	0.017759721	7.84E-05	0.004396544	1.864799487	0.917310121	1.668966629	1.766158785	0.000317143	0.008231357	9.39294E-08	2.02E-08	0.689164916
	1.285457084	1.289193438	1.510953817	0.777302061	1.152524266	0.790828759	2.262570674	0.212128062	0.9708946	1.5976335	1.916936733	1.332744698	0.371164908	0.332511185	0.502713078	0.547561603	0.505041976	0.57029597	0.670441269	0.530077751	0.144977293	0.131253176	0.137381197	0.136407673	3.993897715	2.385464271	1.06441779	1.66184037	3.155073836	1.972755942	0.59859853	0.693616157	38.75924572	16.88234686	12.44650735	19.76185973	0.29343658	0.001101267	0.000670377	0.000647612	1.65562325	0.8974636	2.085822403	1.887422607	0.000421002	0.008133907	6.58528E-08	6.22E-09	0.695034692
	1.054985791	0.971374763	1.432729505	0.76453972	1.014175647	1.148230431	1.86668341	0.244592769	0.962919582	1.754110827	1.900897214	1.272479442	0.34031176	0.323967807	0.48780725	0.612478039	0.523228782	0.588113117	0.623918599	0.442706752	0.144525789	0.15392107	0.091605544	0.134930773	4.879571545	3.004835328	1.219439826	1.945155916	3.31028728	1.353434452	0.59319938	0.219928618	42.04737747	14.40863391	12.32226583	18.97053271	0.328329417	0.009445347	0.002769962	0.000689188	1.077926531	1.194830347	1.913059343	1.937155938	0.000472666	0.008157457	4.415E-08	1.16E-08	0.706937718
	1.133054827	1.045900381	1.228409085	0.614056683	1.229602788	1.089617283	2.151736147	0.15020309	1.054760093	1.502557315	2.008361884	1.28459322	0.348068916	0.317688728	0.503857854	0.563817627	0.518579707	0.617710979	0.676467239	0.670865071	0.153982542	0.134536554	0.13197125	0.122456774	4.225146269	2.842161357	1.360633417	2.241824627	2.749661666	1.674609363	0.640369852	1.026075327	40.49874751	16.44009619	12.11920859	18.60044479	0.450949956	0.000184848	0.000511556	0.000196638	1.586376046	1.115906481	1.593785208	2.062030031	0.000586068	0.008057106	5.23483E-08	3.45E-10	0.763812764
	1.132367258	1.176424008	0.937575941	0.568553803	0.984598159	1.226658485	1.488539379	0.143858293	0.897760667	1.740214642	2.045413725	1.449182886	0.346721475	0.325835732	0.45580505	0.55535245	0.512844604	0.63520588	0.633579377	0.567344868	0.154231518	0.183940842	0.101425374	0.157847628	4.088480226	2.834355571	1.638226358	2.793898859	3.447434293	1.416300183	0.758309454	1.007544626	42.22559502	14.705467	11.44353334	19.23912876	0.527346676	0.001702098	0.000130095	0.000236624	0.853198527	1.330984551	2.113878277	1.894246787	0.000577996	0.008113459	6.69275E-08	1.04E-09	0.797254844
	1.122967644	0.98228168	0.966904464	0.836861738	0.850029418	1.754683209	1.768954781	0.291873246	0.953778522	1.706790733	2.026887763	1.232828009	0.350019727	0.297274033	0.424675816	0.592859832	0.472323843	0.690106711	0.661158675	0.651131335	0.147678004	0.170451866	0.097824686	0.130128371	4.170405923	3.031737246	1.422320724	1.825150258	3.491105733	1.188456929	0.721754065	0.549139354	40.83997233	14.15269611	11.99842042	19.67318083	0.544175039	0.000739809	0.000653543	0.000187367	1.691859062	0.886234497	2.256657372	1.779372041	0.000795182	0.00806863	4.42315E-08	8.00E-09	0.703339411
	1.000370785	0.949981533	1.449224473	0.743592874	0.831564017	1.406137917	1.695525007	0.137185116	1.069736441	1.578423169	1.844640265	1.435218612	0.375582704	0.331095592	0.495210528	0.617003711	0.497398693	0.680230701	0.645563537	0.452847597	0.134169526	0.129058461	0.104776466	0.158022673	4.788294202	3.305854286	0.982983618	1.78743118	3.660675222	1.223962788	0.886804576	0.70064115	37.34732216	16.26084747	12.80718779	19.31679887	0.427372481	0.000590482	0.002017313	0.000220552	1.400062695	1.073510341	1.824087503	1.782824672	0.000263507	0.008212281	2.9926E-08	6.56E-10	0.699072014
	0.994369579	1.364440457	1.731429262	0.832084797	0.860083706	1.620571789	1.376146992	0.089900094	0.997741351	1.553423795	1.97596104	1.467184259	0.359734105	0.336529167	0.522345579	0.617110114	0.547562542	0.623100515	0.619323235	0.415626976	0.147177866	0.131344536	0.116682154	0.173737792	4.995960903	2.12049843	1.114358298	2.005778526	3.879208502	1.16603253	0.981135011	1.587368921	39.91021692	16.67461937	12.33017942	15.93497705	0.360671787	0.021406891	0.000517621	0.057985315	1.680054836	1.051648064	1.608329049	1.903284092	0.000772138	0.008201245	3.62228E-08	5.79E-09	0.733818105
	1.117336581	1.337738516	1.528992487	0.893935328	0.750645511	1.387494659	0.898001231	0.10264255	1.063944847	1.653436467	2.16932894	1.471492261	0.387112177	0.368380449	0.505917879	0.647437561	0.506517865	0.555674216	0.669342067	0.45990048	0.158026836	0.171842893	0.135397251	0.140373355	4.321581964	2.468928995	1.053500909	1.688342929	3.948373587	1.130692843	1.360638325	1.356045376	36.09087149	15.68417885	10.38889759	17.13423494	0.287714223	0.001102997	0.001041033	0.00037659	1.137673603	0.876134989	1.782280515	1.81851989	0.000336763	0.008174748	8.76083E-08	2.60E-10	0.807796368
	0.991662365	1.186131772	1.358851833	0.773313333	0.606570694	1.290251076	1.373726029	0.114843238	1.070243658	1.853369333	1.816676745	1.539891049	0.384494842	0.33396185	0.499503643	0.619839895	0.489599471	0.599619071	0.693650537	0.409152246	0.150775206	0.146719634	0.122689816	0.1652519	4.560468621	2.547635229	1.364924878	1.833515672	5.298363082	1.105619999	0.936872895	0.632278658	37.90278133	14.01912846	13.14641706	16.16444008	0.490708926	0.008368238	0.000666546	0.000350008	1.677495347	1.045672601	1.718485448	1.865347877	0.00034466	0.008095582	4.72913E-08	1.75E-08	0.847261806
	1.017144608	1.161693001	1.117950728	0.630060809	0.605322979	1.359234086	1.272686977	0.258441767	0.874412599	1.779228698	1.768972915	1.277580206	0.382188943	0.316085861	0.471377903	0.592250451	0.472273655	0.640232665	0.638634455	0.702667936	0.150297209	0.166129234	0.111256899	0.118757418	4.60451631	2.637216574	1.273926841	2.245582463	4.763308556	1.389756124	0.929506498	0.793984488	43.95877467	13.93933802	13.62178329	18.93405398	0.530596483	0.013307214	0.001742812	0.001878528	1.449744055	1.056955509	1.563262417	1.907938634	0.000086147	0.00813683	7.60068E-08	3.62E-09	0.80026195
	0.810662846	1.122793684	1.304906802	0.979162103	0.603120199	1.110990482	1.548780999	0.42140363	0.968564683	1.684545583	1.764526299	1.515546611	0.312023528	0.332265882	0.453933103	0.656055059	0.416601497	0.592337107	0.709936392	0.727230569	0.149577828	0.132826415	0.100218088	0.139150558	5.526002867	2.929573024	1.163076074	1.619587845	4.615132018	1.390030681	1.064682966	0.611930455	43.69533606	14.31780452	13.20550614	18.20105442	0.742829771	0.000273928	0.000282953	0.000304536	1.141507497	1.260743587	1.638512949	1.853931323	0.000693419	0.00814591	4.51024E-08	2.06E-09	0.77940357
	1.120490416	1.353514065	1.556584917	0.852452815	0.960834819	0.869195852	0.976348819	0.364110566	0.921974354	1.520003205	2.175368633	1.534216968	0.36269494	0.319116842	0.484629526	0.579957769	0.550339075	0.567133827	0.562545423	0.786722751	0.128431372	0.144518512	0.121828566	0.147991378	4.074466676	2.303767584	1.085148613	1.54489845	3.599551853	1.435759255	1.072921901	0.786702723	39.82156094	16.10583354	10.72860084	17.04145042	0.568548876	0.000136128	0.000412888	0.000289907	1.573012644	0.988482149	1.346852064	1.68977082	0.000267673	0.008159376	5.42257E-08	6.72E-10	0.751515193
	1.267243648	1.421372515	1.616492634	0.935626495	0.736378902	1.014997801	1.198879053	0.236168519	1.011568985	1.534432893	1.92740872	1.438674889	0.364511441	0.350792078	0.499490838	0.620193528	0.477974983	0.617977197	0.584815835	0.553584816	0.130393201	0.187208478	0.108725612	0.142380539	3.734683421	2.160878895	0.949176653	1.516211388	4.191770041	1.884495122	0.861274335	0.629287098	37.98122815	17.00661735	12.32414117	17.1636153	0.641395416	0.000411407	0.033354362	0.000346657	1.283475447	1.084459547	1.98771122	1.799696825	0.000110355	0.008050328	4.95576E-08	7.74E-10	0.721142474
	0.989251338	1.291627232	1.920856449	0.954752102	0.699191129	0.887284851	0.905848199	0.173861901	0.87926128	1.81791493	1.662369664	1.383656646	0.36180523	0.333595577	0.497035991	0.598490301	0.468916104	0.559627177	0.538291073	0.349003329	0.132909987	0.153190074	0.138479171	0.155643457	4.361749261	2.449547143	0.871632654	1.646840625	4.139717794	1.99686753	1.165334634	0.734186974	44.6065734	13.92191175	14.20537216	17.51059279	0.46376842	0.000770723	0.000198774	8.82E-05	1.708041446	1.033818703	1.581831086	1.745664654	0.000250348	0.008063362	3.57081E-08	1.41E-09	0.763335019
	1.06276614	1.156641368	1.361494732	0.634710433	0.978585221	1.402342552	1.758611726	0.231708229	1.039221566	1.6101515	2.022174096	1.62420121	0.373205793	0.320101713	0.448235204	0.565271893	0.475436497	0.6476072	0.677859685	0.301068715	0.136936403	0.142936173	0.108235132	0.15473255	4.695868754	2.625832172	1.097679003	2.342452269	3.048426688	1.342533337	0.83416593	0.419421262	39.75758404	17.03206564	11.7745619	15.99228759	0.440458665	0.003162673	0.000510117	0.000538109	1.477649528	1.090534441	2.00849292	1.615946918	0.001281652	0.008109182	3.74254E-08	5.92E-10	0.801684371
	1.069161607	1.080245074	1.120989598	0.709318248	1.086456319	1.542729268	0.801303276	0.224911757	0.99770076	1.694028719	1.819666635	1.428060494	0.391924591	0.306452352	0.499764643	0.580672166	0.497529001	0.69501476	0.577077391	0.387930744	0.124703447	0.14620141	0.085552605	0.152330937	4.693320518	2.833135121	1.638382776	2.076827939	2.863187422	1.149002361	1.305919245	0.448207851	40.02234086	15.55191354	12.83497336	18.99622572	0.482191359	0.000135639	0.000496797	0.000147306	1.626932816	1.026455625	2.25405341	1.884905055	0.000565236	0.008137245	2.37924E-08	3.59E-09	0.772953983
	0.998203292	1.362078625	1.062594509	0.862134677	0.925381279	1.226979471	1.106219618	0.184072446	0.889815199	1.580128977	1.806439897	1.449740222	0.370707552	0.351931707	0.41975535	0.63207288	0.523287487	0.597336874	0.687938299	0.557997819	0.149307628	0.178256232	0.121739874	0.14652208	4.888141063	2.296937872	1.247913645	1.680649851	3.177922978	1.170266035	1.166487504	0.488347059	43.98666362	14.33217041	12.23900915	18.93462439	0.331670488	0.000712083	0.000116821	0.001396515	1.500959267	1.127290118	1.992317721	1.542992316	0.000144985	0.008191854	2.35659E-08	2.04E-08	0.711504036
	0.974474923	1.424883285	0.957038888	0.772229172	0.805742338	1.372261865	1.30063935	0.210915111	1.036364158	1.658744455	2.106580384	1.228028903	0.302175383	0.365679637	0.421354703	0.623463326	0.443285455	0.618575828	0.659501965	0.608677634	0.134379594	0.148235534	0.105195285	0.132663739	4.826376733	2.377318923	1.679690293	1.623333527	3.96157726	1.235473183	1.014972138	0.913385679	36.67076853	14.33911859	10.50843975	21.17916331	0.435517604	0.000464401	0.00154163	0.000132717	0.968979422	1.133747822	1.810785826	1.818237806	0.000665715	0.008132862	1.81695E-08	3.43E-09	0.78343334
	1.030071249	1.270990906	0.933774889	0.859450027	0.947373187	1.466045972	0.899895981	0.261430382	1.005775038	1.501081376	2.029779406	1.355302548	0.346231677	0.342187474	0.45767318	0.61702393	0.532127334	0.621445069	0.606851502	0.684031648	0.156649855	0.125067652	0.096635334	0.13987457	4.938500007	2.570376386	1.559537617	1.754028858	3.796820481	1.048546366	0.946842309	0.995333675	37.29545586	18.05315775	11.55532732	19.51059914	0.306856168	0.000991358	0.000103826	0.000111017	1.687375897	1.010252233	1.648159905	1.688635647	0.007509173	0.008205858	1.83736E-08	2.87E-08	0.792924156
	1.20331678	1.164989818	0.882548772	0.713238151	0.804787817	1.704245357	1.220237173	0.151247552	1.064582558	1.403652914	2.072697696	1.596944896	0.335724886	0.344482752	0.434047112	0.587580256	0.497807148	0.63861919	0.688505671	0.849452508	0.155803723	0.147749796	0.127182456	0.171774485	3.914104145	2.693929207	1.829461532	1.882470167	4.247124993	1.04037904	1.058047492	2.084745551	38.38519337	16.91287784	11.01417838	17.23502085	0.431993354	0.000629687	0.000368719	0.000361935	1.335650852	1.102541647	1.508647818	1.808738116	0.003175386	0.00812131	2.55165E-08	1.98E-08	0.800338306
	1.331242108	1.196538462	0.787078831	1.002025105	0.767348238	1.612707922	1.293741825	0.263460084	1.059716979	1.894954518	2.012168104	1.369532425	0.390191777	0.338480031	0.450604931	0.596348374	0.438601448	0.625856685	0.559017195	0.411690348	0.159023597	0.133756639	0.102701725	0.138949836	4.050122885	2.36841055	1.953847332	1.565564393	3.489565754	1.066154575	0.723743439	0.373582082	39.60803375	13.64491064	11.60144427	17.4224752	0.294186568	0.009071662	0.000406044	0.000709339	2.001775673	1.089698405	1.654252607	1.851424799	0.010900031	0.008166368	2.96754E-08	1.54E-08	0.747399761
	1.191443438	1.148648804	0.968178654	0.982243318	0.701508895	0.87877473	1.181333121	0.388134735	0.924693947	1.752814921	1.801015627	1.383150812	0.381565711	0.333582894	0.433359929	0.640766956	0.484572712	0.596130323	0.686106806	0.768858003	0.12694494	0.149959052	0.08117544	0.170392266	3.995462445	2.794145063	1.615192587	1.6101957	3.55020886	1.671089268	1.005062766	0.903970563	44.90515416	13.52063986	13.23243514	19.63152815	0.414635433	0.018001117	0.00019509	0.003366837	1.486496667	1.069799017	1.714723168	1.722959849	0.000274707	0.008146409	2.59378E-08	5.14E-10	0.705553918
	1.460764073	1.184519647	1.419953322	1.009728847	0.694915231	0.662068245	0.908867761	0.139806127	0.942212458	1.57311054	1.759376001	1.355144494	0.415227507	0.29448055	0.468557398	0.589911433	0.504609704	0.530908061	0.587699656	0.348050096	0.137089453	0.145445786	0.095830377	0.150224008	3.343579433	2.605337591	1.149025286	1.361465822	4.458839591	2.224378314	1.040438056	0.819761462	39.60781169	15.07649095	13.31820406	18.59231979	0.34514446	0.003135778	0.001112539	0.000508975	1.359345262	1.410651008	1.659480592	2.010380339	0.000403833	0.008107981	3.13631E-08	9.25E-09	0.787631308
	1.359628987	1.16979765	1.534219931	0.684728837	0.760287189	0.65669208	0.976238617	0.115707114	0.949377336	1.842769248	1.92393909	1.485676722	0.407651757	0.368786971	0.475841671	0.548108554	0.446075476	0.581330085	0.592827891	0.514567881	0.143863868	0.161661071	0.149259261	0.14959229	3.448590165	2.651670127	1.09746332	1.923651229	4.119921665	2.463898638	1.073137545	0.99964444	41.27738801	13.54659073	11.95452888	17.48048585	0.450376068	0.000372136	0.015256621	0.000113985	1.854009413	1.116483701	2.103433749	2.198096234	0.003352525	0.008114243	2.9732E-08	1.56E-08	0.78246463
	1.443233765	1.110694325	1.372189171	0.769699998	0.62497726	0.853509756	0.923783157	0.271167254	0.999053243	1.479719733	2.098832405	1.344817713	0.388530605	0.299716637	0.482028341	0.62860991	0.465859588	0.597950703	0.560277914	0.502660059	0.167435452	0.135091543	0.115693021	0.121028483	3.544144824	2.607408921	1.280955306	1.955525175	4.668866646	2.197143905	0.940228832	0.325214891	42.19269239	18.10601384	11.62821737	17.90865828	0.482126309	0.001379355	0.003155867	0.000206554	1.891200016	1.204507075	1.780689089	1.539807128	0.00277051	0.00813568	3.30189E-08	5.06E-11	0.728248283
	1.210978081	1.229973228	1.274675966	1.021156811	0.811744064	0.908618582	0.731285879	1.094919353	0.921614247	1.636521726	1.743520284	1.478591524	0.374762002	0.301091053	0.502678361	0.617466303	0.512106501	0.581624864	0.574348326	0.856178762	0.11897633	0.14990157	0.131575339	0.18540097	3.894422324	2.456484757	1.343119075	1.406432693	3.956262483	1.873737353	1.277133487	0.306565094	41.37561319	16.58727342	13.13213434	16.9166408	0.519659922	0.001002292	0.000599971	0.000402728	0.997814977	0.931717651	1.640008013	1.884892009	0.000774161	0.008056141	2.2606E-08	8.92E-10	0.799132586
	1.076667436	1.031973856	1.182018594	1.306426087	0.945293503	0.991506099	1.226128617	1.492788425	1.046723211	1.491911834	2.049667181	1.478166017	0.35685885	0.323920701	0.451128281	0.632295798	0.490756096	0.619073085	0.668147909	0.807270613	0.124980481	0.146312031	0.121130521	0.140223769	4.914668645	2.922300698	1.386370353	1.007011214	3.266896062	1.493396447	0.942429984	0.226502047	36.61314614	17.53603214	11.63936731	17.21498769	0.528644274	0.001205765	0.000444617	7.51E-05	1.433036616	1.122585726	1.84242712	1.885083441	4.28E-05	0.008032394	1.90358E-08	1.71E-09	0.720515573
	0.990615909	1.234560157	1.444540522	0.938558746	0.873894241	0.740983072	0.983573455	1.738957289	0.997031043	1.720297101	1.748234349	1.443675018	0.329969893	0.323288891	0.486279847	0.606466652	0.486891853	0.483354914	0.615694791	0.8681909	0.153479153	0.172129185	0.108377387	0.149751354	4.546125994	2.407550132	1.095383647	1.763132435	4.103247717	1.742821308	1.168004379	0.321225874	37.62981487	14.49106045	13.14477984	17.88941595	0.42044295	0.000751475	0.001184089	0.000171448	0.972431765	0.878656095	2.026199134	1.925824698	0.000171536	0.008213658	1.57452E-08	8.67E-10	0.764482824
	1.121402028	1.285906219	1.349338486	0.745372428	0.732307096	0.837721126	1.179570554	1.34989892	1.012537729	1.666625323	1.709920881	1.619917109	0.357769763	0.319961327	0.453265449	0.620446692	0.451929408	0.5701882	0.645731033	0.830085257	0.14578343	0.170945386	0.088101706	0.176119198	4.927938076	2.376622909	1.208673896	1.722966059	3.863674322	1.79375192	0.903410528	0.353146093	41.81683111	15.28999474	13.05561093	15.23481795	0.325200841	0.000471823	0.000833058	0.000419557	1.294659758	1.001790861	1.871794975	1.824805408	0.000296884	0.008195285	1.97964E-08	1.62E-09	0.803196994
	1.015653888	1.317385509	1.048415188	0.744524959	0.951122784	0.787064304	1.959426898	1.23073662	1.019506072	1.535834798	1.804514656	1.32147758	0.350343475	0.328645907	0.446194569	0.572529342	0.507095362	0.541344609	0.675886436	0.880197261	0.136893316	0.160319255	0.117658772	0.110115849	4.404307517	2.528985726	1.580503787	1.9348162	3.854360325	1.864742739	0.608526294	0.467284826	38.26672494	16.86954058	12.45975906	20.88261647	0.390897774	0.000264072	0.001074327	3.33E-05	1.445115441	1.026601391	2.147436619	1.683849238	0.000576793	0.008092374	1.6959E-08	7.74E-09	0.699922601
	1.101216333	1.288826148	1.107650236	0.617623729	1.080162705	1.005399885	2.125247913	0.678343328	0.958343955	1.761897239	1.94195067	1.412205933	0.357709995	0.341365967	0.468765373	0.549284389	0.531405201	0.586071728	0.636625445	0.854383353	0.139519321	0.167256683	0.138945529	0.145147306	4.191455424	2.527015853	1.30729413	1.760596179	3.543775032	1.639017151	0.497561173	0.665096064	41.2229572	14.09404991	11.86107898	19.56741205	0.45412511	0.000432543	3.54E-05	0.003965447	1.310937389	0.928337982	1.846272624	1.708065233	0.003045037	0.008140204	1.84372E-08	1.64E-09	0.680201145
	1.096192013	1.281841704	0.772045731	0.885331095	0.862358716	0.959879585	1.346408328	0.449014536	0.965579337	1.696787498	2.166127504	1.257654995	0.353031889	0.31905289	0.415877375	0.64942096	0.533080884	0.590510951	0.622929925	0.577124077	0.137564606	0.161379309	0.096895605	0.147498497	4.666940497	2.524457776	1.981603151	1.633363121	3.446224168	1.593737766	0.739439837	0.288783268	41.65135167	14.17688575	10.91408189	20.79979594	0.471028445	0.000157616	0.000247012	0.001765201	1.251018479	0.982242207	1.902153349	1.823846882	0.00056521	0.008162866	2.59206E-08	1.54E-08	0.771085549
	1.14114902	1.151770299	1.21882934	0.832808902	1.065707573	0.94527508	1.251323787	0.295323822	1.006594159	1.634559886	2.260925751	1.462935438	0.359697156	0.325738145	0.459097299	0.662599217	0.514269605	0.554091205	0.646553891	0.595232214	0.152122866	0.15643842	0.089742437	0.144232422	3.975549381	2.462957812	1.233274064	1.987198469	3.278102781	1.714247835	0.976913223	0.620305821	38.84018243	16.33466592	10.43422538	17.39003198	0.417592763	0.002436688	0.000397855	0.000553828	1.655249762	1.104153784	2.140296603	1.624444777	0.000333764	0.008071905	4.47649E-08	1.98E-09	0.776469856
	1.10550104	1.38634886	1.492065657	0.759974627	1.013207407	0.80153148	0.9888451	0.337660348	1.057943181	1.492692634	1.948976385	1.553147346	0.357819574	0.354196128	0.497380963	0.586308466	0.52582576	0.574491323	0.663458247	0.756695734	0.126461845	0.157207827	0.11399947	0.167409996	4.063778963	2.334583444	1.213887427	1.838973204	3.238768398	1.63801841	1.317824206	0.760614701	37.46154647	16.5865334	11.56908008	16.37270339	0.377052017	0.00378909	0.003568496	0.000317843	1.530936411	1.005032677	1.874394118	1.740319696	2.13E-05	0.008153008	8.92403E-08	9.15E-09	0.899073931
	0.907923383	1.222167988	0.830750162	0.677856773	0.800986329	1.042960269	1.31580831	0.26316629	0.927409712	1.833536715	1.667340995	1.248150781	0.322110181	0.35089355	0.389900084	0.589213069	0.465213709	0.627681167	0.623810909	0.708370142	0.133872497	0.136223639	0.092169495	0.158164172	5.17828659	2.774200611	1.636415932	2.339908499	3.838966154	1.738591364	0.787639915	0.807599191	41.83040104	13.5508039	14.44347021	21.72275899	0.313264175	0.000112501	0.000227908	0.001250199	0.982237264	0.989735154	1.641868983	1.835396962	0.000404156	0.008128294	7.97378E-08	2.86E-09	0.898875359
	1.208095473	1.113619627	0.844924484	0.75698361	0.831106487	1.004630665	1.676458182	0.493120362	1.049605695	1.848190007	2.210160359	1.301491003	0.344947258	0.327395481	0.484438467	0.643700508	0.477826627	0.564143108	0.641885976	0.717759696	0.160009666	0.164930258	0.114715452	0.150378658	4.248794724	2.5357997	1.684464265	2.002152722	3.759331898	1.577289166	0.755073908	0.457144124	38.60700116	13.7261848	10.4246421	18.13342967	0.391159499	0.000632154	0.000351276	0.000782433	1.413313243	1.130982674	2.104416066	2.212438877	0.000111659	0.008137982	1.98962E-08	1.07E-09	0.798479503
	1.072301601	1.4380644	0.820354765	0.750248883	0.935888312	1.348636364	1.182622584	0.431712881	0.910891622	1.719218684	2.233025509	1.565328967	0.367204945	0.357897072	0.457579171	0.615199166	0.487159194	0.623914516	0.643423849	0.748632972	0.122486058	0.141721023	0.130617565	0.130366416	4.248716805	2.077817095	2.055239807	1.966160138	3.577102753	1.169242981	1.01295192	0.525222279	45.88142697	15.24870056	11.23516453	16.36365278	0.334613779	0.001375367	0.000272856	0.000335349	1.398926527	1.038554556	2.069508254	1.65710714	0.000134088	0.008124477	1.82975E-08	5.56E-09	0.720993513
	0.991351032	1.169637963	1.142612005	0.805468915	0.74489107	0.914024369	1.861353279	1.462276109	0.968899047	1.623581025	1.89283713	1.264932988	0.382643037	0.334658061	0.459785451	0.624725838	0.486072863	0.603314775	0.704198198	0.900770906	0.153374339	0.151500741	0.115342298	0.131571449	4.834991834	2.525389264	1.496270266	1.6811777	4.075902662	1.632026577	0.826247232	0.454278471	42.58696163	15.59371016	12.86361161	17.87744893	0.274610739	0.000326666	0.00035766	0.000861015	1.368230858	1.006301087	1.67212061	2.193124901	0.000100852	0.008139132	1.51101E-08	1.54E-08	0.684398443
	0.973797886	1.186689573	1.721623109	1.056169623	0.763913979	0.60709828	2.099255156	1.668131427	0.976901587	1.833963684	1.649693501	1.546777591	0.354967977	0.320975765	0.480561288	0.59804404	0.438548985	0.553728111	0.696222826	0.842181987	0.150833764	0.162914228	0.09280722	0.144378912	4.993875691	2.541395744	0.945474398	1.232137005	4.230444682	1.955463913	0.657692401	0.255439226	40.37089266	14.18246751	14.34361565	16.46037811	0.29915928	0.00037878	0.002015959	0.002189947	1.253995715	1.090869703	1.596584657	1.843183817	0.000443653	0.008123971	5.0175E-08	1.01E-08	0.756152085
	1.014639308	1.333761866	2.059221434	1.355175991	0.866657676	0.874291487	2.105931114	1.417025826	0.930749901	1.762455488	2.071919772	1.462291628	0.353223196	0.334332973	0.478170167	0.689977961	0.503314855	0.597128671	0.696494012	0.829625193	0.147936101	0.136944254	0.099488085	0.170416868	4.182122888	2.395700117	0.81798562	1.378547045	3.640024082	1.529748153	0.703589067	0.233162944	40.29315772	13.88122622	11.56624348	18.56334532	0.441604738	0.000476244	0.000273409	0.00019697	1.489600058	1.002146005	1.818203627	1.665323218	0.000177893	0.008086004	5.4645E-08	2.17E-08	0.832161876
	1.0741597	1.020930949	1.261380468	1.506234439	0.862919708	0.811582408	2.438646032	2.53270743	1.009799145	1.698757325	1.848256261	1.340382734	0.379342634	0.334569156	0.468138109	0.637648961	0.479996949	0.550561731	0.739627003	0.851231435	0.14788233	0.157408708	0.129508166	0.168315838	4.093232809	3.026203918	1.285373892	0.923796876	3.70631384	1.785616232	0.529554056	0.162181622	40.3334778	15.35950998	12.15167778	18.6946321	0.444191565	0.001152251	0.000149157	0.000148854	1.00904937	1.17350213	1.443998879	1.643128996	0.000204593	0.008147091	3.23756E-08	2.74E-11	0.778742324
	1.233839953	1.344882919	0.994087197	1.412445689	0.8735235	0.869909234	2.191899656	2.57095699	0.950058367	1.668633118	2.149146725	1.525246296	0.389550738	0.376011853	0.431041541	0.636191968	0.52813156	0.638397588	0.588555225	0.899104367	0.119709223	0.163462007	0.105520522	0.177614705	4.153217401	2.436389373	1.646196964	1.278281879	3.317559558	2.060734249	0.576616378	0.206008081	41.02570813	14.92074322	11.08289835	15.52308289	0.304105164	8.58E-05	0.016226755	0.000627642	1.362264954	1.099670144	2.318104261	1.72544561	0.001836758	0.008174578	1.04722E-08	3.16E-10	0.818201736
	1.201631539	1.489733877	1.161224557	1.249880303	1.181797526	1.301669233	1.699100764	2.305791379	0.917820725	1.90869894	1.891961197	1.416176311	0.375222745	0.380390536	0.457040904	0.653566818	0.520200024	0.645298255	0.651385137	0.888154018	0.136849505	0.1529793	0.113955568	0.153498563	4.315372284	2.255472324	1.342196427	1.234163134	3.044655768	1.661714563	0.649242649	0.226615742	41.77253241	13.96652031	13.35281541	18.94012847	0.342587132	0.001866837	0.001974378	0.000199443	1.604039351	1.254510162	1.950210671	1.941453588	0.000250976	0.008042719	1.45595E-08	1.17E-09	0.780534403
	1.286656423	1.376323318	0.980646812	1.199997489	1.179855429	1.630529441	1.250917385	2.178088179	1.029151629	1.945923259	2.206956847	1.565736147	0.398458823	0.344158933	0.451904446	0.687972758	0.504903423	0.616403782	0.60084513	0.884745962	0.141762852	0.144521362	0.144190405	0.142115559	3.804664804	2.264691676	1.687998683	1.483289372	2.826209789	0.947667198	0.765692751	0.230437932	39.72288559	12.88652871	11.21230778	17.05488776	0.304794128	0.000926133	0.000106605	8.92E-05	1.119799219	1.089341948	1.950227183	1.848848514	0.0003818	0.008122226	1.03727E-08	7.70E-09	0.806355138
	1.373278225	1.226243442	1.166420098	1.090835132	1.173508921	1.246228298	1.381917831	1.322528785	1.021786223	1.698382431	2.135574822	1.510357367	0.370221969	0.33940015	0.507255102	0.655624855	0.520003363	0.640709662	0.653799191	0.873540178	0.169161218	0.147577192	0.132887645	0.151442537	3.798861984	2.334523042	1.257594665	1.621856979	2.946980869	1.158916309	0.950556603	0.40057056	39.00389348	13.84850051	10.91898019	16.67384446	0.398373843	0.009115231	0.001665685	0.003082672	1.595367998	0.923455451	1.785080095	1.836334541	0.000270542	0.008018537	9.59541E-08	8.58E-10	0.770842836
	1.302000698	1.288059402	1.297822242	0.5998114	1.030405093	1.608839079	1.472701925	1.612933976	0.967893332	1.542226072	1.97433493	1.499777564	0.360703218	0.3181657	0.434026793	0.563339458	0.504849552	0.608546975	0.671272956	0.79602122	0.123272468	0.16072552	0.094271574	0.148412649	3.640424694	2.372361806	1.220693772	2.11564539	2.914048216	0.992874972	0.772933545	0.149152351	41.79835241	15.50053823	11.37093926	17.45968845	0.40721774	0.001235426	6.56E-05	0.000509402	0.977470872	1.004834263	1.902103394	2.065650862	0.000622841	0.008126833	1.05815E-08	3.58E-10	0.751547717
	0.979609845	1.348831821	1.2791535	0.62101105	0.998433792	1.613079563	0.798164086	1.569863186	0.930899022	1.384065784	1.762599767	1.489872162	0.354726953	0.327513948	0.514397959	0.578614188	0.529758965	0.663418522	0.57205776	0.764612074	0.143496395	0.171632533	0.109427787	0.136374602	4.787457475	2.281867076	1.296405277	1.754659433	3.532518561	1.163954142	1.27564337	0.163782438	40.83026914	19.25047867	13.608639	17.2296741	0.373693721	0.000109822	0.000634231	0.000136428	1.345711772	0.945365345	1.999134546	2.042181789	0.000481007	0.008189839	5.19422E-08	6.74E-10	0.730465539
	1.068477991	1.31183098	1.174832036	0.840584774	0.971292595	1.602579889	0.745704285	2.322404041	0.919080165	1.658520778	2.205834093	1.265855547	0.359062032	0.342299101	0.501915429	0.630218211	0.502110775	0.637313292	0.508583162	0.790980264	0.127102166	0.155391282	0.115202496	0.156373757	4.162199289	2.25598993	1.334201977	1.724770012	3.105879113	1.22015337	1.252206142	0.164864101	41.21792675	15.35621333	10.69659093	19.53824806	0.332105004	0.000206716	0.000488787	0.000556004	1.754099894	1.165760098	1.599955298	2.077314489	0.000228952	0.008142575	3.52847E-08	2.85E-09	0.747450232
	1.238928137	1.227836315	1.127229396	1.101841286	0.757234422	1.476072603	0.740982813	0.833607154	1.003086568	1.598198823	1.885436614	1.234972996	0.371064431	0.351694343	0.432834091	0.648318804	0.49220238	0.53636517	0.596968382	0.686485708	0.170218023	0.147683683	0.08249823	0.188435798	3.70846009	2.409548331	1.360971623	1.458708593	3.859257333	0.881284048	1.350949269	0.312675792	39.00511389	15.04740894	11.85329851	21.74109345	0.276032533	0.009020983	0.000366757	0.000336307	1.072611449	0.824055262	1.896675844	1.80939339	0.001388051	0.008216282	5.02057E-08	1.85E-08	0.784789483
	1.032333472	1.173998132	1.1168661	1.040497721	0.733080784	1.970050466	1.036711949	0.669816395	0.831253647	1.706699415	1.830699289	1.353735741	0.364357993	0.315421442	0.458014028	0.613602765	0.451059411	0.650851245	0.623608118	0.440592844	0.113282315	0.132370625	0.125674756	0.149444314	5.059118062	2.693173547	1.375367286	1.387654984	3.824347173	0.919675527	1.174495546	0.194350305	45.88323527	14.12437485	13.35040466	18.63819465	0.255179343	0.00266453	0.001790834	0.000546789	1.107697969	1.34794174	2.078652237	1.943412533	0.00048018	0.00815938	5.17751E-08	8.07E-09	0.776844131
	1.052047215	1.023409528	1.089611859	0.990169491	0.745013873	1.584779192	1.014196322	0.057501411	0.979902138	1.443009849	2.145451582	1.341552112	0.389060419	0.333359376	0.457783725	0.656982707	0.436341878	0.625185099	0.601774307	0.408324794	0.132548465	0.126735398	0.147441109	0.170846292	4.904925289	2.978473337	1.462270508	1.665014478	4.098224424	1.053673121	1.097476665	1.416067767	40.51283987	17.89366516	10.88867011	19.60269433	0.281205309	0.000547947	0.001267344	0.000380984	1.447405144	1.083654819	1.583929017	1.802488619	0.000144827	0.008196417	3.99306E-08	3.12E-10	0.705599977
	1.104840176	1.088695397	1.343409249	0.819918593	0.881386362	1.783379362	0.614644707	0.080436779	1.067676974	1.775792609	1.849091865	1.305811434	0.368888214	0.331842216	0.457193572	0.606515702	0.510251987	0.677429703	0.576121055	0.223495974	0.142091178	0.189354808	0.126512848	0.183167712	4.202525205	3.05142908	1.175219896	1.516386921	3.807455576	1.276167572	1.618120337	1.395152713	35.76588397	15.13640647	12.4319704	20.78444679	0.316675661	0.000814352	0.000457984	0.000143116	1.462504053	1.149084085	1.601632202	1.947122196	0.000619774	0.008183366	4.19988E-08	2.41E-08	0.795569533
	1.231390435	1.152219753	1.159237125	1.058312453	1.035009521	1.108341864	0.800983611	0.068375996	1.027707599	1.754493702	1.956429169	1.417760487	0.376572048	0.310736264	0.50785183	0.621232101	0.509623245	0.555155237	0.566447366	0.536034374	0.131669218	0.178028239	0.126765207	0.160936044	3.737508426	2.646931925	1.52493613	1.427651334	3.303583034	1.286530897	1.293647204	1.942983253	38.29809894	14.25462466	11.39254863	18.76402471	0.359346268	0.000408757	7.76E-05	0.004914002	1.720262706	1.075591574	1.630409034	2.139783732	0.00038126	0.008085041	3.05445E-08	7.55E-09	0.802566249
	1.00143848	1.169453511	1.407037018	1.028161471	0.962940744	1.813843634	0.802294661	0.062872927	1.009636388	1.589396171	1.97087775	1.534344123	0.369874592	0.311611289	0.476204171	0.62101619	0.516491328	0.639286957	0.621788332	0.347857364	0.161165037	0.159517728	0.122517672	0.136993509	5.113130673	2.678478317	1.114193827	1.671542292	3.56237944	0.988508066	1.161060191	0.845629371	38.69691577	16.21904068	12.52776239	17.31140673	0.454500735	0.000357129	0.000195877	9.53E-05	1.58770147	1.13825904	1.73423467	1.895524213	0.000172256	0.008087742	1.85569E-08	1.21E-08	0.745781328
	1.163816429	1.255352132	1.035212063	0.884408829	0.889041391	1.336486221	0.860313251	0.137370181	1.013297012	1.465918025	1.855090976	1.374050936	0.373004285	0.330621074	0.478913875	0.650589392	0.524972174	0.612950399	0.630240046	0.384601631	0.138814215	0.166774437	0.118031605	0.138716481	4.429128069	2.50047847	1.593044302	2.125457537	3.60852533	1.439621252	1.300788698	0.734260812	40.22830259	17.31438022	13.1458768	19.81466449	0.434140971	0.000432928	0.006932389	0.000122363	1.531215804	1.015072829	1.932749259	1.81344122	0.001104788	0.008154346	2.00442E-08	1.69E-08	0.658249675
	1.047278116	1.24284032	1.065923461	0.962775005	0.850700765	1.492030145	0.880371024	1.013630098	0.945461648	1.878475187	1.781935819	1.449243769	0.348255734	0.346526747	0.44980082	0.625979834	0.467377419	0.634077575	0.632498204	0.846042046	0.15149974	0.168127943	0.113552068	0.168111967	4.749935852	2.616789205	1.505881839	1.786227354	3.314529996	1.062620467	1.294220329	0.39694753	42.39797987	13.35930574	13.12425918	17.88102257	0.528567056	0.000207829	0.0000383	0.000478567	1.511632893	1.266238567	1.760271934	2.063411186	0.000949536	0.008037277	2.37474E-08	1.46E-08	0.782576046
	1.039703686	1.177203638	1.205015954	0.898390376	0.73109782	0.926799948	1.006327537	0.344716208	0.947508122	1.606163152	1.993878921	1.314571615	0.307579887	0.316094721	0.45894268	0.625941625	0.447995541	0.60252866	0.665363309	0.754713878	0.146409848	0.162181691	0.113775146	0.128578937	4.367270396	2.558604454	1.216283017	1.475375206	3.724357691	1.599152493	1.020353454	0.524246784	41.21439254	14.74060608	11.69409053	18.81125115	0.465306102	0.0004497	0.001362011	0.000759749	1.588334886	1.219105367	2.044906281	1.730793256	0.001513867	0.008131233	1.84821E-08	5.44E-10	0.718327381
	0.889230302	1.166563771	1.433357518	0.99982582	0.86700515	1.44903014	1.288931963	0.15528372	0.971038451	1.473302417	2.101310211	1.493073114	0.387792948	0.334670493	0.48010664	0.649462814	0.533155813	0.612704057	0.670180515	0.577282875	0.142421009	0.139703822	0.104013878	0.168091096	5.178288831	2.628005269	1.118813456	1.660171665	3.837020519	1.260976418	0.892524179	1.368833095	41.60840878	16.72308706	10.44075428	16.91304748	0.66515888	0.009433611	0.001171602	0.001220175	1.587864293	0.967827233	1.725266959	1.9326567	1.70E-05	0.008225501	1.54214E-08	1.39E-09	0.739923113
	1.004149428	1.003224335	1.051525827	1.079947784	0.902862941	1.398451955	1.316360813	0.106694901	1.081667466	1.458284498	1.761082236	1.278226779	0.353222119	0.31319552	0.452565563	0.616401924	0.465445078	0.642591693	0.59988716	0.261915973	0.159046027	0.146896716	0.092665652	0.148654509	5.195982662	3.196360736	1.458731666	1.285395623	3.306876357	1.11347345	0.763780564	0.827436967	38.50640274	17.97324664	14.71605896	22.27060501	0.574667682	0.000405679	0.001914372	0.000352229	1.009521319	1.182990403	1.752400245	1.953356966	0.000822307	0.008164291	6.09981E-08	2.03E-09	0.700694428
	1.11414379	1.176674947	1.14500017	1.327387198	0.852489979	1.012985143	1.121732673	0.137352422	1.051409126	1.634375071	2.041296171	1.141483856	0.338851628	0.343217712	0.457340621	0.631002534	0.473515228	0.552758139	0.644566239	0.625415588	0.137683985	0.158882208	0.116471824	0.149707647	4.130411876	2.821917676	1.379302506	1.325051543	3.825889905	1.44972885	0.9121165	1.332895129	39.12222728	16.28458491	11.58301132	20.67405568	0.530019772	0.002630148	0.000531307	0.000168214	1.749912489	1.009789417	1.41024395	2.272334244	0.000153238	0.008092202	1.11064E-08	7.46E-10	0.836918618
	0.863085804	1.367457019	1.038428185	1.573301085	0.918846827	1.093333898	0.977815351	0.116966584	1.011038315	1.681003769	1.622271251	1.284969557	0.357708783	0.356469279	0.461511379	0.64554716	0.493072102	0.545152231	0.62293777	0.505363492	0.151126709	0.140484104	0.103590891	0.129242137	5.695330212	2.213823735	1.331591113	0.965378779	3.778418799	1.554960776	0.974605669	1.320005012	38.69389738	14.84981842	14.76275919	19.00661166	0.308247017	0.007397613	0.001281933	0.000214645	1.03991085	0.946849285	1.738056505	1.821597602	0.000303358	0.008172612	9.90902E-08	1.54E-09	0.802726132
	1.237127076	1.235963645	1.152963855	1.57590194	0.889374344	1.213844739	1.170876836	0.113059143	0.984578197	1.386027546	2.110437603	1.372296729	0.376879697	0.3215129	0.489653582	0.642368731	0.507738179	0.632607121	0.647619201	0.363703766	0.151908512	0.123545991	0.10726341	0.152281785	4.157678325	2.518923992	1.454636713	1.076390414	3.236102214	1.377826135	0.843986791	0.587341574	40.96625568	17.98347504	10.64446913	17.70138793	0.376910362	0.000523894	0.002601927	0.000988309	1.55423457	1.087994377	1.633833817	1.691806413	0.000303739	0.008145545	1.09186E-08	1.44E-09	0.727137638
	1.243599981	1.141242383	1.028107872	1.717545921	0.994748389	1.422718901	0.905827119	0.184898216	1.042426153	1.728560982	2.055547568	1.503110691	0.371474994	0.326453961	0.478411154	0.686253726	0.519119373	0.628254042	0.590076138	0.31528995	0.149377377	0.171786554	0.137379198	0.145843136	3.710663248	2.98533843	1.364071464	1.093111267	3.130929909	1.186678587	1.221192822	0.50367216	37.03231086	13.91297595	11.38657759	17.73902962	0.511137609	0.000786648	0.000255137	0.000594477	1.882463789	1.035897938	1.86962198	1.811557123	0.002828242	0.008070365	1.74603E-08	6.43E-10	0.717540199
	1.210665618	1.035942194	1.092369944	1.731896482	0.978368657	1.348589778	0.920202672	0.0989636	1.019437662	1.447700879	2.023242352	1.371139013	0.385374544	0.309802023	0.463924089	0.680995081	0.511839147	0.609596591	0.639994839	0.566364575	0.153557337	0.159246721	0.099037861	0.102578194	3.757950838	2.636221004	1.392806032	0.919921089	3.312217068	1.059706956	1.392108713	1.932287262	34.98348619	19.60860263	11.44748012	17.7535988	0.463592479	0.002252867	0.000362959	0.000552462	1.042022021	1.121140731	1.600378954	1.851478278	0.000273075	0.008054172	2.58924E-08	1.44E-08	0.827414776
	1.10266155	1.315186738	1.068083681	1.401432722	0.855780621	1.53546157	1.685000545	0.160604662	0.981462093	1.804528554	2.112110812	1.568916888	0.390130801	0.318835502	0.440674548	0.669004297	0.46324318	0.635011368	0.684911131	0.553818285	0.132099269	0.141203224	0.148052068	0.135204811	4.32105236	2.373410853	1.567495026	1.160904301	3.565514444	1.315229972	0.826021314	1.030018361	40.17324693	14.23439813	11.053691	17.1907096	0.286979451	0.002083214	0.001909822	0.000791583	1.559664135	1.318335944	1.761156259	1.607604621	0.000475284	0.008127943	2.05434E-08	7.11E-09	0.883327638
	1.010126383	1.252111657	1.564476705	1.291998732	0.703080812	1.493778394	2.168481393	0.123407675	1.026131623	1.557201363	2.074083073	1.214907685	0.359012	0.357137541	0.488472663	0.645510504	0.488434755	0.67056745	0.700059056	0.443916378	0.148818629	0.127118924	0.095133893	0.142287019	4.520790601	2.571776218	1.090956921	1.241048017	4.095556825	1.064300574	0.548010867	1.0700523	37.11147351	16.39438496	11.43643598	21.09782889	0.309707643	0.000804487	0.000954608	0.0022315	1.498177578	1.074948265	1.695199103	2.080582235	0.000148675	0.008110525	1.42558E-08	1.62E-08	0.849223226
	1.175532252	1.466455843	1.314793	1.186488395	0.783602713	1.708267976	1.825920892	0.121129567	0.967872875	1.657345576	1.799969538	1.387626418	0.375076242	0.342680126	0.509513926	0.599011135	0.530010753	0.68243006	0.599202277	0.312035076	0.145543517	0.148233195	0.107534271	0.145905379	4.563416131	2.236623719	1.358905629	1.194537752	3.706094663	1.119266761	0.519905659	0.631076669	38.12462064	15.02946342	13.70893157	18.97929564	0.413590903	0.001309104	0.01788999	0.010119569	1.208404929	1.205843454	1.778859094	1.994367616	0.008569581	0.008137662	1.48757E-08	1.26E-08	0.65967845
	1.051619297	1.209528783	1.272547863	1.288913768	0.946472153	2.100780761	2.081525058	0.144378223	1.042080087	1.71690482	1.871798803	1.260783585	0.341991542	0.334522464	0.477429248	0.633059388	0.464703299	0.621121472	0.654504741	0.727964061	0.147398644	0.167406887	0.108056781	0.14484948	4.692894555	2.70124212	1.15866299	1.241539766	3.154516121	0.835621629	0.541341925	1.640606717	35.80260312	13.8459794	12.44473001	21.65216799	0.393595663	0.00022346	0.000180184	0.002124799	0.980657584	1.220866723	1.98751927	2.439434125	0.000369007	0.008020845	7.90662E-08	1.19E-09	0.721381517
	1.218823422	1.405368888	1.000054171	1.108227065	0.78768622	1.933258068	2.417080705	0.121721435	0.819300256	1.928260285	1.981320365	1.372644172	0.37310637	0.33948636	0.411495182	0.678619566	0.474093478	0.642677783	0.689690315	0.438598701	0.126273881	0.166842701	0.111783798	0.134310841	3.905968254	2.155649739	1.397780878	1.497598512	4.258762531	0.833249405	0.542204937	0.830818016	44.4772613	13.79353616	11.76158936	20.15811983	0.661010548	2.40E-05	0.000456183	0.00024156	1.60545025	0.940081513	1.42516645	1.814316476	0.000135902	0.008091594	8.06706E-08	1.57E-08	0.810386763
	0.987333137	1.377876574	1.200609791	1.290908098	0.860851004	1.91232833	2.630053275	0.093981838	1.01078918	1.576327364	1.822079991	1.600560865	0.373845199	0.365982329	0.491063832	0.641756139	0.499535275	0.636076529	0.686750549	0.447505784	0.127616576	0.128257318	0.097959022	0.141116823	4.649782725	2.478675799	1.459084871	1.107934077	3.88054943	0.992764225	0.54887225	1.185307432	37.64471864	17.01447721	13.80032775	16.04591849	0.426301677	0.007249831	0.001840721	0.00025691	1.421223665	1.004282116	2.019770848	1.801290932	0.000714817	0.008125399	3.47181E-08	6.40E-09	0.820369018
	0.987454772	1.458821353	1.217548066	0.794570888	0.893042215	1.73661056	2.234833354	0.096240557	0.933064944	1.383039851	2.135767607	1.368790257	0.317457764	0.358290147	0.486960063	0.598316426	0.524960049	0.660407885	0.712756732	0.527568634	0.130225448	0.139959811	0.085880973	0.151149267	4.385941959	2.263778336	1.325425691	1.757391429	3.557080515	1.143291624	0.660672911	0.924712558	38.35338108	18.6147681	11.2608522	19.43077101	0.62246839	0.000384969	0.000300788	0.000409802	1.464392929	0.979798183	1.434257671	1.713181584	0.00010345	0.008072886	2.57911E-08	5.31E-10	0.788742617
	0.877643853	1.122123345	1.145902491	0.749241076	0.630162437	1.865407229	2.656180646	0.065407664	0.936126795	1.667051563	1.851725262	1.125226663	0.308626998	0.32430677	0.500398518	0.640685229	0.407262662	0.639223608	0.684288003	0.270671465	0.143236498	0.143851561	0.095184484	0.144887039	5.055755497	2.650888402	1.375674951	1.591481662	4.554499337	1.048245491	0.497892817	1.627042354	42.7273127	15.57579052	12.67355158	22.5588702	0.476616662	0.001448969	0.000849918	0.000143584	1.712507933	1.104553045	1.566269188	1.729190256	0.002367537	0.00814327	2.17641E-08	1.14E-09	0.707881811
	1.093669084	1.173404696	0.959765342	0.842342642	0.865042964	1.458394359	2.797291171	0.072237289	1.000301005	1.595223389	1.929747996	1.238752883	0.338407182	0.340316802	0.445690277	0.62195011	0.510357517	0.622480771	0.643556114	0.282645957	0.153633557	0.14914368	0.100818407	0.14269083	4.385025716	2.763008403	1.422023171	1.596865862	3.84310631	1.154224783	0.418781868	1.299936373	42.45809778	15.56870771	12.19519899	20.32762663	0.700605037	0.000339079	0.000868158	0.002801067	1.702787988	1.140849969	1.751190998	1.645739636	0.000617298	0.008206132	1.74371E-08	7.27E-10	0.69644365
	0.828438049	1.117024215	1.120284566	0.600143093	0.872165597	1.13606741	2.354743444	0.063333141	0.953265078	1.571539687	1.960796606	1.568932125	0.373452961	0.304836267	0.454753933	0.576638122	0.453478454	0.580611505	0.665364217	0.375009904	0.143236363	0.134228763	0.124644839	0.149009826	6.166545348	2.648620768	1.428086053	2.186876829	3.73016373	1.35574272	0.575118611	1.050744953	42.94864166	15.93678765	12.7903938	16.12404875	0.338689622	0.000536106	0.000402498	0.000101866	1.381459857	0.896267615	1.499772999	1.747004946	0.000356785	0.0081304	1.24598E-08	7.35E-10	0.80065436
	0.933576344	1.272086172	0.865259806	0.849208504	0.746707258	0.701910893	1.320230477	0.109283317	0.904408014	1.656876103	1.844298526	1.100469061	0.359885946	0.346189965	0.437880293	0.607192173	0.456359574	0.596240347	0.647495079	0.279243826	0.135611865	0.147859716	0.097430846	0.103720633	5.149002476	2.3649744	1.497756651	1.811127169	3.901671139	2.289037962	0.708756507	0.629453669	41.22216261	14.38320012	12.54886053	24.40511424	0.267671429	0.008334395	0.001998777	0.000492611	1.026653837	1.218049451	1.658671146	1.943334685	0.000520216	0.008090998	1.29388E-08	1.02E-09	0.76271843
	0.717660213	1.312152943	1.121962193	0.960763161	0.89100342	0.755258656	1.306690563	0.14055009	0.972098386	1.597219146	1.598548299	1.509741168	0.333580244	0.346911894	0.503409486	0.637859659	0.491636258	0.590958538	0.663493321	0.446950548	0.132251505	0.168365717	0.085794053	0.173387606	6.384274422	2.324634153	1.423480783	1.648488989	3.832425545	1.754262828	0.977103191	0.707903415	40.78348087	15.99594758	14.80366554	17.20908605	0.363406451	0.004976029	0.002914255	0.000203087	1.366493409	0.978111148	1.36047032	1.641391249	0.000542958	0.008126915	6.40262E-08	1.34E-09	0.759973021
	0.910190781	1.313337552	0.688583376	0.921484182	0.941783115	0.820922604	1.062051527	0.19257597	0.951044624	1.650378736	1.996040698	1.474633398	0.359341564	0.32615284	0.434797714	0.61775313	0.521837397	0.542770354	0.619476127	0.544593193	0.147932323	0.184850047	0.129075079	0.139907393	5.627399709	2.363953447	1.89621704	1.566865065	3.124290286	1.654874564	0.926277562	0.729338334	42.36544006	14.73371562	12.21786934	17.97428654	0.319075134	0.000438836	0.001651632	0.000679534	1.773258721	1.166037892	2.030581474	1.565859202	0.000617587	0.008111653	3.80628E-08	5.44E-09	0.78442329
	1.282132521	1.12059583	0.779769666	1.01041994	0.732436367	1.236561033	0.837380914	0.672539319	1.011289262	1.689418394	1.969947118	1.572684706	0.365574418	0.340804468	0.442068848	0.641719765	0.472002043	0.629999743	0.587382643	0.727132599	0.150027854	0.178796796	0.102126793	0.164108448	4.114913736	2.606440625	2.266079584	1.524634994	3.751304951	1.457006345	1.3201837	0.298767448	40.35258682	14.98333908	12.16084651	16.2384642	0.233527274	0.00060738	0.000898807	0.000124743	1.064793278	1.168934611	1.81726245	1.903322931	0.000181197	0.008178411	2.51834E-08	1.27E-10	0.751881829
	1.411065295	1.203166734	1.021182838	1.273836596	0.697088525	0.868203729	1.075530543	0.311470156	0.9538064	1.767585048	2.237487821	1.364427312	0.352235347	0.304278481	0.526486045	0.596644569	0.445217607	0.533997297	0.65843767	0.741144085	0.147490599	0.133158444	0.111032864	0.114393546	3.489699429	2.604313972	1.768704894	1.151672817	4.293856506	1.54503114	1.125726965	0.664074898	41.07517831	14.35835786	10.15979186	19.15034775	0.253003883	0.000299615	0.000700361	0.013408494	1.550347546	1.036376608	1.882938473	2.188654135	0.000296158	0.00813709	3.83972E-08	4.15E-10	0.769384217
	1.098556947	1.246943175	1.156171055	1.059503658	0.822529266	1.054099316	1.27339296	0.163118556	0.947810377	1.570720418	1.797347562	1.363425117	0.321710999	0.384132115	0.48206307	0.625366607	0.535069297	0.592087147	0.595420671	0.361291318	0.141288015	0.134850502	0.113704272	0.107324754	4.576887708	2.811254218	1.435179722	1.548435108	4.190722685	1.514620616	0.945971899	0.638317865	45.04078132	16.13042989	13.45551693	17.97091084	0.253560777	0.022617963	0.000662825	0.00353712	1.485456797	1.042496463	1.588507043	1.953970352	0.000279641	0.008150008	2.99562E-08	6.33E-09	0.775299205
	1.169426736	1.374503086	0.9274732	0.768007402	0.78275723	1.017535154	1.127146098	0.471603358	0.991280407	1.635854533	2.008040085	1.369324131	0.351868164	0.354087306	0.419312735	0.569083469	0.490281948	0.560726738	0.646428485	0.678720862	0.13711422	0.158114643	0.104509011	0.13408858	3.772461282	2.213430667	1.708697118	1.749828625	3.732029455	1.607222978	0.983196553	0.368233393	39.39841636	15.97533026	10.85065433	18.43312385	0.440144913	0.002962603	1.54E-05	0.000630496	1.007115004	1.110729322	2.012899604	1.686469393	0.000326887	0.008135995	5.1494E-08	1.14E-09	0.719814204
	1.127861054	1.591867227	1.190375003	0.912245065	1.212699389	0.867373996	1.310286107	0.214239991	1.067514389	1.634701754	1.756259785	1.382017644	0.384330801	0.392115193	0.475646078	0.590958071	0.548624418	0.51114132	0.691252669	0.631401579	0.148735482	0.149719996	0.115376312	0.155034757	4.243088693	2.117453134	1.340434068	1.692691947	2.713321338	1.693041385	0.895585502	1.306547001	37.90044612	15.82828092	12.92766303	18.72308396	0.518691859	0.001810933	0.00014829	0.002291334	1.339992236	1.104300273	1.832541761	1.814865273	0.00033465	0.008153096	3.61715E-08	2.02E-08	0.762960643
	1.067106168	1.628990709	1.094086584	0.67695744	0.853197612	0.782566906	1.336231334	0.263977048	0.969752672	1.595430838	1.97144602	1.646837038	0.380152066	0.361629603	0.429298984	0.590067554	0.462220998	0.573071086	0.672919535	0.756708948	0.140466797	0.143339829	0.112308396	0.157356023	4.334322265	2.158395972	1.431907769	2.040272884	3.726162598	2.069429927	0.910365008	1.001507087	42.97594661	15.28778343	11.76925522	15.44920617	0.44095022	0.007031151	0.018778507	0.000369667	1.105920317	1.121540565	1.894513983	1.828164795	0.003128406	0.008105813	3.10008E-08	5.70E-09	0.761932352
	1.084952496	1.31889701	1.119761087	0.815008241	0.611206594	0.749373743	1.253717342	0.290053752	0.903309751	1.634352956	1.870475631	1.47097393	0.387931046	0.342661054	0.455290008	0.627760361	0.464252545	0.575394452	0.642551977	0.817643167	0.129327285	0.152042777	0.119456068	0.16430125	4.324599167	2.45776046	1.345141417	1.883788436	4.758788196	1.917976977	1.009819174	1.06265387	43.21367088	16.60389695	12.71279675	17.73808504	0.494390318	0.001614185	0.000484132	0.000224651	1.369321485	1.022773172	1.771000472	1.752943691	0.000547569	0.008043786	4.2068E-08	8.91E-10	0.788552509
	1.122884567	1.255812635	1.287793231	0.874723696	0.789921878	1.203520418	1.084460757	0.263287778	0.930326496	1.58924473	1.935347525	1.062085629	0.377046445	0.339856864	0.480004976	0.557646636	0.432363265	0.612761244	0.61884618	0.581794372	0.159220118	0.15540701	0.127353144	0.158481106	4.198378937	2.546112018	1.170398351	1.54888288	3.860485142	1.346790017	1.102654404	0.759408876	44.92082579	16.42135121	12.13804527	25.87678284	0.281609233	0.001271461	0.000694079	0.000412573	1.599083535	1.236422927	1.841454208	2.242655747	0.000112298	0.008043868	5.9822E-08	1.15E-09	0.747521501
	1.102781136	1.133986715	1.035176492	0.988989224	0.94471207	1.430348664	1.093329781	0.332284208	0.928831445	1.687245146	2.117906461	1.626019116	0.352072022	0.330494044	0.442667287	0.635280642	0.49612352	0.569112918	0.654591555	0.567718928	0.130094919	0.130375714	0.106424939	0.144468852	4.106747576	3.040916437	1.595056785	1.552903602	3.426867976	1.132743267	0.957722436	0.342858705	40.74692053	14.69775829	11.31923903	16.76614753	0.238807384	0.000201856	0.001459722	0.000725084	1.455381479	1.062102409	1.663084195	1.867867325	0.000483289	0.008152512	5.24901E-08	7.19E-10	0.869607844
	1.207639805	1.2757958	0.903900644	1.156856503	0.89328612	1.903458809	1.258852946	0.708793133	0.993211302	1.580753285	2.164802149	1.193590656	0.404136233	0.371285276	0.460235387	0.630208013	0.515892954	0.676032782	0.625590638	0.466961698	0.1472891	0.131814578	0.127797577	0.132873212	4.156395189	2.571068942	1.595047839	1.357847135	3.481570612	0.839136198	0.899241819	0.14417753	38.78697542	15.61577407	11.90044302	19.65465675	0.2519355	0.000773417	0.000460178	0.00021108	1.467383238	1.122213505	2.094814836	1.964905749	0.001466998	0.00804617	5.07453E-08	1.90E-08	0.8357788
	1.11314472	1.21259088	1.125729191	1.317924506	1.115144512	1.340996263	1.256419657	0.70692774	1.018451431	1.580775742	1.819288218	1.53755048	0.375735425	0.350961551	0.464658683	0.605120348	0.499873147	0.590563183	0.640388597	0.682473677	0.130273455	0.138663501	0.102262016	0.181774448	4.000451998	2.597678911	1.463933227	1.120684336	3.106238527	1.159994777	0.939557223	0.333630562	39.47544337	15.60326739	12.28339888	16.79149983	0.210522073	0.000800402	0.000194876	0.000364741	1.557550828	1.240936039	2.042646312	1.898820861	0.000267322	0.008108926	5.85664E-08	1.41E-08	0.701098959
	1.037341442	1.283691083	0.866845468	0.957147241	0.992736238	1.866854628	1.268043463	0.207727057	0.99441009	1.670935444	1.656805112	1.593078203	0.403955368	0.313801496	0.42763738	0.632810673	0.531733504	0.699216065	0.641605647	0.601406799	0.139016178	0.153417184	0.090596941	0.154951747	4.954177939	2.281978884	1.836415733	1.782716291	3.165308594	0.973360734	0.805653432	0.706970748	41.10678652	15.44695106	14.27369274	15.80068915	0.356659862	0.001833921	0.000622138	0.000233564	1.707288694	1.059385113	1.845796678	1.751846517	0.000218096	0.008144128	4.32972E-08	5.79E-09	0.870614379
	0.948261552	1.261896181	0.977862004	0.966023119	0.622124718	2.210185555	1.092344936	0.170295883	0.927922102	1.60703946	1.785428009	1.359132808	0.402695964	0.336894034	0.491704009	0.683145543	0.463175815	0.618605455	0.58760008	0.368855907	0.130702486	0.170804444	0.142503698	0.1389683	4.699005278	2.391238463	1.755785879	1.564323074	4.332227007	0.834091265	0.960117452	0.425687579	42.86842392	15.91363179	13.6985217	18.46790561	0.344626711	0.000500075	0.000802142	0.001177647	1.262149944	1.054095245	1.564036524	1.793394507	1.48E-05	0.008097879	2.06059E-08	4.97E-10	0.824352369
	1.020897257	1.254588782	1.043659249	0.841836264	0.768712902	2.980092256	1.615824644	0.210675493	1.006135091	1.720796389	1.709735834	1.381058861	0.407322421	0.297383048	0.460451737	0.567991775	0.505175163	0.674707127	0.67571201	0.566656016	0.120304526	0.169846131	0.134079299	0.126843291	5.280543099	2.475742374	1.653896346	1.578138272	4.046004576	0.73674799	0.894951779	0.894113588	37.39075184	15.38850684	14.18923433	18.59453228	0.332931388	0.009540221	0.000234421	0.000312273	1.351678885	1.114662424	1.520207447	1.744570821	0.000219965	0.008216775	1.75634E-08	5.80E-09	0.709011719
	1.073101633	1.23229849	0.938564157	0.808393986	0.944639434	2.346208367	2.254114282	0.713729967	0.967091772	1.684713454	1.931376075	1.260927469	0.346228164	0.343478471	0.493448451	0.598173361	0.514457082	0.682719784	0.680235388	0.820903223	0.158180667	0.137350038	0.139986948	0.138268013	4.729772563	2.401742211	1.681730364	1.841436648	3.552910402	0.932225587	0.561475927	0.509705115	40.35530641	16.32108466	12.0094412	20.22963608	0.289508196	0.000338814	0.000839842	0.000850719	1.635560257	1.027968217	1.712885326	1.826557112	0.000371427	0.008130258	1.26716E-08	1.32E-09	0.682960322
	0.833102001	1.21710358	0.995573878	1.070745431	0.99900728	2.34400105	1.802371674	0.610311605	0.999968818	1.510791912	2.094040966	1.281817033	0.333518477	0.322973992	0.458574452	0.657134717	0.521215875	0.667821615	0.680761875	0.751173354	0.140866138	0.142724014	0.130917215	0.151091486	5.412804043	2.420680469	1.685636006	1.563819035	3.421917142	0.80161939	0.675318491	0.462265863	41.4833871	16.4984759	11.02847292	20.03710571	0.487526122	0.003153735	0.001391225	0.000540903	1.47632313	0.980088684	1.78463888	1.64549045	0.000299009	0.008140226	9.16882E-08	7.21E-10	0.827857366
	0.983760486	1.197235749	1.004549466	0.779451674	0.768191774	2.172087526	1.806214956	0.221377796	0.956286039	1.795723952	1.897147318	1.166844958	0.363117239	0.326123213	0.422964387	0.618294655	0.453156729	0.652972351	0.669126855	0.364662474	0.1563374	0.162130088	0.098931328	0.152663867	5.245494448	2.712518329	1.494946317	1.742876844	3.494428322	0.765358592	0.555149192	0.30747507	42.3228587	14.05878641	12.7199024	21.25106742	0.737295856	0.000602473	0.000213176	0.000232365	1.567566456	1.014316427	1.986779996	1.752822016	0.000365644	0.008124095	1.91199E-08	1.36E-09	0.719129219
	1.284497167	1.092358714	1.292306944	1.220085134	0.709040098	2.211213981	2.632472133	0.258533443	1.035132336	1.631680506	2.038162336	1.156859505	0.36313322	0.323719587	0.498129335	0.653722974	0.485568905	0.671281294	0.692607236	0.48627903	0.154072833	0.136803592	0.111055882	0.146778693	3.675881119	2.633921487	1.450136608	1.184283026	4.080776227	0.795395943	0.537650972	0.303610727	37.99832228	15.7216158	11.86142979	22.21084788	0.484503314	0.000153339	0.006203363	0.000256269	1.272711115	1.093902327	1.867082033	1.837721525	0.021057485	0.008224602	4.31473E-08	7.20E-10	0.795807539
	1.267813383	1.068503767	1.355224666	1.168217288	0.87333516	2.12854617	1.98792796	0.188437114	0.984430372	1.58071605	2.285887121	1.409689692	0.398016093	0.338382363	0.444663201	0.644087461	0.476311731	0.65693677	0.691574813	0.566391993	0.154198368	0.16154122	0.113296594	0.144132945	4.122009971	2.90471361	1.07957336	1.247135347	3.181105867	0.872918131	0.707820019	0.634670813	40.66149096	16.77067439	10.01956503	19.12980972	0.249881106	0.00101051	0.00013216	0.003134058	1.443280497	1.156830364	1.712031848	1.963441098	0.003741059	0.008091141	6.0574E-08	1.30E-08	0.710683964
	1.105676346	1.127128991	0.966116076	0.618785814	1.008412035	1.494947803	1.666767182	0.295431352	1.047721363	1.638269454	1.88031673	1.336506503	0.342064679	0.329222405	0.418345106	0.592003441	0.520821315	0.668504116	0.67577711	0.665626111	0.145922801	0.140627712	0.100491762	0.135968992	3.979924535	2.640474018	1.493079724	2.340861729	2.943298517	1.134219963	0.823511367	0.49698364	37.02130367	15.7443319	12.78782771	17.06409885	0.275814339	0.003761153	0.000507753	0.000182953	1.63225398	1.180860027	1.535653869	1.654057691	0.000235356	0.00828104	1.08328E-08	1.18E-08	0.838301023
	1.001221022	1.091261051	1.029504477	0.622314186	1.009823512	1.609117649	1.643812314	0.105639293	0.903084724	1.505191943	2.071667875	1.599815351	0.419601323	0.324064162	0.437239673	0.531122655	0.494157702	0.644158711	0.618333971	0.333582018	0.149289557	0.163471771	0.109441294	0.15792622	4.716021217	2.565647032	1.376957613	1.93998344	3.562792657	1.025224955	0.697918637	0.730391408	41.85135141	16.44637672	11.24036531	15.4165551	0.274506436	0.000937334	0.000163102	0.000241376	1.471755903	0.967110055	2.395410416	1.88403268	0.002065751	0.008100101	1.0502E-08	4.45E-09	0.854008387
	1.193461424	1.38187794	1.021697509	0.514291361	0.912132468	1.729003711	1.436146512	0.145875929	0.958157269	1.722970618	2.070931991	1.226155297	0.355170232	0.347681329	0.445993895	0.569358821	0.52104032	0.594808967	0.682085658	0.528402306	0.143184632	0.175788842	0.101130628	0.120126931	3.968908214	2.290264995	1.537152747	3.315525792	3.415169926	1.011343147	0.925945678	0.602586494	39.14724663	14.81937279	11.94260385	19.68656503	0.296019141	0.001832421	0.004020655	0.00875138	1.688323672	1.032262025	1.928201718	2.145045356	0.000129603	0.008180068	9.08849E-08	8.26E-09	0.837420919
	1.207327687	1.133000602	1.107683811	0.533038131	0.837883764	1.590116455	1.266935628	0.297945544	0.989813703	1.561386479	1.964794579	1.167928855	0.405469421	0.346147874	0.433999107	0.523219216	0.50253323	0.615086993	0.607379592	0.52682844	0.172170773	0.135679349	0.125495015	0.125640382	3.77348821	2.669127964	1.287313203	1.974339879	3.807883953	1.093797725	0.888930482	0.58985252	40.27940392	15.86021886	11.91356242	21.72359904	0.393625552	0.001008421	0.000559896	0.000264749	1.534997254	1.112796203	1.644066378	1.955989327	0.000177225	0.00814876	4.24332E-08	4.33E-10	0.814910432
	1.12815132	1.39043259	1.009701381	0.603135535	0.850561139	1.40892096	1.136585426	0.12098042	1.033747204	1.706944838	2.25659282	1.408221919	0.339151642	0.359892089	0.430121139	0.50674747	0.499974654	0.604328843	0.676959281	0.332425737	0.145961168	0.155149811	0.114602389	0.165876036	4.205887751	2.340487222	1.510290934	1.876799805	3.390222447	1.272654473	1.003807814	0.972084902	37.49448206	14.63254507	11.0876012	18.01012078	0.61090617	0.000200532	0.000575805	0.000676049	1.026618499	0.995102964	1.858334805	1.994185351	0.000729311	0.008089942	7.89453E-08	7.07E-10	0.710535864
	1.172986176	1.132504328	1.681661468	0.66301067	1.304539311	1.013856289	1.124336501	0.155096739	0.916214562	1.556146698	1.919061599	1.322331954	0.345926564	0.334689783	0.474912545	0.598513905	0.554025028	0.581025124	0.615661762	0.502448886	0.11316608	0.136334031	0.12168823	0.101766673	3.989599596	2.579392293	1.013953399	1.964584953	2.769066533	1.646975864	0.899595347	0.782186769	45.56379259	15.83364371	12.46420468	17.664072	0.499800513	0.001065322	0.000668196	0.001008512	1.006530787	1.062666827	1.59725355	1.886758144	0.000419646	0.008138822	6.22799E-08	1.39E-08	0.781717982
	1.120678384	1.143220957	1.4827339	0.706649522	1.472885564	1.493146263	1.286918692	0.2109975	0.945461657	1.862111983	1.91413769	1.419081948	0.368493721	0.341781753	0.487914367	0.57867996	0.572062456	0.635931101	0.707157133	0.581334532	0.171813221	0.155435541	0.113138157	0.149150329	4.059959415	2.57818871	1.100084282	2.086265444	2.355628121	1.206644135	1.166270319	0.819887627	43.85321101	13.71072614	12.09697259	16.81199313	0.543428234	0.004201943	0.000524384	0.000612515	0.886939776	1.243886288	1.563928101	1.825392075	0.001046022	0.008093128	1.13774E-08	1.41E-08	0.741016079
	1.06890281	1.106155682	1.197444513	0.809167085	1.084046625	1.085857557	1.036543515	0.122364512	0.963208705	1.497673206	1.907112941	1.307218277	0.349018816	0.348724241	0.453061727	0.617589762	0.498295189	0.595790884	0.654084761	0.430785918	0.146235688	0.143143568	0.128608294	0.154510998	4.349531626	2.76463582	1.500638189	1.781709819	2.937844727	1.396821065	1.052259774	0.916264587	41.94425529	17.27826133	12.73875914	19.89845943	0.37077734	0.000144466	1.54E-05	0.00039702	1.559496999	1.009840102	2.002134541	1.61445872	9.41E-05	0.008060775	7.23086E-08	4.13E-09	0.739207522
	1.131567762	1.248317326	1.081127254	0.825186786	1.025877419	1.117631263	1.033847756	0.260722258	0.959704418	1.533165161	2.099205277	1.447943431	0.430155298	0.338483067	0.471455242	0.59650722	0.560463814	0.584122742	0.642315065	0.793266375	0.144351929	0.159138783	0.145575164	0.113162863	4.144568175	2.379857003	1.43893455	1.650468232	3.326407308	1.432846987	1.05851634	1.06728852	39.69909784	17.32023032	11.46994141	18.0252534	0.399217507	0.015150146	0.001060246	0.000316159	1.557841096	1.01996994	1.734022896	1.777069582	0.000192658	0.008061027	1.26143E-08	4.13E-09	0.726962127
	0.958126136	1.17575525	1.018102796	0.503030262	0.892425341	1.074274193	1.835135796	0.299709975	1.03971988	1.532103774	2.30547053	1.302007883	0.335587093	0.341918125	0.454982439	0.465295783	0.469368056	0.591481944	0.666694448	0.755863285	0.15983393	0.164034908	0.118448372	0.139178549	4.71990665	2.509238257	1.451954705	2.156920942	3.253670218	1.380471972	0.738999308	0.648548579	38.54314597	15.5132446	10.25582845	18.8426541	0.380295985	0.001432773	0.001994956	0.00036279	1.309783478	0.918200193	1.780495287	1.587996672	0.000927477	0.008158939	1.13493E-08	2.14E-08	0.789594514
	1.011535849	1.3645626	1.366847147	0.785233397	0.692638884	0.86843759	1.657117262	0.132910142	1.032920743	1.773351381	1.877365571	1.422320878	0.329732599	0.330750833	0.491106121	0.599227557	0.485741368	0.532932258	0.710243885	0.442251149	0.144991538	0.153249559	0.121255816	0.1454556	4.968711379	2.283463923	1.071944095	1.736749842	4.599038678	1.544247703	0.715931966	0.945085454	39.79085116	14.43386222	13.26737524	18.73733707	0.380932807	0.00232323	0.001276102	0.000553149	1.654809997	1.290938377	1.998711602	1.675435589	0.032806919	0.008136116	9.00804E-08	1.45E-08	0.744363672
	1.032007731	1.599946828	1.36357529	0.540815006	0.772857658	0.822856692	1.824106962	0.083952827	0.873172365	1.7513059	2.0237136	1.225466439	0.353215065	0.380905548	0.472034191	0.564183354	0.434819098	0.5754238	0.687437696	0.297941825	0.148111949	0.167411153	0.113105291	0.109391037	4.755183301	2.112632188	1.247009721	2.705560352	3.762259391	2.226048458	0.795332683	0.810765314	44.73306177	13.80226188	11.61855799	21.25972379	0.371786137	0.000504182	0.000770616	0.000384239	0.957735628	1.160998984	1.952519712	1.785085189	0.000098618	0.008105254	1.62607E-08	4.40E-09	0.822119907
	1.229915061	1.205263877	1.235274511	0.60037337	0.805681232	1.135431941	1.157997625	0.357590374	1.006593298	1.531553462	1.97076451	1.302039628	0.367335361	0.377901632	0.484337987	0.519097605	0.487217278	0.643376752	0.606607234	0.483448301	0.16574863	0.154318231	0.117108645	0.12447369	3.714491213	2.68541156	1.381748641	1.984619946	4.029627302	1.506056567	1.044374249	0.265428215	39.49614849	16.60161891	12.70113062	19.01674735	0.532620711	0.000485417	0.000328521	0.002325389	1.017476111	1.172001522	1.525295686	1.773136927	0.003569407	0.008091885	2.03126E-08	7.43E-09	0.778612103
	1.271211998	1.32593432	1.350930305	0.679367332	0.829386771	1.783396983	0.738757828	0.311865405	1.004257655	1.708833186	1.919082468	1.794268461	0.389314042	0.353336033	0.495007926	0.517319266	0.499056189	0.664892164	0.527054795	0.608051334	0.14101663	0.139298818	0.107618186	0.150597219	3.8999077	2.53121087	1.409518836	2.059064088	4.134300393	1.005184337	1.279972895	0.400455186	37.97699382	14.5424929	12.59641051	15.78855053	0.410523685	0.000229015	0.001922422	0.000163025	1.129929125	0.880637634	1.629720765	1.912086822	7.15E-05	0.008118277	3.29113E-08	3.10E-10	0.810033584
	1.020242458	1.439763571	1.294235644	0.600852437	0.789938038	1.868667677	0.960097811	0.280770118	1.039303248	1.529177379	1.821825542	1.358326347	0.374075583	0.37642071	0.472049069	0.542249079	0.487389	0.652722624	0.6291572	0.752617712	0.164699196	0.132523233	0.099857439	0.145445594	4.483096524	2.257530614	1.140501121	1.989635097	4.02569354	0.958663001	1.007966693	0.671798663	39.5375095	15.10284191	12.83423218	20.22822302	0.298548138	0.003126686	0.000186875	0.000417312	1.718665135	1.031431432	1.646772875	1.760889031	0.00011354	0.008058491	2.30175E-08	1.11E-08	0.817864974
	1.133536618	1.309204729	1.162559035	0.795038983	0.643667993	1.840610173	1.269029472	0.34762262	0.928971682	1.715311673	1.688368836	1.153612803	0.396893683	0.352698745	0.461592195	0.623055727	0.446262335	0.67632505	0.667958121	0.373285836	0.148455112	0.151000602	0.117532745	0.145607759	4.62108636	2.453363398	1.154177452	1.708520585	5.650541702	0.954040135	1.027889503	0.317175234	41.42039388	14.28938853	13.98550077	23.32877423	0.365866624	0.000185293	0.00025484	0.000317834	1.343986592	1.028141719	1.482093002	1.797704707	4.46E-05	0.008127204	1.42524E-08	2.12E-09	0.672711713
	1.078555904	1.263273902	1.292799902	0.568405436	0.733962117	1.423119241	1.326358629	0.532145704	1.129724642	1.924041367	1.848751116	1.183695814	0.341182584	0.352662054	0.5082397	0.562312103	0.455377151	0.618781751	0.618620699	0.768458128	0.160580735	0.170860826	0.080143041	0.144293206	4.46313233	2.45511417	1.238854429	2.172661272	3.701397603	1.182773584	0.807970558	0.575504253	34.74803975	12.78487575	12.63233461	20.38102846	0.460863187	0.090813906	0.000873093	0.000117472	1.708180114	1.050998323	1.660409235	1.829569306	0.000343808	0.008153297	1.45565E-08	2.93E-10	0.800569194
	1.100303739	1.318071629	1.292795974	0.724799546	0.930648863	1.534346512	0.94266481	0.4535458	1.027490588	1.590476	2.118069803	1.3731086	0.344722233	0.370447524	0.478533949	0.550766843	0.480605958	0.616206639	0.631512529	0.627805667	0.144027137	0.166489744	0.113153731	0.177044128	4.399885838	2.366094056	1.238180433	2.077093716	3.558552263	1.164655189	1.233427428	0.342486671	38.79199809	16.46532912	10.69602899	19.18426221	0.510682956	0.000473686	0.003495684	0.000183471	1.482952155	1.196670051	1.626507209	1.722423486	1.74E-05	0.00817922	9.13125E-08	4.57E-09	0.823681887
	1.131558392	1.346298683	1.168758176	0.744670731	0.887468186	1.278931268	1.450159495	0.827211523	1.006757265	1.661142839	2.321673441	1.394351076	0.381679954	0.371682844	0.462632526	0.610251012	0.481039377	0.561283721	0.678311793	0.812708023	0.157017041	0.151824983	0.104614043	0.152928043	4.231729876	2.373197941	1.469313954	1.991593937	3.167767288	1.299718266	0.918498208	0.506125198	39.04251301	14.77555843	10.3517735	18.5318243	0.445959637	0.000508274	0.000335226	0.000767118	1.064993683	1.176897679	1.595510332	1.542907977	0.000521025	0.008114119	7.90603E-08	3.90E-09	0.763372073
	0.942213305	1.412424291	1.044018252	0.681535731	0.898402522	1.418615941	1.210643585	0.760470318	0.971824849	1.478182407	1.853178223	1.312423394	0.364963268	0.354895513	0.433563464	0.534632208	0.494382926	0.611233441	0.6606165	0.894119724	0.145816368	0.13361501	0.112887816	0.117450364	4.722056251	2.391675303	1.552840064	1.927184989	3.377204695	1.036481171	0.917497188	0.553321556	41.08932407	17.2447133	13.00868315	16.97374528	0.515646818	0.000839792	7.00E-05	0.000210568	1.484668129	1.069607834	1.952347401	1.589873356	0.000258183	0.008165388	3.68209E-08	1.02E-09	0.766319628
	1.212447022	1.162250633	0.990949231	0.741114954	0.934718235	1.253041221	1.01263848	0.571549222	0.99503198	1.655834018	1.866930971	1.400994374	0.399305573	0.317768793	0.457153071	0.586179201	0.48625884	0.617294894	0.636425362	0.687860083	0.142993218	0.135521004	0.133582808	0.149017702	4.41468166	2.748856867	1.538846804	1.768572125	3.160106975	1.172512306	1.221799973	0.34736699	40.55229656	16.84568104	12.72731287	18.00200945	0.355311262	0.000947656	0.004426504	0.000537288	1.281431139	1.020154015	1.83029961	1.675499004	0.001799744	0.008136937	5.08743E-08	1.77E-08	0.686843646
	1.115011648	0.961078662	0.869621454	1.027301854	0.824413663	0.846047626	0.726230458	0.980948973	1.072341589	1.662724712	1.666337743	1.329412943	0.336041121	0.295977417	0.467632512	0.653781385	0.486900279	0.596028326	0.582782189	0.833774269	0.132779199	0.140458471	0.094864587	0.172616057	3.934299969	2.908364865	1.728435933	1.808373663	3.428652542	1.943630262	1.643258032	0.331215356	38.31813151	15.00448212	13.99088244	19.98710336	0.295225175	0.000406226	0.007164516	6.19E-05	1.305350751	1.205001822	1.660195019	1.792990645	0.00181138	0.0080926	6.38504E-08	1.07E-09	0.716591279
	1.038364394	1.094071506	1.075543011	0.708574865	0.807677412	1.067404799	0.943227478	0.661530604	0.918057549	1.680199912	2.070225723	1.338043102	0.350978604	0.323198371	0.451944558	0.627553858	0.480328984	0.580961781	0.628966787	0.718022186	0.133834928	0.167564572	0.091466212	0.161694559	4.496301843	3.036746955	1.672974464	2.073184511	3.484725533	1.472282819	0.949329359	0.303791862	42.84756675	15.06801444	11.84382255	18.86271838	0.310807922	0.000282043	0.000401685	0.000437638	1.142824541	1.080205719	1.684866761	1.691647201	0.000280578	0.008098723	1.04363E-08	1.91E-08	0.805617146
	0.913722796	1.251120968	1.182610971	0.960423585	0.996904476	1.544284414	1.437444111	0.522082789	0.960989029	1.780709002	1.620320469	1.293696504	0.345236633	0.375263724	0.453204126	0.636099461	0.503595455	0.667138026	0.653174425	0.637884867	0.148288133	0.167017015	0.116379155	0.14052974	5.023659508	2.70021223	1.152214869	1.67720267	3.163196798	1.248728803	0.714381465	0.303507356	39.89944713	14.70265064	14.41896059	20.31010428	0.322318434	0.002752226	0.000565715	0.000501942	1.180466282	1.007137732	1.54732964	1.726544847	0.000284409	0.008140259	5.97409E-08	6.30E-10	0.717816848
	1.080243306	1.204736674	1.117451176	0.673341073	0.916971765	1.354649548	1.343852106	0.306458347	1.028506901	1.613888397	2.138156064	1.451188323	0.365524921	0.349371985	0.469496357	0.571698288	0.55191313	0.594365545	0.629647122	0.588191372	0.159247748	0.146916907	0.115542306	0.142301676	4.614743761	2.571827398	1.540399966	1.854770595	3.43530725	1.305698392	0.853873427	0.612881067	37.93212981	16.11726673	10.89270454	19.77506222	0.369158605	0.001068844	0.001526965	0.000440951	1.851295077	1.089699898	1.736441355	1.890436717	0.000111747	0.008095484	9.83972E-08	6.32E-09	0.773116507
	1.176271893	1.388567341	1.123121179	0.76034918	1.195811981	0.859027357	1.2252499	0.335209129	1.005402858	1.664260021	1.919454442	1.677379938	0.391075904	0.339862801	0.491725551	0.583066499	0.490598435	0.581333935	0.672091668	0.54448954	0.138276976	0.171124131	0.103699835	0.150785076	4.240402224	2.151183173	1.445717016	1.643020613	2.772508423	1.598211301	0.894532616	0.256483764	38.94570742	17.10909161	12.06114345	14.69273931	0.469614229	0.021986107	0.001470989	0.000477105	1.754544	1.098481708	2.500358087	1.804925864	0.000303157	0.008106467	1.33983E-08	9.51E-10	0.708445825
	0.938863638	1.061779511	1.210503192	0.540078097	0.977361896	0.900791917	1.627274416	0.586167635	0.991322977	1.621483714	2.034560548	1.237273062	0.353232498	0.327390292	0.507621964	0.529472003	0.536104408	0.600226267	0.657652931	0.771188142	0.125953376	0.148078896	0.095382428	0.139024453	5.168793652	2.794035404	1.40781963	1.929939292	3.40425588	1.718267746	0.734120959	0.503770887	43.21456035	14.87922871	11.8040846	18.2712675	0.276168082	0.000238469	0.000378194	0.000671579	1.589788471	1.050469494	1.753781609	1.885133448	0.000511793	0.008097408	1.8092E-08	1.35E-09	0.735009851
	0.924324783	1.045272285	1.19248779	0.944276676	0.773123248	1.196862919	0.914743505	0.321198729	0.948767833	1.533966135	1.726701534	1.523506531	0.354042197	0.321215219	0.481708607	0.64402182	0.499318903	0.631012658	0.572451397	0.563291498	0.140439576	0.149190851	0.10143107	0.186429839	5.163352411	3.011377845	1.448451432	1.495982254	4.424148441	1.628164925	1.226120776	0.468854392	41.90479395	16.2521918	13.0777512	16.20087689	0.354270545	0.002292466	0.000984154	0.000703806	1.594431627	1.150582408	1.746094804	1.995613199	0.000299739	0.008102429	1.44727E-08	1.27E-09	0.805677884
	0.898052143	1.285420483	1.501175768	1.180807494	0.770353259	1.383459851	0.706998292	0.133712788	0.92428225	1.690494183	1.83286873	1.376114025	0.356526863	0.391385058	0.464117981	0.674931544	0.486466559	0.591085561	0.663510755	0.481804614	0.125698017	0.163856177	0.088206458	0.140032738	5.287910971	2.511998239	1.162983794	1.544328964	3.803777326	1.049793814	1.768840323	0.799068029	42.4336135	15.14239948	12.77028796	18.79773611	0.373435921	0.006030773	5.79E-05	0.000758362	1.564315293	1.111351099	1.683580779	1.748076925	0.001071505	0.008120921	9.04742E-08	5.94E-09	0.822644064
	0.894378841	1.279048388	1.424273673	1.512809727	0.648457512	1.499344403	0.656087207	0.251184787	0.979597232	1.666256401	1.695942929	1.316960035	0.387504286	0.348906697	0.44427356	0.656848243	0.434468212	0.622757464	0.602515422	0.67226352	0.174274138	0.147167436	0.116330424	0.152010653	5.022204852	2.392579637	1.128072066	1.007358911	4.068832661	1.286846592	1.552078812	0.722575186	38.4702675	15.43451266	13.2013831	19.98400742	0.487880128	0.011088681	0.00021104	9.70E-05	1.393576779	1.148961047	2.060664611	1.69854857	8.28E-05	0.008119243	7.73529E-08	1.04E-09	0.809517589
	0.965682817	1.197561719	1.738300567	1.262195508	0.655980899	1.255010061	0.707124093	0.186264444	0.975291702	1.651778688	2.075464656	1.498039195	0.349241189	0.33500542	0.485771153	0.683357281	0.493045239	0.624234818	0.625866697	0.566047246	0.125436322	0.168977188	0.091131119	0.165987135	4.6587924	2.698411624	0.948445707	1.447341838	4.68432439	1.253979549	1.417648562	0.845177742	41.52187461	16.37009719	11.20187567	16.46565263	0.454035009	0.001495424	0.000920566	0.001611659	1.329803364	1.223763097	1.795819597	1.990547562	0.00047312	0.008108195	1.26378E-08	1.93E-08	0.727407697
	1.192084601	1.171495701	1.504186028	1.031505628	0.669585907	1.477587702	0.851858327	0.098988045	0.8449125	1.604409289	1.744056478	1.410187357	0.368660093	0.32470278	0.491039414	0.595305272	0.472964949	0.51621466	0.607552615	0.441931651	0.139277102	0.167619309	0.097193701	0.138881176	4.440768213	2.578207421	1.171037131	1.380037295	4.318891401	0.846459697	1.178488485	1.284248417	44.35376964	16.03976773	13.29795042	19.7399149	0.456328444	0.028012471	0.002474178	0.000217046	0.945239226	1.15795332	2.053957703	2.04888153	0.000898578	0.008065322	1.30448E-08	1.97E-08	0.733446115
	0.882424492	1.350818116	1.331761981	0.950795597	0.857577109	1.848834887	0.960535487	0.049332216	0.926350998	1.718272042	1.796365839	1.460799261	0.40412445	0.350811225	0.470963681	0.620639831	0.473756068	0.641927657	0.640622346	0.25207692	0.13216499	0.184675631	0.127058649	0.172536219	5.735983691	2.2151423	1.355005844	1.557013679	3.632427054	0.968526299	1.154078112	2.154013729	41.50059079	14.16652934	12.68071173	18.08345201	0.464476998	0.000127793	0.002341814	0.000452128	1.308687307	1.117194657	1.725174632	2.112995876	5.59E-05	0.008110848	1.82581E-08	1.50E-08	0.794741261
	0.93715022	1.182551234	1.248011786	0.69696619	0.960248207	1.820927528	0.753927386	0.094662326	0.978666997	1.655530482	2.175640283	1.134571472	0.31948574	0.333619488	0.428470904	0.557429655	0.488793872	0.647223055	0.585420104	0.44788481	0.147160349	0.16920313	0.110666497	0.132395929	4.690481504	2.845118371	1.272402826	1.630687175	3.101382298	1.04201519	1.440470565	1.013940616	39.90416672	15.84921725	9.986907407	23.62357107	0.303590312	0.000401691	0.005494444	0.000437806	1.014237905	1.149702862	1.559978457	2.119131028	0.003230266	0.008175498	2.25672E-08	5.67E-09	0.761367717
	1.134529601	1.175964177	1.105022407	0.976117445	0.736710487	1.352974893	0.918599733	0.973897158	1.16183736	1.625659299	2.007378476	1.577096681	0.3443341	0.338509972	0.463113452	0.597921907	0.502390168	0.611764981	0.614058474	0.827853577	0.16828565	0.146597481	0.120396571	0.137816376	4.180967099	2.597910868	1.375088222	1.532380286	4.561439842	1.342258144	1.127347051	0.399706965	32.37372302	15.53974069	11.81495635	15.81571109	0.423170453	0.000559162	0.001328259	0.000567625	1.032716522	0.928745986	1.714770116	2.068333604	0.002008079	0.008114108	1.64086E-08	6.44E-10	0.751888272
	0.995031045	1.192736883	1.203241502	0.861672978	0.630740891	1.335758497	0.644941455	0.772937936	0.981798656	1.986086021	1.87302468	1.454840853	0.34194478	0.357634984	0.478418397	0.568459886	0.449724293	0.622439273	0.583652227	0.853985855	0.157286478	0.1673552	0.114947012	0.157914966	4.742956717	2.444947479	1.272420789	1.546006094	4.390174074	1.437730076	1.637843358	0.428486375	40.99096935	12.92905149	13.00466728	17.81941133	0.442167164	0.000173308	0.001080917	0.005205065	1.357276385	1.154673409	2.02779087	1.635852773	0.001349892	0.008170211	1.263E-08	1.44E-10	0.822326075
	1.098748321	1.184442482	1.217795808	0.773608747	0.765747668	1.193481179	0.726122902	0.700735869	0.934407545	1.597756398	1.770317078	1.278285552	0.374457247	0.338422924	0.458182002	0.576237936	0.497359599	0.616437752	0.556596307	0.757919965	0.132436896	0.154570129	0.104766946	0.181535083	4.749595068	2.558140765	1.411133618	1.640603935	4.373590422	1.305438267	1.499715376	0.280291951	40.7666057	15.94222619	13.90857206	21.41295245	0.440284425	0.000629339	0.001022403	0.000120514	1.48373876	0.930487425	2.049590334	1.637048379	0.004492411	0.008091524	7.52587E-08	1.04E-08	0.780394964
	1.25994089	1.266792509	0.909617457	0.459630999	0.579329786	1.404749469	0.902235324	0.256164225	1.024153228	1.61600211	2.262169928	1.222247805	0.389986703	0.309713532	0.453212263	0.502142913	0.405523537	0.662759417	0.613221746	0.32943783	0.169311494	0.116552644	0.142818045	0.113040902	3.449257811	2.45285088	1.659580613	2.432366116	4.630494934	1.313360785	1.302944185	0.354977207	40.39674231	14.89853471	10.23211128	19.97247454	0.402888612	0.000190438	0.000344978	0.000288149	1.211444113	1.115273047	2.196989513	1.829938699	0.000169639	0.008125194	1.08889E-08	1.12E-09	0.709442909
	1.022360827	1.196771125	1.052179661	0.548465818	0.598268494	1.276006662	0.92588326	0.307964555	0.923060179	1.681494696	1.842388667	1.374165982	0.380322366	0.35807427	0.484182993	0.541483432	0.452237401	0.61631185	0.591706153	0.653309111	0.149658552	0.15241425	0.128566795	0.153166529	4.796473652	2.662654973	1.510057519	2.26147839	4.231678659	1.412949305	0.996969774	0.677330964	40.44604686	16.30812915	13.38747435	18.970163	0.271285483	7.66E-05	0.000392216	0.000332024	1.354559288	1.024598349	1.58846026	1.869244702	0.00024379	0.00806865	6.41878E-08	2.18E-08	0.80989346
	0.986749208	1.163408345	1.126608574	0.542139551	1.087897021	0.886113925	0.861179889	0.349055564	0.919259202	1.685716885	1.924877818	1.21415373	0.344774136	0.365826347	0.496233963	0.566438152	0.58059678	0.53704537	0.612900039	0.846313168	0.136241015	0.143815342	0.102214007	0.102363118	4.373632024	2.666070565	1.531033139	2.176074111	3.157273297	1.566650425	1.249741098	1.458988633	44.0584482	14.67663731	11.54971081	19.48967443	0.270271507	0.000163118	0.000245744	0.001398918	1.452741479	1.347212644	1.743300319	1.797865983	0.000296385	0.008094524	4.70711E-08	1.21E-09	0.793155554
	0.915530803	1.300434777	1.371234415	0.965582251	0.835112597	0.949922932	1.128607779	0.191123244	0.906083234	1.565709375	2.152015828	1.495192929	0.370884609	0.374285983	0.500073395	0.659200364	0.5420086	0.513276574	0.657939645	0.529786574	0.147803862	0.159962019	0.131930889	0.151263803	4.792575006	2.334083327	1.209385171	1.608545343	3.694829929	1.582262924	1.077695363	0.676526075	42.08940018	15.89679283	10.93038927	17.60026187	0.295231917	0.000021025	0.002083238	0.000721599	1.616220278	1.09759958	1.786076917	1.767623329	0.000380472	0.008143686	2.19784E-08	9.57E-09	0.727634991
	1.299387499	1.001623813	1.273877456	0.904987845	0.627898369	1.152539372	1.596767677	0.575891768	0.902563023	1.692653103	1.820211539	1.130317451	0.394439455	0.327953242	0.528838485	0.582953948	0.51088955	0.632987434	0.666377343	0.581776682	0.130518006	0.156199032	0.11817347	0.11675491	4.032913311	2.892189655	1.285813449	1.492879175	5.097846035	1.432279382	0.95080968	0.18008627	44.08978617	15.16209319	12.93483866	21.90284725	0.384362316	0.000633235	0.000529267	0.000369262	1.607375725	1.008542444	2.020447617	1.859076418	0.000457789	0.008169135	2.57919E-08	1.26E-08	0.818169096
	1.058365095	1.1213523	0.971190768	0.927591443	0.566661783	1.259166522	1.235998159	0.709549534	0.935143054	1.716933289	1.876003962	1.472792916	0.357593229	0.328031488	0.488411217	0.615371843	0.441554315	0.629553686	0.638360359	0.773126984	0.1576895	0.164922274	0.122109357	0.159630211	4.76638506	2.782974015	1.727547166	1.496319586	5.715535773	1.602241664	0.932040681	0.435404857	41.58465768	14.89230151	12.1875918	17.11524726	0.281780649	0.000581798	0.000365931	0.000284129	1.534925602	0.908355807	2.08843349	1.937222848	5.62E-05	0.008131367	2.51853E-08	2.47E-09	0.847329123
	1.244233639	1.252700024	1.307194515	0.700478275	0.629895741	1.018309549	0.799145539	0.347276952	0.966076407	1.674898589	2.060447395	1.288234243	0.374328737	0.320990714	0.510909929	0.605411452	0.462911896	0.612331934	0.625220409	0.627568515	0.161319346	0.141983324	0.125771925	0.14109427	3.453351625	2.453044851	1.406476828	2.122958339	4.010456221	1.603229897	1.310639882	0.486121537	42.38646873	16.46425706	11.75542082	20.10070368	0.345417659	0.000677247	0.000273162	0.000441105	1.754206802	1.069015538	1.583100779	1.955335504	0.000163585	0.008082404	3.85573E-08	2.54E-09	0.80368807
	1.086189999	1.358867507	0.837152576	0.712517438	0.90154233	0.962602711	0.806814633	0.156564724	1.05922113	1.541105008	1.725380862	1.314486248	0.343525804	0.359583165	0.425886745	0.593501649	0.501875109	0.607843052	0.577415319	0.38948136	0.163112085	0.139835237	0.10264436	0.125172654	3.974151853	2.362128442	1.693901643	1.764557811	3.53911212	1.516553159	1.156847343	0.891622113	38.44557402	16.70337898	13.05609854	20.36020859	0.549134362	0.000854868	0.000986616	0.01292151	1.814486445	1.135481951	1.808432101	1.893963548	0.000167908	0.008073045	1.41636E-08	8.96E-09	0.727853162
	1.131103612	1.270024206	0.883270979	0.66739094	0.991476032	1.271125488	0.73511249	0.224950505	1.047524404	1.890640021	1.824509862	1.300763053	0.351121904	0.361010213	0.417948955	0.621586767	0.514297636	0.598802154	0.503275724	0.473679032	0.124189901	0.16776224	0.112583569	0.111841197	4.173267571	2.436565361	1.475627239	1.971208601	3.190271289	1.347390709	1.084306738	0.52155679	37.62551718	14.01580752	12.1085274	18.63029472	0.3604879	3.86E-05	0.000335485	0.000452828	1.210446786	0.809285393	1.475136814	1.874287492	0.000486147	0.008164202	1.22803E-08	9.44E-10	0.72149444
	1.236777019	1.321243327	1.066581251	0.684783391	1.234225598	1.423551547	0.538346338	0.154325614	1.004981267	1.71973258	1.773753389	1.461036647	0.312953402	0.33527724	0.512026568	0.619325256	0.511727459	0.630672045	0.531798384	0.680438787	0.148551818	0.160574447	0.073879053	0.140233911	3.883617537	2.396781119	1.784115326	1.886435774	2.945436362	1.103013648	1.664266987	1.811455512	37.07191763	14.94576838	13.4814067	18.72943614	0.291833159	0.000311569	0.000593976	0.000246679	1.601433849	1.150277256	1.740382213	2.07120153	0.000435263	0.008149324	1.00022E-08	8.68E-10	0.783382492
	1.345725489	1.368660313	1.262062818	0.918100965	1.196081093	1.243642189	0.589002236	0.220917925	0.913177464	1.768296912	2.036140894	1.347936407	0.348486394	0.358561012	0.49013202	0.631701239	0.545380139	0.555760577	0.541201901	0.568384899	0.154972144	0.151918196	0.106141384	0.131207128	3.690622328	2.12492592	1.376648325	1.535770168	3.035453629	1.268637964	1.672913999	0.771697695	41.67105828	13.96965076	11.95078991	19.14182438	0.250720866	0.001184795	0.000517382	0.00015534	1.255411032	0.905124732	1.79909757	1.942593185	0.000267494	0.008153148	8.39332E-08	1.24E-09	0.75099993
	1.365337128	1.162761364	1.969958692	1.242197818	0.75800288	1.110813852	0.684263908	0.200072284	0.952854634	1.877355805	2.222691458	1.362640117	0.359860773	0.314034072	0.522033431	0.65981979	0.482737804	0.580753434	0.609857011	0.261037775	0.131101324	0.147615818	0.101919427	0.137948086	3.599011512	2.519964716	0.839577366	1.423361867	3.96108018	1.324383318	1.354728867	0.453024707	40.77030106	14.5017102	11.02845954	18.01337224	0.320220092	0.001028978	0.00318676	0.001391748	1.527377522	0.930561659	1.734886479	1.679054616	0.000193105	0.008134989	1.68291E-08	3.28E-09	0.810595109
	0.90638804	1.159683403	1.20598478	1.072115323	0.568747943	1.460051063	0.887193763	0.080920547	1.058017104	1.583157291	1.889054543	1.367846674	0.384520545	0.332971963	0.479960836	0.671970405	0.429531392	0.64755309	0.536544801	0.468645017	0.162698282	0.1403267	0.139317427	0.121239325	5.606972414	2.630651704	1.211159298	1.541008386	5.073992833	1.344552598	1.106223678	0.67467415	38.23521985	14.5388291	12.7438563	19.82181826	0.529571729	0.010023411	0.000475353	0.011136836	1.41185784	1.166227362	1.782571225	1.791906434	5.23E-05	0.008128145	1.96219E-08	9.98E-10	0.7704876
	0.955883335	1.4999932	1.077730698	0.999752431	0.730779997	0.818916031	0.882092688	0.201675927	0.956173402	1.730556796	1.84417401	1.571328527	0.364678679	0.361825687	0.478551587	0.630947655	0.488855765	0.599237136	0.533928233	0.44392653	0.142318578	0.156355985	0.116005565	0.135085737	4.850585965	2.180517053	1.513805155	1.642083036	4.376535287	1.692047036	0.972451474	0.447427486	40.46374635	15.14775133	13.11281481	16.64176261	0.466464006	0.004320965	0.001459993	0.00028874	1.338162566	1.089349996	1.753610498	1.931577972	8.57E-05	0.008178937	1.54247E-08	1.49E-08	0.709491061
	1.171645497	1.287421634	1.18957529	0.886088323	0.868919615	1.207291225	1.372264368	0.154608826	1.036873818	1.607505015	1.744796565	1.542857633	0.358549827	0.364570442	0.501483313	0.591092333	0.500972443	0.564711017	0.629233186	0.602095562	0.163192982	0.165259502	0.11159482	0.17956794	4.014661074	2.520192549	1.346343255	1.900441283	3.533497807	1.355493952	0.792055684	1.163034012	35.30016031	15.68430836	14.19455574	16.04196295	0.382844366	0.002451175	0.001543852	0.000162328	1.010733234	1.001524365	1.924174566	1.723845596	0.0009347	0.008252546	1.27057E-08	4.41E-09	0.802184439
	1.010928323	1.245103557	1.058594047	0.828761357	0.726154462	0.975258573	1.089400862	0.816986027	1.010045752	1.758713437	1.867335671	1.227369547	0.369981301	0.347337233	0.424305512	0.674958903	0.51937651	0.646767747	0.640852316	0.58601208	0.147123109	0.146745134	0.138479292	0.171780805	4.920881051	2.473522394	1.550311158	2.1230806	4.236562333	1.806880731	1.015503202	0.187014875	38.45676725	14.0178637	12.93513841	21.02384559	0.399787793	0.010267578	0.000212298	0.000082561	1.508690818	1.223064792	1.619866967	1.750255411	0.006555989	0.008102176	9.38422E-08	7.38E-11	0.670505679
	0.91326066	1.281811143	0.941721226	0.629030736	0.799654834	0.955060763	1.285231184	0.483790964	0.980823192	1.785252363	1.799870812	1.344651722	0.359360612	0.328690011	0.439638842	0.512103967	0.515881399	0.530397591	0.675497531	0.635687291	0.132861215	0.16193267	0.095235357	0.127896387	4.608019133	2.446559512	1.621077287	1.839146484	3.764781629	1.573122298	1.066990447	0.380281867	42.01984477	14.31222343	12.49779565	18.12249959	0.492330348	9.64E-05	0.000956812	6.99E-05	1.462940548	0.876598834	1.547074983	1.787802679	0.000731674	0.008178745	4.51522E-08	2.96E-08	0.787847236
	0.896811886	1.19856509	1.460987748	0.53278844	0.986103878	1.275058616	0.790502543	0.939545565	0.9777148	1.481523871	1.826681924	1.233680282	0.307274685	0.342467597	0.524346597	0.522831941	0.487496183	0.570788185	0.610986671	0.864859892	0.154883059	0.156164988	0.105662228	0.144651565	4.708385071	2.54462968	1.21898413	2.382900552	3.660843917	1.090918354	1.197082746	0.577278156	38.2408345	17.09493147	12.50878155	22.57121449	0.5920989	0.00860717	0.000214655	0.000648288	1.467810779	1.070666263	1.59868247	2.116929409	0.000207342	0.008144926	4.47847E-08	2.96E-09	0.722319313
	1.154871176	1.436530567	1.436965022	0.948406342	0.947039784	1.382449751	1.90483652	0.474283078	0.971008953	1.482791681	2.094022744	1.325669229	0.355477552	0.35585764	0.504757658	0.650872076	0.543069438	0.65911944	0.704372585	0.434429324	0.146249873	0.140731936	0.115393506	0.146614137	3.485590888	2.111544395	1.385776731	1.574114902	3.400695393	1.43776046	0.71763747	0.189467105	39.66685391	17.4394373	10.26257132	18.76530133	0.604496281	0.001106584	0.000533062	0.00020353	0.889256832	1.164078801	1.860331976	1.711422357	0.00078984	0.008155616	3.16888E-08	5.41E-10	0.81041981
	1.220803938	1.535139726	1.408977125	0.8097903	1.134485715	1.489730577	1.757299789	0.188382622	0.88908952	1.718898355	1.842918027	1.443217761	0.397602718	0.320783874	0.56140022	0.592158535	0.570678599	0.619975902	0.635678143	0.356067452	0.124227377	0.127482331	0.110580773	0.161527698	4.106025579	2.018223087	1.336469007	1.530386806	2.845242951	1.090839075	0.691269554	0.512736257	42.30651013	14.81565322	12.47966416	17.58814393	0.637762447	0.005936515	0.001668613	0.00018482	1.319940722	0.927680132	1.895436871	2.403517045	0.000498099	0.008107656	1.55554E-08	1.53E-09	0.683820001
	1.08895915	1.203395991	1.003446454	0.688643887	1.009808602	1.537014725	1.231999557	0.100056381	1.026781512	1.657660292	2.022372807	1.416519999	0.378793503	0.328289604	0.467207109	0.575959611	0.505088129	0.643721716	0.639259149	0.345800784	0.141894006	0.164996569	0.115721606	0.160067569	4.468226721	2.501150606	1.502730933	1.778729818	3.285660019	1.038963207	0.693550198	1.723728299	40.87249	14.35127302	11.31216301	18.02170338	0.416754119	0.000561849	0.000469482	0.000232645	1.438805087	1.092459303	2.052642506	1.624709204	0.000250292	0.008149086	1.18865E-08	3.11E-08	0.7936922
	1.00952897	1.136590127	1.444078762	0.678555849	0.889710072	1.6130374	1.765908478	0.124407787	0.894513951	1.472089836	2.083065602	1.299192152	0.359649092	0.320310755	0.506433492	0.53256308	0.503308497	0.66385956	0.66228682	0.582110567	0.140409982	0.168873364	0.106671576	0.155096462	4.593671594	2.567870934	1.223923978	1.792705352	3.728268705	1.073212492	0.732428269	0.966396906	47.50360832	16.82394067	10.99318372	19.87908137	0.287662619	0.000612401	0.00017619	0.000420089	0.984976591	0.97851226	1.641394184	2.054908633	0.001777661	0.008156933	1.24978E-08	6.03E-09	0.845739663
	0.993289109	1.261519954	1.064218525	0.651698833	0.753647835	1.198058061	2.200551872	0.135642439	0.88044359	1.775324237	1.907674301	1.197969844	0.388533528	0.352684595	0.483799227	0.517938591	0.454729238	0.595635174	0.688014114	0.463528596	0.169699046	0.165980974	0.105477181	0.163673913	4.900691705	2.397606942	1.413219368	1.745611406	3.818575065	1.457231502	0.611234004	1.018799535	46.71774106	14.85842671	12.69991959	22.63711601	0.381921461	0.000228085	0.001899259	3.12E-05	1.612040881	1.0315661	1.59217989	1.949687426	0.00060482	0.008167601	1.26E-08	8.38E-09	0.751746757
	0.987793248	1.223526776	1.038666647	0.82537084	0.817871675	0.989796189	1.93510321	0.131891086	0.982536181	1.551382174	1.842932594	1.296182061	0.341455262	0.365713491	0.458774055	0.641831999	0.51078392	0.626914446	0.669087732	0.267359381	0.142856152	0.132378672	0.112366428	0.152306648	4.574957122	2.639646825	1.45252807	1.742700235	3.979617536	1.919974904	0.573833846	0.40357193	37.59370772	16.47361052	11.76172367	18.58051079	0.315926987	0.00059324	0.001552191	0.00056596	1.035553374	1.359199786	2.083123905	1.73904685	0.000180627	0.008152005	1.40508E-08	6.82E-09	0.851401159
	1.060410655	1.242616648	0.868332414	0.919268732	0.692148661	1.199926844	1.672579035	0.350321323	0.945417576	1.715581156	1.909767157	1.522601844	0.345527181	0.321362906	0.426277193	0.61889624	0.4600504	0.591224506	0.707793834	0.700278257	0.144682681	0.157659705	0.086993949	0.168206477	4.521783482	2.556400608	1.712805341	1.615735911	4.205732776	1.355536089	0.831499235	0.630061572	38.78578896	15.41462291	12.37269862	16.31021606	0.415755747	0.00090953	0.001302689	0.000235327	1.560093716	1.175861716	2.09808125	1.91894354	2.95E-05	0.008138923	1.62787E-08	2.12E-08	0.831477813
	1.008095748	1.398080989	0.918057095	0.978510756	0.599535061	1.061116877	1.606990884	0.308818761	1.027969246	1.68444798	2.100113363	1.568030159	0.352889428	0.347301878	0.41908095	0.64074009	0.446399521	0.644852028	0.639199005	0.675638691	0.142957137	0.175155586	0.108100321	0.152127287	4.797193178	2.191645117	1.65715657	1.666263546	4.393123646	1.713237708	0.744443474	0.470591653	38.29004397	14.72652055	11.7688488	16.41406075	0.497200335	0.000181914	0.000359735	0.000175926	1.576210977	1.128145895	1.852924816	1.624663497	0.000153108	0.008052121	1.66189E-08	8.75E-10	0.81882092
	1.13247051	1.142953101	1.202224029	1.111717911	0.834731402	0.69659272	1.223019243	0.428416397	0.909266242	1.848498229	1.791657348	1.253550122	0.384901263	0.343788909	0.501175885	0.629959961	0.477777972	0.488013608	0.586112866	0.833665523	0.124880899	0.138231436	0.131400901	0.1622683	4.430384431	2.493423807	1.399995688	1.253550156	3.791359989	1.965304979	0.891161309	0.649920952	42.8440902	13.87546958	13.51434137	19.97765774	0.545521756	0.001048975	0.000547482	0.003832681	1.632072987	0.983350348	1.75427472	1.718145627	0.000208996	0.008099722	1.59436E-08	1.03E-08	0.756250485
	0.933699422	1.20087721	1.124249815	1.511413562	0.930790076	0.726427229	1.03297933	0.664663781	0.904084184	1.51669966	1.684357362	1.080803269	0.357915854	0.328926881	0.453586407	0.659533757	0.466657582	0.584266025	0.551422979	0.772616485	0.112556044	0.15584346	0.10290832	0.150386487	5.358446454	2.556768801	1.29322652	1.064611791	3.199520183	2.326490406	0.85811788	0.445484824	43.264182	17.17762555	14.10867439	24.85765138	0.44164079	0.001249803	0.0001952	0.000541848	1.581847989	1.124262594	2.026447626	1.913377634	0.000247735	0.008177858	1.24396E-08	9.91E-09	0.738146133
	1.091998185	1.318262387	1.115987267	1.157578792	0.745413777	0.732154407	0.961788828	0.613688717	0.9443194	1.823888815	2.151413714	1.309126295	0.396210517	0.349569957	0.463733226	0.662363438	0.470470358	0.589757029	0.57709015	0.810852677	0.152898722	0.173851133	0.153393521	0.14864624	4.321549611	2.297279795	1.505101746	1.473792041	3.883229455	2.043024434	1.071296833	0.468379832	43.10135891	13.13893819	10.79654818	18.44139446	0.484607636	0.000225648	0.000339832	0.000193966	1.655859649	1.055640096	1.861322491	2.000013235	0.000131455	0.008036988	1.20422E-08	7.94E-09	0.736172011
	1.101122904	1.282746607	1.228362255	1.292447998	0.632693315	0.96349162	1.079243833	0.152955557	0.960941616	1.543573011	1.936120923	1.318203667	0.348575867	0.359259034	0.468139621	0.693225595	0.452121312	0.556186269	0.632468139	0.650178131	0.142645109	0.164382614	0.096845737	0.155175223	3.93905505	2.491634317	1.374090061	1.462327967	3.826749375	1.445269368	0.991895905	0.93590132	41.43864815	16.94974443	12.26699732	19.62661426	0.331782628	0.00138848	0.000139242	0.000867339	1.27409056	0.969203222	2.171054374	1.89219918	0.000251323	0.008165369	1.30485E-08	2.94E-09	0.791804358
	1.118821388	1.213686747	1.243476226	0.920501575	0.56564729	0.859083728	1.243035603	0.257778788	1.076245081	1.74155202	1.91420278	1.400071332	0.380114647	0.373769317	0.478702512	0.598061913	0.468028015	0.596870404	0.666968476	0.556215896	0.143866024	0.15788075	0.117511006	0.152696671	4.323589221	2.629309832	1.186536095	1.377881266	4.840951511	1.901234297	0.821934322	0.481194579	37.30397924	14.6354706	12.59244762	17.92168478	0.512565663	0.000362487	0.001321001	7.77E-05	1.283435691	0.953712737	1.900628357	1.957899571	0.001061681	0.00814644	1.51781E-08	3.25E-08	0.760997869
	1.121805296	1.133162433	1.156611954	0.730496531	0.689501533	0.877559562	1.003464269	0.283836219	0.976357907	1.886437297	1.939843845	1.494856251	0.329364527	0.336679691	0.473965854	0.600230453	0.434575272	0.598829118	0.646770255	0.738566636	0.147662191	0.173516787	0.0972484	0.137702603	3.993115104	2.666100488	1.377058247	2.123542473	3.870995583	1.646771202	0.972233463	1.649846975	40.98170858	13.72687946	12.12191137	16.09055186	0.499544175	0.003426086	0.000222295	0.00064402	1.579595808	1.131138565	2.176630477	1.577991869	0.000201185	0.008177358	8.71188E-08	8.50E-09	0.818156426
	1.036132433	1.215243106	1.53003069	1.065536432	0.482279952	1.004167417	1.488082862	0.137212633	0.932609953	1.738509939	1.893209615	1.512728275	0.364278045	0.345203589	0.490510893	0.609998406	0.462795809	0.543950851	0.636671758	0.480139275	0.158789079	0.146659741	0.10113663	0.155297672	3.898595896	2.710930167	1.002693672	1.364224382	6.356214759	1.553073538	0.835560064	0.800040213	39.64385894	13.42004591	12.26287486	17.58932847	0.544008042	0.0001346	0.000361749	0.000454315	1.070189409	0.910553137	2.083809451	1.746322006	9.71E-05	0.00808455	7.28054E-08	2.09E-09	0.790039219
	1.236537447	1.142277446	1.384757674	1.113843067	0.730435936	1.002146626	1.848686043	0.168422148	1.019216704	1.561330996	2.027177274	1.518779678	0.379673659	0.313172311	0.53254657	0.665818841	0.434081612	0.587184813	0.674765158	0.433565801	0.133906878	0.127906973	0.104559476	0.123592647	3.692302809	2.600616882	1.28798646	1.492494626	4.318031962	1.643393706	0.711714554	0.471379281	38.12784872	16.40194722	10.93199798	16.96735621	0.479900896	0.000583944	0.000218329	0.000161977	0.952575556	1.031434878	2.169854354	1.809648391	0.000065883	0.008203062	5.48953E-08	1.26E-09	0.705985251
	1.186629194	1.208324734	1.077234602	0.957622447	0.695840145	0.731875597	1.828027358	0.253208911	1.00798174	1.52041873	1.923766304	1.486923933	0.396342711	0.305535781	0.511900479	0.645112533	0.449768742	0.560269492	0.652609072	0.61588389	0.131969655	0.152846485	0.108271383	0.136027603	3.823773194	2.646988979	1.395664484	1.504736339	4.447039901	2.097037011	0.668454301	0.582431736	39.31251675	16.71658055	12.13699759	18.91466087	0.672475885	0.005570825	0.001250725	0.000136335	1.809684945	1.131129002	2.025603012	1.859491396	0.002054935	0.008119668	5.86796E-08	4.09E-09	0.784163794
	1.421892891	1.00731972	1.544560864	1.036611407	0.551557427	1.003979314	2.264355766	0.448432792	0.942495827	1.401900228	1.966179747	1.145997489	0.375525938	0.314294499	0.466941007	0.573664358	0.452325989	0.616376933	0.648230967	0.755367853	0.149368547	0.147800743	0.099357725	0.121661557	3.19383548	2.780545261	1.158729208	1.271822157	5.882375508	1.45537422	0.580594739	0.342420954	39.10703896	18.0716753	11.23449418	22.29362592	0.644759495	0.003971121	0.007570608	0.000318766	0.93025729	1.127197441	1.847644994	1.712544443	0.000417946	0.008147625	5.59743E-08	1.20E-09	0.795492811
	1.018935618	1.246167278	1.472385927	0.932033526	0.676400784	0.784504333	1.320824378	0.911901555	1.043680743	1.695963297	1.807448894	1.399367932	0.412617537	0.317868541	0.473921837	0.619711422	0.493541302	0.567048335	0.698680613	0.606362334	0.160980246	0.13981221	0.102189563	0.134781489	4.717803528	2.564651399	1.335990161	1.606850253	4.057744104	1.734854232	0.832088574	0.158200331	35.07038513	13.9844537	12.77665883	18.62298109	0.311572707	0.002543097	0.00450401	0.001940041	0.904834521	1.131942907	1.629014047	1.916392405	0.00027065	0.008174394	3.37179E-08	1.04E-09	0.747622383
	1.251188606	1.164444564	1.215295959	1.020715443	0.742814124	1.095930935	1.151946413	1.45636169	1.019348866	1.55857622	2.118590399	1.365785379	0.389523619	0.334180292	0.405008563	0.619665215	0.496597888	0.561276364	0.614612659	0.876060511	0.149499384	0.144756908	0.144900585	0.138910837	3.933926615	2.568278117	1.339029774	1.389657308	4.516551777	1.451566952	0.935510308	0.393947004	39.36118843	16.01188251	11.47348008	17.64892449	0.410471119	0.000544014	0.000271764	0.000538498	1.149771543	1.280155343	1.721581372	1.80970631	0.000834811	0.008169579	5.55161E-08	3.07E-09	0.800590032
	1.067707429	1.006622625	1.293396937	1.220923793	0.735331945	0.983456064	1.287888544	2.283123475	0.949239601	1.903178454	1.917597541	1.357697866	0.366821656	0.30889408	0.481917569	0.64385624	0.49838179	0.596818786	0.656383427	0.855943734	0.160517395	0.119181173	0.10504923	0.124731575	4.203236252	2.984937502	1.290502043	1.248046573	3.984895533	1.617941329	0.911371727	0.143668593	41.39888694	13.17553424	12.15766747	17.42207776	0.242924181	0.000952659	9.51E-05	0.000137753	1.709371165	0.996608566	1.697474134	1.945586394	0.000568906	0.008139857	3.81047E-08	5.20E-10	0.79935853
	1.052676935	1.265011978	1.488112808	1.685252737	0.642313066	0.746870309	1.38067415	2.641434672	1.027266972	1.535809864	1.887155387	1.451899682	0.344524851	0.350870535	0.468386921	0.616236752	0.461617979	0.598913254	0.5884891	0.772425485	0.157078669	0.139134889	0.089306487	0.134704947	4.313584796	2.382414349	1.205857578	0.912977897	4.312665741	2.33334411	0.695553615	0.086225836	38.19056278	16.65545029	12.77012483	18.85423741	0.340419711	0.000608721	0.000789383	7.35E-05	0.894663956	0.938804196	1.584401965	2.013356387	0.001180984	0.008130598	3.13085E-08	2.35E-09	0.745282165
	0.974787423	1.211984916	1.143419336	1.737294992	0.68216775	0.952401604	1.54900144	2.093407031	0.981648407	1.589572591	1.877692653	1.253455504	0.405060972	0.341066151	0.484614211	0.609805831	0.48292108	0.578209772	0.677299282	0.822587978	0.144402042	0.146331968	0.085432913	0.184082984	5.335123852	2.857885479	1.314790337	1.00677893	4.350078018	1.6199078	0.900769765	0.189936979	37.8820295	16.27503708	13.68072876	20.76038351	0.505649707	0.003427834	0.000746616	0.000649058	2.008135137	1.154697508	2.265103031	1.801413935	0.000388058	0.008107456	4.56756E-08	1.11E-09	0.773127837
	0.892465461	1.467490552	1.349414892	1.433828949	0.905255323	1.133270348	1.077297172	0.557645872	1.058050565	1.569801909	1.97686734	1.525361864	0.3779856	0.350839768	0.470393824	0.648276439	0.53250002	0.624010212	0.632895974	0.595444998	0.134018862	0.15666316	0.126184937	0.139950376	5.423017241	1.935507057	1.091987155	1.169721412	3.60572971	1.538751508	1.060396562	0.217306002	37.42874964	16.0827205	11.96360745	16.23156032	0.376745457	0.000727829	0.000991536	0.000264344	1.613830519	1.188336391	1.996583578	1.704909051	5.22E-05	0.008116571	3.82167E-08	2.74E-09	0.749497471
	0.926907239	1.208484695	1.218710837	1.545302478	1.192926593	0.856612499	1.098840787	0.385296095	0.891046114	1.711429553	2.014941075	1.308167149	0.351728302	0.289498481	0.443315105	0.641414079	0.518760647	0.50791273	0.591456245	0.797021119	0.13234724	0.162199956	0.133442196	0.155538026	5.640940686	2.354336044	1.203955253	0.967656668	2.644906915	1.598055472	0.896416038	1.181848578	49.10686837	15.59865254	12.41541961	19.98562711	0.295542105	0.000795033	0.000858211	0.000320289	1.436911837	1.084810978	1.805182485	2.027674483	0.016028978	0.008180384	2.51119E-08	1.03E-08	0.698332808
	1.009748536	1.214979265	1.240177234	1.120987481	0.913586903	1.02097759	0.725439146	0.715975396	0.96567894	1.611128446	1.971286291	1.356806013	0.330326577	0.30838498	0.475605784	0.628189908	0.472984803	0.639795127	0.553018735	0.700198531	0.13902969	0.140480105	0.09239192	0.137779442	4.227016671	2.421330813	1.35898126	1.265930332	3.451852435	1.582892366	1.227832351	0.357438137	38.30972791	15.17674958	11.94450141	18.90212187	0.297514425	0.001080215	0.007537251	0.002069351	1.342744041	1.018212174	1.92557154	1.766067991	0.001445248	0.00816079	2.3769E-08	2.23E-10	0.699090027
	0.927877026	1.058161539	1.539238717	1.023704356	1.073654354	1.063780777	0.692280477	0.448824547	0.916341127	1.648300606	2.004720432	1.357303959	0.334069547	0.298863596	0.487904245	0.618857886	0.474399318	0.580607042	0.578396166	0.683795197	0.154869978	0.167092114	0.118625888	0.122010792	4.556285298	2.917339695	1.091813311	1.403474519	2.709253689	1.408179971	1.288327242	0.382544908	40.37334448	15.48861324	11.71211337	19.04036798	0.4712147	0.000797435	0.000791804	0.000246924	1.716951735	1.149594622	1.310391744	2.146866744	0.000147436	0.008180142	2.63762E-08	1.13E-09	0.759796477
	1.031999578	1.20460623	1.576983931	0.744476927	0.913222977	1.028229314	0.924740444	0.427041184	0.970612801	1.671981594	1.69259244	1.267942121	0.386670224	0.343951234	0.517761383	0.573497378	0.498201584	0.596649975	0.588504207	0.749813444	0.151645568	0.155416984	0.108315057	0.130024977	4.719022362	2.512557924	0.986832397	1.762335315	3.621073687	1.466482811	1.022098116	0.499484055	42.32733602	16.00536547	13.64502585	19.22758902	0.371984108	0.000894276	0.007219583	0.005723733	1.557376368	1.017012707	1.885602631	1.532918514	0.000107769	0.008160072	1.3296E-08	1.58E-08	0.812617696
	0.889126086	1.398472129	1.0688405	0.807866104	0.941896782	0.789076743	1.195850693	0.114038894	0.93679824	1.515804622	1.776378376	1.540638894	0.389572826	0.351375982	0.449285639	0.55931745	0.499745338	0.581391762	0.64821096	0.437790104	0.147168711	0.152392601	0.113543549	0.160428533	5.398556053	2.219654889	1.394712832	1.375393811	3.323694937	1.954789016	1.049058073	1.02313728	38.33575059	15.65645765	13.24649166	16.40900367	0.297135278	0.00030617	0.002062819	0.000397628	1.600316877	1.07575544	1.790487284	1.60203076	0.001476329	0.00814276	5.82552E-08	8.94E-09	0.75004695
	0.924122394	1.011173089	1.315089386	0.748693666	1.096915883	0.68815805	1.375887996	0.146351038	1.057968753	1.625506324	1.905002354	1.348366351	0.325844622	0.315664575	0.469906924	0.612058779	0.566171969	0.545743316	0.636037483	0.502237876	0.167729834	0.150811127	0.100039567	0.144325987	5.029027471	2.829407774	1.246478761	1.761036905	3.364992153	1.918868975	0.93385886	1.015764545	36.30966116	15.1879584	12.11266169	17.6969603	0.3148935	0.001367491	0.005897577	0.006270448	1.437852339	1.145108607	1.950685613	1.87605106	0.001744453	0.00816335	6.63467E-08	4.33E-09	0.757626557
	0.901099224	1.027628948	1.175810041	0.760530362	0.895435217	0.976426555	1.492673882	0.25925211	0.98801325	1.761881095	1.708461715	1.336531001	0.360400645	0.298997676	0.485861285	0.560934187	0.493518652	0.567405314	0.676414831	0.730850817	0.124403881	0.134908298	0.090963161	0.105912665	5.411742941	2.870251294	1.381831591	1.652887932	3.640841499	1.478509883	0.98247723	0.817778139	39.23043048	14.52290976	14.25826365	18.69236382	0.32769293	0.000393118	0.000486282	0.000281616	1.339727716	0.955065394	1.675319778	1.800388267	0.000644211	0.008108345	3.29766E-08	1.21E-09	0.787455094
	1.116186077	0.938288315	1.008067324	0.99357794	1.031638899	1.431566972	1.691526841	0.092569247	0.988500653	1.707518297	2.062682307	1.425937111	0.320578603	0.318355275	0.425167354	0.603993279	0.496311782	0.641689638	0.708170209	0.471570665	0.144977429	0.160497833	0.105369954	0.137637359	4.196701739	3.392135879	1.603590501	1.501534749	3.659555478	1.39713875	0.879493591	1.360780855	42.07693962	15.01286818	11.69897219	18.93065762	0.302998154	0.000626442	0.000787075	0.000544102	1.583299986	0.955957424	1.997300859	1.912671508	0.000435088	0.008090065	4.46261E-08	2.19E-09	0.825313636
	1.30022119	1.225242226	0.866496187	0.814037748	0.743504571	1.521099443	1.221012488	0.214693894	1.07828018	1.653147443	2.008439099	1.440838598	0.339072519	0.352542705	0.442843434	0.596424553	0.452092841	0.642647391	0.700365886	0.552410836	0.154043064	0.139941374	0.115454986	0.18369024	3.624676179	2.520319632	1.636856654	1.737958992	4.014894485	1.244060415	1.14710349	0.97129318	38.32501643	14.54594402	11.66156479	17.28088619	0.417379449	0.004226794	0.000311207	0.000597007	1.676611899	1.020378789	1.840805507	2.111963259	9.22E-05	0.008142645	7.78231E-08	2.24E-08	0.663902957
	1.143383775	1.054549126	0.908802768	0.935163613	0.843615021	1.21292889	1.031963005	0.766342931	1.008151175	1.529261792	1.880915152	1.585292193	0.355018218	0.320083748	0.471781387	0.642692572	0.489762552	0.58547781	0.624025354	0.811472397	0.123562139	0.149066674	0.09805317	0.129846479	3.965668138	2.975716822	1.763113829	1.5242396	3.80138574	1.434793803	0.826797962	0.395985547	37.58581122	16.24485397	11.53294949	15.23813374	0.363417497	0.00046226	0.0002338	0.000609054	1.224184649	0.997650594	1.463814907	1.832865249	0.00013837	0.008178237	1.04028E-08	1.74E-09	0.761486225
	1.125394347	1.180862305	1.095157953	1.238226911	0.850287207	1.624248332	1.010664783	0.524568174	1.036036882	1.820350454	1.711282604	1.293084385	0.347489258	0.31517123	0.444410971	0.671577512	0.507361616	0.634227961	0.637935609	0.669608875	0.149642992	0.181229666	0.104879614	0.121914993	3.853469165	2.733278051	1.41320551	1.376229611	3.496121335	1.064620985	1.182347829	0.295427352	36.66926621	13.36341507	13.50308426	19.06056829	0.402831221	0.00311266	7.50E-05	0.000440209	1.690927939	1.19243763	1.784430157	1.73329239	0.000702518	0.008148919	6.94249E-08	8.32E-10	0.836067003
	1.079326284	1.193186648	1.079749276	0.932609823	0.938261458	1.300342526	0.965594501	0.636833526	1.042233023	1.728292686	2.028305403	1.339656506	0.340051605	0.312001332	0.4246678	0.611405503	0.512250758	0.585509937	0.585021004	0.70929043	0.151157604	0.129980567	0.088733811	0.12910641	4.629193808	2.624223608	1.479661988	1.381941385	4.001236473	1.246528786	1.188817782	0.393966036	39.26454521	14.88258336	11.30355508	16.65997858	0.353093916	0.003989439	0.000028817	0.000168233	1.016191774	0.803172745	1.706647259	2.071754286	0.000732291	0.008253291	6.25225E-08	5.93E-09	0.746444176
	1.077087781	1.194205834	0.949116402	0.73554576	0.977714809	1.334562865	1.222460975	0.274101147	1.059574947	1.531035871	1.970577764	1.625907174	0.356323281	0.371129419	0.4130532	0.609783091	0.518284767	0.618333539	0.667568474	0.597047811	0.118109916	0.144151756	0.085900159	0.178131509	4.33031981	2.633456885	1.439060195	2.267436005	3.506477689	1.153447465	1.287839532	0.479900687	34.50935612	15.83224602	11.56579712	16.89258056	0.349590617	0.008785637	0.001227167	0.000972665	1.585009988	1.109617195	2.105050212	1.805668043	0.00040952	0.008211517	8.31897E-08	5.84E-09	0.800539841
	0.923211889	1.212629776	1.028972263	0.907512174	0.888004353	1.280804475	0.710156818	0.075515802	0.985940221	1.56353471	1.955257913	1.475424414	0.350330786	0.373295335	0.421698355	0.638125076	0.48874902	0.582148736	0.610970519	0.538119082	0.159570656	0.145716002	0.12980194	0.172877069	5.271465902	2.624687123	1.411160572	1.714585224	3.629636097	1.13195866	1.685909386	2.258362413	37.57322167	16.28190017	12.09947767	17.02621607	0.524737789	0.000185348	0.001494406	0.000416901	1.451707237	1.074476833	1.585934144	1.718304571	0.018698538	0.008167058	6.33343E-08	2.53E-09	0.729940804
	0.863425556	1.112019762	1.128385188	0.939210635	0.654323996	1.137779836	0.776674557	0.128619872	0.988383866	1.719789137	1.98985807	1.370043922	0.315782409	0.31940857	0.449584842	0.626312397	0.466933765	0.655702345	0.592902586	0.426769975	0.13153286	0.184376833	0.100339827	0.117679485	5.624852322	2.875374015	1.449290364	1.817218194	4.710676399	1.474535861	1.266885324	0.644516034	41.55723693	14.10915672	11.89794405	18.58054433	0.452040436	0.000317061	0.000615947	0.000340756	1.472697592	1.336237188	1.912033161	1.738168666	0.000152864	0.008159726	4.44648E-08	2.66E-09	0.702748699
	0.936545865	1.379476754	1.484601425	0.542366556	0.809264363	1.272589552	0.967198395	0.118304051	0.961104013	1.641440376	1.9225969	1.280263073	0.321215048	0.361497679	0.472860117	0.481677791	0.504084598	0.579637756	0.580546652	0.352680167	0.143239036	0.169252623	0.112633283	0.171519235	4.97405223	2.235761013	1.139421334	2.055169664	4.141813403	1.178704725	1.226144882	0.547951425	40.44863198	16.59527578	12.38662047	20.9133104	0.345180376	0.000220367	0.000793645	0.000988432	1.67514006	0.971490664	1.52392385	2.297341191	0.000381824	0.008148959	4.18893E-08	7.53E-10	0.847395049
	0.793836615	1.433814045	1.469035514	0.712434662	0.912682673	1.797332154	0.820234038	0.11540057	1.056183275	1.518313231	1.833445821	1.677334085	0.330150927	0.384716624	0.551550583	0.582474309	0.495997041	0.631254264	0.548592846	0.434936882	0.136971723	0.149380753	0.114300174	0.181205197	5.16460016	2.180545823	1.269079585	1.586481345	3.380826945	1.06814496	1.315818371	1.750856613	37.43847153	16.90093224	12.38287626	14.08460703	0.915592434	0.004257101	0.000200307	0.009263402	1.961976432	1.054855878	1.665931719	1.906151607	0.000229255	0.008136295	2.09845E-08	2.47E-08	0.761622445
	0.781979174	1.17664563	1.180495321	0.940711912	0.921010935	1.3259159	0.784961073	0.187260868	0.912677532	1.493489227	1.645107018	1.337713113	0.353606706	0.360153096	0.470039491	0.636501019	0.504826344	0.561098208	0.652485417	0.730729031	0.138387742	0.169866243	0.097251325	0.156751092	6.431662842	2.747319714	1.39057241	1.365233453	3.430616261	1.118647565	1.229663203	0.910371601	42.6205694	17.78514682	13.33781785	19.45290683	0.568050859	4.89E-05	0.002797003	6.40E-05	1.501519366	1.182105335	1.859844726	1.808494249	0.000106244	0.008139631	1.87401E-08	9.65E-09	0.832279728
	0.897164344	1.069906172	1.349082431	0.823136036	0.811478008	1.233098305	1.255753188	0.158291386	0.943872984	1.948895315	1.862907952	1.37218411	0.370223875	0.347658083	0.444869671	0.60513999	0.466070058	0.592261894	0.67124352	0.444160195	0.149407757	0.149832164	0.088103763	0.120345894	5.849597568	2.852596115	1.139975122	1.611178985	3.634266107	1.387858464	1.00182794	0.46998336	38.80074469	13.80101581	12.95542591	18.108717	0.565698962	0.00038591	0.000413463	0.000382236	1.507326135	1.129773997	1.890330513	2.04193933	0.000250207	0.008144067	9.94081E-08	9.40E-09	0.764461632
	1.04458873	1.082528138	1.039829859	0.610375767	0.827697329	1.134254355	1.522544995	0.184953944	0.938740647	1.544832225	2.159408091	1.398054394	0.34213441	0.332573443	0.464691451	0.631840304	0.51383716	0.648373096	0.621161536	0.63846568	0.14946171	0.173973536	0.125357967	0.136479438	4.18237178	2.837261269	1.561730633	2.70467342	4.040073045	1.342211135	0.806818325	0.989089404	43.5674953	16.91520242	10.74330676	18.38675605	0.63741414	0.000250944	0.001858344	0.000455188	1.473863023	1.254257025	1.748236363	1.970469901	0.005231476	0.008156261	6.9581E-08	1.57E-10	0.871473604
	1.14919584	1.158197013	1.070007569	0.811278191	0.699870089	1.137658611	1.465372725	0.329600964	0.909384649	1.713580841	2.191757939	1.248442134	0.321419942	0.317177096	0.450150879	0.600409773	0.477768387	0.591527879	0.516665073	0.522235355	0.11044028	0.120842235	0.118683063	0.144278695	4.37030717	2.624146971	1.456789682	1.599194808	4.245087578	1.725841964	0.613518608	0.47660824	43.23211199	15.22721657	10.31781162	19.98174078	0.739714892	0.002083375	0.000796871	0.000282343	1.467881447	1.251109632	1.695896279	1.850354	0.001335017	0.008195974	6.8099E-08	8.43E-10	0.823189527
	0.936057848	1.212382213	1.023279461	0.848157536	0.72278189	0.806085633	1.774532267	0.530226733	0.987951138	1.661290464	1.826946483	1.500708505	0.361976448	0.321813816	0.433647181	0.642127966	0.488906977	0.525960431	0.702364554	0.345652548	0.156268558	0.162603158	0.090679506	0.144239785	4.494077606	2.411296773	1.557100381	1.783060699	4.762839342	1.630335041	0.649419245	0.137408515	38.02466357	14.76511689	12.77185793	17.32871231	0.561918154	0.000315308	3.09E-05	0.000307893	1.697904177	0.983723659	1.982954051	1.815984771	0.000476842	0.008186248	4.21365E-08	7.32E-09	0.854056856
	1.178096726	1.391908286	0.775075111	0.692734649	0.996958276	1.165210446	1.774555333	0.225805673	0.981678905	1.553893664	2.011106747	1.315452357	0.386451949	0.355496101	0.461813222	0.59481603	0.465926186	0.614693644	0.655764181	0.781130683	0.169154188	0.131977631	0.09155604	0.146931563	4.132807817	2.370762655	2.194007225	2.02068331	3.158971161	1.553711675	0.783836878	1.688644518	39.54340239	16.91328893	11.97406817	20.39492944	0.495630284	0.000469091	0.000119639	0.000264922	0.93141377	1.000267071	1.597162501	1.704172532	0.001561446	0.008168547	2.54478E-08	1.63E-08	0.687923443
	0.980942417	1.163231944	0.938926053	1.255195804	0.875560815	1.09710865	0.981100107	0.283753914	0.91200599	2.017777127	1.924621358	1.075148921	0.311154486	0.370840283	0.390182852	0.65327478	0.512315271	0.551968418	0.631214134	0.437745717	0.152316277	0.181865488	0.10632926	0.142831486	4.401910371	2.673650314	1.459558488	1.31169921	3.775555533	1.257730056	1.136779818	0.469915115	43.85554813	12.93805654	12.12232755	23.32822754	0.466265084	0.012428608	0.000757856	0.000181156	1.401334285	1.065587072	1.739806309	1.831888997	0.000179342	0.008198613	1.71576E-08	2.27E-08	0.71390451
	0.949039988	1.246358913	1.127120667	1.262809349	0.913290514	1.126115821	1.400208883	0.920620399	0.981006372	1.555854731	1.978933447	1.250291656	0.33806557	0.345710382	0.490119668	0.624162911	0.494048628	0.594853659	0.646513933	0.826058886	0.164686139	0.157456024	0.102531802	0.119046349	4.776249658	2.517221872	1.66147951	1.207009777	3.192514384	1.314356219	0.938005324	0.271424564	38.36805192	16.53151139	11.13126909	19.28575777	0.318241956	0.001115893	0.000210153	0.000513548	1.487617647	1.436791789	1.54384576	1.575724556	0.000946013	0.00812226	1.94546E-08	1.65E-09	0.768801951
	1.144966052	1.275963636	1.214916056	1.065626713	0.675537504	1.109470716	1.44887762	0.320750424	1.00466015	1.656804637	1.971074394	1.513963703	0.328844036	0.346381819	0.46737612	0.646186681	0.463915891	0.574750129	0.704093737	0.578997668	0.144634266	0.139408083	0.116201149	0.156918532	4.301194382	2.593637114	1.341719402	1.248458627	4.253735282	1.332203631	0.804598891	0.546030554	38.80864024	15.37568701	11.75536883	18.04314301	0.619124746	0.001861171	0.001025431	0.000305799	1.602902972	1.038086064	1.748456213	1.588633607	0.000144378	0.008102433	2.2648E-08	1.51E-09	0.729375543
	1.200929151	1.194729021	0.902199205	1.030031952	0.696290125	0.980990042	1.293207385	0.275317877	0.980763217	1.607200716	1.955143593	1.410843374	0.385821767	0.378287437	0.430220106	0.636091695	0.462545941	0.592500628	0.69952737	0.533333115	0.118525011	0.167571598	0.132658671	0.178559012	4.124074757	2.573781542	1.583849722	1.660232808	4.512133925	1.867737463	1.004751516	0.381335691	37.93079429	14.88817022	12.07399147	17.96984461	0.57910413	0.00871504	0.000579251	0.000159288	0.972300588	1.155808768	1.754123385	2.066330503	6.53E-05	0.00812806	2.30489E-08	9.19E-10	0.68996119
	1.186506327	1.165627727	0.995574764	1.201309224	0.603265612	0.893367689	0.840056601	0.262333604	1.03353248	1.681716952	1.85183889	1.386045933	0.404534621	0.355916427	0.43933641	0.656336833	0.454181602	0.598695962	0.662422117	0.63629192	0.144150347	0.152462117	0.126479104	0.138165289	4.003167098	2.782310024	1.468992403	1.276438681	4.913467168	1.725479945	1.342519922	0.504732927	38.76924657	14.39728432	12.82027807	18.75055962	0.485624994	0.00037788	0.000509487	0.000257852	1.653591261	1.122886086	1.928798259	1.690681435	0.003656268	0.008150528	3.8239E-08	2.51E-08	0.780248926
	1.056881553	1.036238711	1.06047301	0.98377625	1.111309994	1.04409307	0.983464866	0.350693399	1.047525489	1.830264075	2.222696136	1.308226358	0.348596705	0.358907326	0.486307355	0.610492049	0.510302579	0.623628951	0.589425454	0.66261799	0.150235735	0.123368967	0.0965719	0.168694839	4.045482082	3.008375021	1.429193681	1.682267672	2.852731944	1.558675583	1.335593571	0.739228563	36.67718031	12.99731206	10.20780239	21.11069354	0.31556842	0.000530834	0.002267824	0.000513771	1.412264998	0.810494867	2.16210065	1.503716702	0.001599617	0.008135513	3.49193E-08	1.27E-08	0.750823115
	1.296181304	1.115941774	1.520786594	0.712877895	0.935523213	1.154052621	0.888415948	0.376537553	0.977504004	1.79608978	1.996777507	1.432375105	0.316393508	0.336271307	0.525913355	0.620343644	0.529398447	0.600360852	0.589355817	0.457263655	0.143153617	0.154838136	0.095943655	0.127197113	3.670070705	2.903863994	1.281783002	2.00602267	3.322863881	1.414339669	1.102718736	0.261387567	40.3898237	14.4360613	10.83857332	18.03194166	0.346370848	0.001548242	0.001060213	0.00076848	1.509227834	1.235970311	1.724114276	1.730618809	0.000282831	0.008113955	4.11973E-08	4.16E-10	0.713237662
	1.090673206	1.082616998	0.971534638	0.71754561	0.938248748	1.236381926	0.78575155	0.771551347	0.98586222	1.941537607	1.880888188	1.278263057	0.363368449	0.342696589	0.462058601	0.613104093	0.498881967	0.615922807	0.600989491	0.732683355	0.148455427	0.162317835	0.134241851	0.165952617	4.454105583	2.970449968	1.681270069	1.756004903	3.436933236	1.349939438	1.089225916	0.312926322	43.37861772	13.33656578	12.93796083	19.52404758	0.399516316	0.000505975	0.001101746	0.000550337	1.226225636	1.390076394	1.525368968	2.080926362	0.000180495	0.008134874	2.20535E-08	1.78E-09	0.749223512
	0.995421129	1.092735344	0.891143844	0.987337136	0.762450426	0.861739838	0.722659834	1.458090295	0.984548489	1.867209932	1.832874054	1.394270319	0.369138624	0.329676675	0.456247403	0.59272962	0.490352378	0.593095407	0.603817758	0.840762712	0.155882257	0.214847492	0.110814741	0.159844405	3.881149065	2.811735021	1.649513532	1.226570337	3.939576636	1.550357906	1.567061208	0.263321179	40.04448168	13.40542816	12.06142919	19.97897365	0.473073402	0.006523881	0.000621835	0.000135895	1.085760724	0.926118111	2.065884343	1.671525149	0.000562127	0.008202613	6.41773E-08	5.22E-09	0.768717749
	1.091408144	1.265649843	0.810749297	0.820668832	0.652436602	1.159911713	0.8769906	1.271247915	0.92981551	1.5434933	1.919930437	1.515514132	0.342938696	0.357452459	0.417902096	0.567063327	0.458665385	0.603292884	0.586194629	0.71961905	0.121022337	0.151128098	0.113357702	0.209971279	4.847330963	2.487947207	1.923775129	1.623505988	4.530267206	1.622726355	0.901995072	0.153747603	42.33701243	16.82048499	12.11041804	18.09304613	0.411072182	0.000931832	0.000395062	0.000700541	1.495436948	1.104735034	1.798459218	1.872260076	0.000898607	0.008081462	4.43266E-08	5.79E-09	0.791072615
	1.046303695	1.272581181	0.844724759	0.97592405	0.601661739	1.222447496	0.891364793	1.146627711	1.060780991	1.801858235	2.06552172	1.326014183	0.34174006	0.326366925	0.397367331	0.656419699	0.453004555	0.639089436	0.510990063	0.84839547	0.149155205	0.163653361	0.108834359	0.120261804	4.265445585	2.642094636	1.666395384	1.537071693	4.44824336	1.482591128	1.256541483	0.385890745	39.06629912	13.19374142	11.14482966	18.47358511	0.361835103	0.001050523	0.001071365	0.000112235	1.360977098	1.082055244	2.464201749	1.838925913	9.16E-05	0.00811743	3.38002E-08	6.33E-10	0.730285082
	0.978377382	1.214418316	1.045322754	1.138674101	0.752758605	1.180744614	0.641897373	0.682387672	0.990768508	1.699353515	2.112875958	1.289706532	0.345212194	0.317714152	0.495011968	0.632250331	0.468664064	0.612859233	0.544322215	0.637267732	0.155102796	0.1805806	0.110624629	0.116438662	4.434266092	2.491911243	1.478489037	1.421388459	4.328181446	1.362357383	1.282474073	0.219845691	40.71437736	14.6596811	11.00447579	18.67327038	0.260005099	0.000235804	0.000384346	0.000222529	1.428060623	1.266562773	2.253477061	1.978752628	0.000943086	0.008074381	2.19987E-08	1.58E-09	0.831369482
	1.201674408	1.174879418	0.97091611	0.952028346	0.842062683	1.133581033	1.018869955	0.141398403	1.049475772	1.682267888	2.149157449	1.368793028	0.354118688	0.345221945	0.465669741	0.598389266	0.476430844	0.611126917	0.674373838	0.418891329	0.15717227	0.119214508	0.109175538	0.156867612	4.121439015	2.788284764	1.598284715	1.663255505	4.363542413	1.369153992	1.139483423	0.524616908	37.96948901	14.90472567	10.86913953	18.45802582	0.353628017	0.000502223	0.000502982	0.000315678	1.012127793	1.216697708	1.521590822	2.223597215	0.000130109	0.008151091	4.31315E-08	9.86E-09	0.730418863
	1.039475685	1.283407305	1.151765199	0.72283337	0.748384168	0.835635464	1.032850086	0.199692831	1.083793797	1.487208246	1.923382909	1.336498812	0.334184299	0.340259197	0.473680577	0.626212575	0.490711514	0.59240199	0.59918639	0.514078661	0.137925923	0.152818057	0.106411143	0.123563138	4.72753609	2.560415836	1.265862502	2.137679765	3.546866948	1.77548279	1.01150697	0.596519506	35.04539701	16.71147581	12.18457721	18.38465677	0.329896404	0.001848575	0.000904459	0.000107745	1.417651484	0.943531227	1.733320672	1.828701321	0.000530357	0.008039711	3.49573E-08	1.81E-08	0.896375548
	1.244457518	1.339309566	1.089748606	0.800470473	0.746944762	1.195396741	0.930544555	0.493474323	1.02339121	1.422732938	1.879004966	1.219908936	0.378158446	0.370698951	0.512602471	0.637711499	0.476882563	0.572205773	0.626525764	0.762916191	0.164279554	0.166092597	0.093981588	0.134072884	3.840757624	2.609463744	1.606326693	1.922833501	4.386641335	1.451614857	1.265290525	0.507138658	36.96221829	18.18266595	12.28513265	21.39659015	0.384639868	0.001274573	0.001877162	0.00335558	1.448228984	1.272319907	1.603080833	1.932819025	0.000113363	0.008122705	4.48217E-08	1.16E-08	0.783202211
	1.096916482	1.224553239	1.359417667	1.467975502	0.767734511	1.368293519	0.87304475	0.224919265	1.034217578	1.639208958	1.899010146	1.381999437	0.357731456	0.343452167	0.440076008	0.631794285	0.464165254	0.661632043	0.587138445	0.751351433	0.154247565	0.134118115	0.138004142	0.139129769	4.061110727	2.627621685	1.126461909	1.083090743	4.056968124	1.235025377	1.18956855	1.132467492	36.4095368	15.7342431	12.74606234	18.74247664	0.390472413	0.000406627	0.001372967	0.022006569	1.736725672	1.376363368	1.719384945	2.205663469	0.000227584	0.008190798	6.80388E-08	2.07E-08	0.799238419
	1.197462155	1.260003774	1.407793535	1.065939387	0.809808602	1.247195524	0.711234657	0.142129704	0.97379973	1.610761349	2.036078697	1.442595538	0.393176395	0.321350401	0.533342102	0.617228844	0.498319307	0.612999077	0.659548886	0.48673415	0.154042927	0.177500654	0.140910946	0.129937972	4.048344273	2.322095215	1.2120838	1.349807917	3.832367797	1.472984232	1.736501572	0.825477349	38.8566868	16.6335174	12.45099906	16.96247941	0.322570036	0.000418561	0.002571235	0.000156332	1.217261215	1.053088657	1.701021354	1.557844296	0.002479112	0.008133951	7.46492E-08	1.69E-08	0.727600289
	0.916730642	1.352969977	1.709437313	0.951830765	0.78397861	1.296343478	0.886948485	0.515767139	0.867062307	1.70968522	1.812700573	1.521176889	0.349842473	0.32802712	0.495573156	0.590250679	0.497595568	0.594465085	0.671307167	0.734736352	0.138425925	0.184459212	0.121849581	0.117875255	5.250357053	2.295513815	0.949675869	1.516037367	4.290739138	1.363833897	1.447710126	0.282302343	47.8065838	14.49646331	12.79530337	15.41526561	0.311492076	0.001309989	0.000482498	0.000496467	1.555820045	0.876830873	1.850952045	2.059222814	0.000226001	0.008075419	6.55806E-08	1.64E-08	0.77269962
	0.969631584	1.134038167	1.441329242	0.978482132	0.712349192	1.47873338	1.394238166	0.450541112	0.950793536	1.569074948	2.107150643	1.314822831	0.389045493	0.341361387	0.510282687	0.647097715	0.492488794	0.613867488	0.652660944	0.710023743	0.163446667	0.154156923	0.118345093	0.151615289	5.063194676	2.769764748	1.24925977	1.682114768	4.62302815	1.025241112	0.873287642	0.494389002	43.41682879	16.50038198	11.38186919	20.18450034	0.351142341	0.002577655	0.000832573	0.00066283	1.322390983	0.879566626	1.533103498	1.739875213	0.000330573	0.008215488	3.93183E-08	1.02E-09	0.769941455
	1.048806523	1.17206817	1.134803152	0.645632071	0.989915941	1.865654991	1.391340959	1.741835918	1.025224035	1.590621466	2.056052962	1.287912873	0.361592137	0.344416337	0.460799846	0.544653433	0.516683558	0.670833928	0.662339645	0.869918583	0.144579636	0.158609668	0.116032657	0.176035713	4.28434996	2.674606947	1.390852184	1.948462898	3.494952404	1.01770285	1.049120188	0.285285072	40.12985918	15.90061221	11.47725883	21.53282873	0.466236978	0.00015433	0.000630651	0.000163535	1.44524182	0.856720201	1.4840153	1.787768229	0.00019168	0.008133206	2.81349E-08	3.26E-08	0.717148096
	1.050326984	1.266012661	1.729535965	1.128952981	0.982919782	1.850205849	1.48595572	0.538910415	0.977066582	1.710226997	2.009100697	1.350688347	0.376293165	0.330092084	0.538605277	0.644377251	0.512291143	0.640859606	0.609149448	0.692916591	0.139034124	0.153897662	0.103290657	0.155899245	4.347793434	2.396932938	0.862418665	1.356688016	3.496719066	0.939808526	0.694575929	0.370637378	40.54812923	15.37928716	11.54881383	18.28556919	0.451315745	0.000309227	0.000716902	0.007400807	0.940815765	1.014621181	1.814648178	1.955702229	0.000870537	0.008058771	2.38956E-08	4.28E-09	0.674861759
	1.245751283	1.260920897	1.32940309	1.229433172	0.871484169	1.529259317	1.071008116	0.28989669	0.96182413	1.572675891	1.998617681	1.35922756	0.367309109	0.350686924	0.517862931	0.655939674	0.501923635	0.606531114	0.597182008	0.676695579	0.15096959	0.148934974	0.107562646	0.155998995	3.660629135	2.442767966	1.191133198	1.304568975	3.476388803	1.077000858	0.92387	0.734420494	42.40721672	16.05504424	11.78997614	19.33481109	0.453180668	0.00012307	0.000720254	0.005407643	1.582700337	1.014730486	1.91923828	1.898241729	0.001124938	0.008210108	2.14579E-08	1.43E-09	0.862657424
	1.122217946	1.167884126	1.220125569	0.818912484	0.954159424	1.583363561	0.745110137	0.50131836	1.024863702	1.723901576	2.009920782	1.568172914	0.401070068	0.347345737	0.41685407	0.520731547	0.527641959	0.603181862	0.564170899	0.661369124	0.125164822	0.155760861	0.158381951	0.190633027	4.147852047	2.570236424	1.125078806	1.45057873	3.570254496	1.019200851	1.296820117	0.375562677	37.23931288	14.82706946	12.5844408	17.05254726	0.623527715	0.0009664	0.000119418	0.000234575	1.510688898	1.116746949	1.553985664	1.810107503	0.000534339	0.008090827	2.23511E-08	7.34E-10	0.763746008
	0.987926652	1.289601118	1.300857927	0.746432396	0.870831252	1.987013688	0.892995977	0.197383896	0.837733565	1.692747534	1.819847038	1.460436944	0.388357835	0.339859765	0.471705225	0.557364961	0.485651518	0.608419167	0.605987409	0.563529139	0.133060433	0.140620438	0.100515136	0.109999089	5.235712787	2.417079462	1.292618998	1.667072269	3.880497648	0.911592247	1.317430063	0.824755578	48.04911498	14.52218195	12.70831138	17.0101045	0.555333259	0.006733722	0.000429685	0.00012883	1.459537736	1.071624985	1.949720898	1.625956583	1.65E-05	0.008077225	1.44151E-08	3.34E-08	0.739144732
	0.971736202	1.28228126	0.945916935	0.910915322	1.01580742	1.241419687	1.360416798	0.214994989	0.962021952	1.456500094	2.263618162	1.331533712	0.369314135	0.308718545	0.379045062	0.604703287	0.516174466	0.617346968	0.663784178	0.677234394	0.175251272	0.149347094	0.098436533	0.123771697	5.033023641	2.367089003	1.354798907	1.586554532	3.087309654	1.07414354	0.971655801	1.028582175	43.23443013	15.70123921	10.70573372	17.56749687	0.597557089	0.001193015	0.003633885	6.36E-05	0.849692133	1.302029394	1.641351731	1.791536864	0.000379305	0.008179434	1.17448E-08	1.21E-08	0.763120708
	0.984098325	1.265417104	1.042198762	0.950313756	0.868317129	1.597259722	0.905049843	0.215616796	0.943373639	1.759424429	2.063692747	1.238942608	0.390897404	0.334496664	0.455623431	0.654526735	0.507447225	0.682480699	0.601433907	0.512754203	0.15460895	0.127729783	0.101260745	0.165264403	5.094222591	2.523007625	1.505632159	1.454840363	3.87003373	1.47293841	1.164708421	0.690211515	39.68674165	14.31644744	11.26317989	23.12242688	0.535352439	0.000404273	0.000100169	6.57E-05	1.597384735	1.189626767	1.906222482	1.64782425	0.010245415	0.008171632	1.27858E-08	4.49E-09	0.894317657
	0.769720978	1.215106846	0.999961018	1.71961372	0.904773732	1.520902039	0.841058942	0.201337439	0.986267093	1.815112725	1.933203989	1.331764632	0.318304939	0.364333267	0.421683332	0.674231546	0.46887695	0.593936689	0.593332237	0.575410781	0.166579485	0.127372361	0.106514151	0.176898404	5.29158173	2.702969062	1.608039253	0.861232206	3.608930044	0.947562119	1.209752748	0.837947251	40.02936754	14.27186674	12.15798091	20.31620352	0.530255736	0.004426574	0.000160008	0.000229423	1.349422729	0.946842376	1.6037609	2.163122995	0.0006975	0.008098282	9.02207E-08	1.58E-09	0.694179268
	0.955425313	0.987897901	1.53726351	1.578783833	1.020586557	1.16809457	0.72942422	0.276551196	0.979586723	1.690818005	1.639896083	1.537654419	0.38223525	0.356484647	0.443703927	0.657239171	0.523409706	0.614156022	0.583586143	0.681263734	0.145241913	0.13467742	0.122171657	0.176354921	4.89974269	3.07343309	1.017889087	1.070558333	3.133130941	1.534722972	1.286951174	0.646018708	39.38443105	15.20624593	14.07578249	17.03168771	0.394657921	0.000363082	0.000427746	0.000520584	1.938244239	1.137800321	1.680366309	1.973859506	0.00032908	0.008161507	9.47975E-08	1.18E-08	0.869059044
	1.086608199	1.335939732	1.318272286	1.181564515	0.854068797	1.007962929	0.793414695	0.149009353	0.97994175	1.702596925	2.020996	1.446348195	0.363944042	0.355908279	0.420113342	0.628502465	0.512815544	0.543155404	0.516827979	0.515582299	0.128968727	0.126652737	0.125408841	0.135130913	4.329771208	2.429269214	1.232106667	1.243268878	3.474695485	1.230701354	1.057111121	0.966062951	39.22002793	14.87314729	11.54717932	16.96692804	0.489758098	0.000592075	0.000134652	0.000149225	1.665857582	0.994163358	1.949160623	1.868048962	0.00037937	0.008196975	1.29957E-08	1.08E-09	0.700433427
	0.968305125	1.367375195	1.488412904	0.79497558	0.831074159	1.218319627	0.557690184	0.225167225	1.061689494	1.673784136	1.831716037	1.388658102	0.31534197	0.334267098	0.498043759	0.641103439	0.493730246	0.588783766	0.574291591	0.515441449	0.156752781	0.151335805	0.138561452	0.150522444	4.613638275	2.188689899	1.179054917	1.831911435	3.876531368	1.440782198	1.741275714	0.375500479	36.39451258	15.69247753	12.76916679	18.57080511	0.296670832	0.000486253	0.001510236	0.004939556	1.401251319	0.922380142	1.807795337	1.618870794	0.001150675	0.00810897	1.74584E-08	7.45E-10	0.757842782
	1.025543193	1.306368222	1.332363229	0.813625848	0.845442412	2.470142861	0.785316432	0.266285143	0.968158932	1.733083263	1.832760723	1.379750407	0.390169556	0.362361437	0.490995597	0.579513575	0.497780811	0.668139662	0.592784376	0.753455332	0.160421439	0.144365649	0.092839983	0.1122746	4.503566169	2.521607288	1.168608213	1.779583375	4.071139393	0.860305078	1.477930599	0.664175409	38.18051151	14.94159092	12.5833877	19.23133513	0.411454862	0.001028372	0.001270954	0.000595015	1.873470476	1.217743851	2.177152769	1.677480928	0.000616802	0.008080278	1.02644E-08	9.06E-10	0.720321075
	1.020299017	1.22831388	1.225365123	0.778646153	0.932440729	2.186052424	1.008676684	0.0855826	0.9563213	1.926404315	1.66851925	1.115228765	0.383869737	0.375300236	0.460013333	0.574853959	0.492261401	0.648291439	0.614024463	0.586973327	0.136867467	0.134885244	0.11634081	0.142655314	4.422647698	2.547587806	1.415071894	1.658996706	3.391250488	0.86328019	1.036810792	1.394654004	42.78777017	13.16873496	13.52070567	21.68687276	0.291087452	0.000134917	0.000630422	0.000384921	0.858903576	1.054363603	1.616512662	1.720952385	0.000578836	0.008001868	1.20981E-08	3.89E-10	0.727479547
	1.401154129	1.070126802	1.035205444	0.876192611	0.826613932	1.684405613	0.912867563	0.459738821	0.807764071	1.444224739	1.907038498	1.471312453	0.356855763	0.322066382	0.454210576	0.614569237	0.500241044	0.651637312	0.6203089	0.673238596	0.151709547	0.150957901	0.103592052	0.159963097	3.500491483	2.892644412	1.374626	1.610955403	3.916864351	1.147169739	1.063791555	0.309639663	48.5988555	17.99073099	11.99387042	18.97593969	0.269333136	0.000278623	0.001199896	0.000481562	0.908605209	1.293712332	2.053404345	1.806005679	0.003893725	0.008129306	1.1251E-08	5.28E-09	0.720869296
	1.132220493	1.224139898	1.09842024	0.837925488	0.844263682	2.357453324	0.957376314	0.694908799	1.010012587	1.653803057	1.893355111	1.388118039	0.368562304	0.289443512	0.420601101	0.624155875	0.472076787	0.615662374	0.631758269	0.679597032	0.154163003	0.148675377	0.127765405	0.170084885	4.300193193	2.432943181	1.274031006	1.549496796	3.806217299	0.749880195	1.358002007	0.242695142	39.8783324	16.03787619	12.18164738	19.64888135	0.334195593	0.002492565	0.000866665	0.000466835	1.458213241	1.152658114	1.788644925	1.911887378	0.000196977	0.008055859	1.24129E-08	5.65E-10	0.71682568
	1.21835959	1.241550239	1.217597602	0.956088362	0.824363194	2.148139309	1.03428874	0.190606942	0.940558794	1.714797377	1.978233591	1.515793495	0.361003766	0.313990148	0.4974238	0.625249841	0.507965864	0.64999282	0.636440717	0.723956995	0.172478419	0.132242046	0.088182496	0.132739063	3.688668165	2.414582618	1.387502577	1.570338025	3.425290531	0.948758065	1.10741722	1.022870565	41.16684052	15.6577263	12.00662398	17.12091363	0.338760467	0.000704831	0.000502237	0.000420341	1.588140297	1.249360371	1.781338652	1.672304384	0.000216565	0.008140743	7.93062E-08	9.67E-09	0.798289951
	1.109773242	1.098286078	1.227703423	1.191634357	0.981904732	1.655306745	1.088270784	0.177328681	0.935746247	1.617814634	2.049299859	1.366330402	0.381161718	0.327771885	0.430807436	0.624187929	0.527285136	0.640532347	0.580088806	0.365617019	0.157364939	0.152304312	0.087438749	0.138492333	4.462738048	2.826771302	1.156703558	1.231370241	3.598111464	0.940360205	0.856277485	0.428782414	41.01011704	14.59590843	11.03095411	18.20735679	0.437979746	0.001050431	0.000497783	0.000413672	1.228356406	1.040282216	2.428823821	1.779721043	0.000126261	0.008121074	5.44454E-08	3.07E-08	0.754570246
	1.134063631	1.171154274	1.377554723	0.697052179	0.742795284	1.401979446	1.52170644	0.193823658	1.106051489	1.585379664	1.778755648	1.62211026	0.363127391	0.371073866	0.502434199	0.538155725	0.485827108	0.61386646	0.69471638	0.360112189	0.12491093	0.154505918	0.099693505	0.139808944	4.911921047	2.688367344	1.145094079	1.608072506	3.715569631	1.398576401	0.794690893	0.771725054	35.65165404	15.53263902	12.69072409	15.16450977	0.39487906	0.000392116	0.000681301	8.91E-05	1.08630721	1.078102697	1.84050675	1.881099277	0.000214792	0.008184774	2.37438E-08	3.68E-10	0.795221335
	0.994328308	1.224722251	1.072145351	0.575722363	0.749860842	1.280548413	1.978024529	0.166042229	0.988110084	1.675269592	1.685629477	1.436941032	0.339812824	0.353674373	0.480493759	0.529149688	0.479495568	0.578124792	0.62755818	0.431836783	0.12259365	0.161698681	0.108688149	0.176795017	4.690613453	2.354657288	1.496380257	2.369387299	4.310636326	1.362314033	0.57427573	0.315764683	41.76299709	15.12178855	13.84906083	19.44904797	0.426244357	0.001572068	0.001429122	0.000280369	1.635132227	1.170372889	1.890180056	1.686614928	0.002013281	0.008165078	4.18901E-08	2.61E-10	0.8305391
	1.073897322	1.378927064	0.986914564	0.716332256	0.757077011	1.008185153	1.363856295	0.222683385	0.997979759	1.57579893	2.150994057	1.553177516	0.346662716	0.328169768	0.44398485	0.593830886	0.484080253	0.580749154	0.663440505	0.502229041	0.153139717	0.134166429	0.116779889	0.144167679	3.950172231	2.192390737	1.510812816	1.88465126	4.175283373	1.51426987	0.8615226	0.369546673	39.68279456	15.71663781	11.59393555	16.94967441	0.621288651	0.000381463	0.000967263	0.000150656	1.469383824	1.08607137	1.582471845	1.563049851	0.000398248	0.008064263	2.95009E-08	1.06E-08	0.73505897
	1.191665696	1.353156412	1.066349917	0.681062327	0.712456102	1.756687619	1.096806572	0.192380707	0.867224044	1.83342748	2.057009296	1.421991762	0.406095288	0.309725076	0.445938848	0.613477836	0.449652195	0.638783847	0.629099895	0.504784385	0.129901417	0.164766243	0.11377325	0.122181891	3.860383992	2.194569294	1.442165681	2.176211727	4.163974224	1.053670941	0.906356691	0.718782013	44.48170372	14.13139276	11.77361994	17.94558671	0.47111806	0.004510248	0.002751231	0.000467087	1.183330749	0.98962098	1.946385039	1.877228211	0.000742027	0.008171632	2.27623E-08	2.80E-09	0.623668119
[truncated: 4,221 more rows]
[truncated: 35 more columns]
